# Supplementary material for: Differential Response of Grapevine to Infection with ‘Candidatus Phytoplasma solani’ in Early and Late Growing Season through Complex Regulation of mRNA and Small RNA Transcriptomes
Source: Int J Mol Sci. 2021 Mar 29;22(7):3531. doi: 10.3390/ijms22073531 (PMC8037961; doi:10.3390/ijms22073531)
Supplement: Supplementary file 1 [file ijms-22-03531-s001.zip]

Archive with 8 entries (8 files):
- Dermastia_IJMS_2021_Supplementary Table S5.xlsx
- Dermastia_IJMS_2021_Supplementary Table S6.xlsx
- Dermastia_IJMS_2021_Supplementary Table S7.xlsx
- Dermastia_IJMS_2021_Supplementary Table S3.xlsx
- Dermastia_IJMS_2021_Supplementary Table S4.xlsx
- Dermastia_IJMS_2021_Supplementary Table S2.xlsx
- Dermastia_IJMS_2021_Supplementary Table S1.xlsx
- ijms-1139237_REVISION_TRACK CHANGES.docx
