# Supplementary material for: Differential Response of Grapevine to Infection with ‘Candidatus Phytoplasma solani’ in Early and Late Growing Season through Complex Regulation of mRNA and Small RNA Transcriptomes
Source: Int J Mol Sci. 2021 Mar 29;22(7):3531. doi: 10.3390/ijms22073531 (PMC8037961; doi:10.3390/ijms22073531)
Supplement: Supplementary file 1 [file ijms-22-03531-s001.zip › Dermastia_IJMS_2021_Supplementary Table S5.xlsx]

## Sheet: Supplemental Table S5
Supplementary Table S5. Genes that are regulated by the 10 sRNAs that contributed the largest amount of variance explained by the first leading dimensions (LD1) according to the health status of the samples, and by the 10 sRNAs that contributed the largest amount of variance explained by the second leading dimensions (LD2) according to the early or late growing season for the samples in multidime…
leading dimension	sRNA	Inhibition	target	gene description	bin	bin description [45]
LD1	vvi-miR166d.2	Cleavage	Vitvi09g00767	expansin B2 (AT1G65680 similarity)	10.7	cell wall.modification
LD1	vvi-miR482	Translation	Vitvi02g00851	PTHR23155//PTHR23155:SF611 - LEUCINE-RICH REPEAT-CONTAINING PROTEIN // SUBFAMILY NOT NAMED (1 of 1)	20.1.2.1	stress.biotic.receptors.CC-NBS-LRR
LD1	vvi-miR482	Cleavage	Vitvi19g00413	NB-ARC domain-containing disease resistance protein (AT4G27190 similarity)	20.1.2.1	stress.biotic.receptors.CC-NBS-LRR
LD1	vvi-miR482	Cleavage	Vitvi19g01335	NB-ARC domain-containing disease resistance protein (AT4G27190 similarity)	20.1.2.1	stress.biotic.receptors.CC-NBS-LRR
LD1	vvi-miR482	Cleavage	Vitvi19g02288	NB-ARC domain-containing disease resistance protein (AT3G14470 similarity)	20.1.2.1	stress.biotic.receptors.CC-NBS-LRR
LD1	vvi-miR482	Cleavage	Vitvi18g03098	NB-ARC domain-containing disease resistance protein (AT3G14470 similarity)	20.1.2.1	stress.biotic.receptors.CC-NBS-LRR
LD1	vvi-miR482	Cleavage	Vitvi13g00717	NB-ARC domain-containing disease resistance protein (AT3G14470 similarity)	20.1.2.1	stress.biotic.receptors.CC-NBS-LRR
LD1	vvi-miR482.4	Cleavage	Vitvi12g01908	PTHR23155//PTHR23155:SF414 - LEUCINE-RICH REPEAT-CONTAINING PROTEIN // SUBFAMILY NOT NAMED (1 of 39)	20.1.2.1	stress.biotic.receptors.CC-NBS-LRR
LD1	vvi-miR166d.2	Cleavage	Vitvi18g03018	PTHR11017:SF169 - DISEASE RESISTANCE PROTEIN-RELATED (1 of 40)	20.1.2.2	stress.biotic.receptors.TIR-NBS-LRR
LD1	vvi-miR482	Cleavage	Vitvi18g00061	Seven transmembrane MLO family protein (AT2G33670 similarity)	20.1.3.1	stress.biotic.signalling.MLO-like
LD1	vvi-miR156g.1	Cleavage	Vitvi19g00490	heat shock protein 70 (Hsp 70) family protein (AT1G11660 similarity)	20.2.1	stress.abiotic.heat
LD1	vvi-miR482.4	Cleavage	Vitvi02g00230	glyoxal oxidase-related protein (AT1G14430 similarity)	24	biodegradation of xenobiotics
LD1	vvi-miR166d.2	Cleavage	Vitvi03g00009	beta-galactosidase 3 (AT4G36360 similarity)	26.3.2	misc.gluco-, galacto- and mannosidases.beta-galactosidase
LD1	vvi-miR156g.1	Cleavage	Vitvi17g01421	nuclear factor Y%2C subunit B13 (AT5G23090 similarity)	27.3.13	RNA.regulation of transcription.CCAAT box binding factor family, DR1
LD1	vvi-miR156g.1	Cleavage	Vitvi04g00546	homeobox protein knotted-1-like 3 (AT5G25220 similarity)	27.3.22	RNA.regulation of transcription.homeobox transcription factor family (HB)
LD1	vvi-miR166d.2	Cleavage	Vitvi09g00310	Homeobox-leucine zipper family protein / lipid-binding START domain-containing protein (AT1G52150 similarity)	27.3.22	RNA.regulation of transcription.homeobox transcription factor family (HB)
LD1	vvi-miR166d.2	Cleavage	Vitvi13g00609	Homeobox-leucine zipper family protein / lipid-binding START domain-containing protein (AT5G60690 similarity)	27.3.22	RNA.regulation of transcription.homeobox transcription factor family (HB)
LD1	vvi-miR166d.2	Cleavage	Vitvi06g00276	Homeobox-leucine zipper family protein / lipid-binding START domain-containing protein (AT5G60690 similarity)	27.3.22	RNA.regulation of transcription.homeobox transcription factor family (HB)
LD1	vvi-miR166d.2	Cleavage	Vitvi10g00913	Homeobox-leucine zipper family protein / lipid-binding START domain-containing protein (AT2G34710 similarity)	27.3.22	RNA.regulation of transcription.homeobox transcription factor family (HB)
LD1	vvi-miR166d.2	Cleavage	Vitvi04g00287	Homeobox-leucine zipper family protein / lipid-binding START domain-containing protein (AT1G52150 similarity)	27.3.22	RNA.regulation of transcription.homeobox transcription factor family (HB)
LD1	vvi-miR482	Translation	Vitvi18g03166	DA1 (AT1G19270 similarity)	27.3.34	RNA.regulation of transcription.orphan family
LD1	vvi-miR166d.2	Cleavage	Vitvi08g01470	Basic-leucine zipper (bZIP) transcription factor family protein (AT2G36270 similarity)	27.3.35	RNA.regulation of transcription.bZIP transcription factor family
LD1	vvi-miR482	Cleavage	Vitvi17g00111	Serine/threonine-protein kinase Rio1 (AT5G37350 similarity)	29.4	protein.postranslational modification
LD1	vvi-miR482	Cleavage	Vitvi17g00150	Protein kinase superfamily protein (AT1G67580 similarity)	29.4.1	protein.postranslational modification.kinase
LD1	vvi-miR398b,c	Cleavage	Vitvi01g01718	Protein kinase superfamily protein (AT5G13160 similarity)	29.4.1.57	protein.postranslational modification.kinase.receptor like cytoplasmatic kinase VII
LD1	vvi-miR168.5	Cleavage	Vitvi13g01416	Amidohydrolase family (AT3G55850 similarity)	30.11	signalling.light
LD1	vvi-miR482.4	Cleavage	Vitvi07g01846	Ras-related small GTP-binding family protein (AT5G64813 similarity)	30.5	signalling.G-proteins
LD1	vvi-miR482	Cleavage	Vitvi05g00237	PTHR24115:SF417 - PHRAGMOPLAST ORIENTING KINESIN-1 (1 of 1)	31.1	cell.organisation
LD1	vvi-miR482	Cleavage	Vitvi17g00646	PTHR23213:SF210 - FORMIN-LIKE PROTEIN 15A-RELATED (1 of 1)	31.1	cell.organisation
LD1	vvi-miR482	Cleavage	Vitvi06g00487	OSBP(oxysterol binding protein)-related protein 3C (AT5G59420 similarity)	31.4	cell.vesicle transport
LD1	vvi-miR156g.1	Cleavage	Vitvi15g01759	TRAF-like superfamily protein (AT5G53360 similarity)	33.99	development.unspecified
LD1	vvi-miR156g.1	Cleavage	Vitvi15g01572	Protein with RING/U-box and TRAF-like domain (AT3G61790 similarity)	33.99	development.unspecified
LD1	vvi-miR482	Cleavage	Vitvi14g01560	chloride channel B (AT3G27170 similarity)	34.18	transport.unspecified anions
LD1	vvi-miR482.4	Translation	Vitvi19g00760	amino acid permease 7 (AT5G23810 similarity)	34.3	transport.amino acids
LD1	vvi-miR482.4	Cleavage	Vitvi08g01273	Mitochondrial substrate carrier family protein (AT3G53940 similarity)	34.9	transport.metabolite transporters at the mitochondrial membrane
LD1	vvi-miR156g.1	Cleavage	Vitvi07g02633	hypothetical protein (AT3G49890 similarity)	35.1	not assigned.no ontology
LD1	vvi-miR156g.1	Cleavage	Vitvi07g02630	hypothetical protein (AT3G49890 similarity)	35.1	not assigned.no ontology
LD1	vvi-miR168.5	Cleavage	Vitvi03g00621	Erv1/Alr family protein (AT1G49880 similarity)	35.1	not assigned.no ontology
LD1	vvi-miR482.4	Cleavage	Vitvi11g00521	TRAF-like family protein (AT2G25320 similarity)	35.1	not assigned.no ontology
LD1	vvi-miR482	Cleavage	Vitvi02g01253	Tetratricopeptide repeat (TPR)-like superfamily protein (AT1G77360 similarity)	35.1.27	not assigned.no ontology.tetratricopeptide repeat (TPR)
LD1	vvi-miR168.5	Cleavage	Vitvi08g01858	Pentatricopeptide repeat (PPR) superfamily protein (AT3G13770 similarity)	35.1.5	not assigned.no ontology.pentatricopeptide (PPR) repeat-containing protein
LD1	vvi-miR168.5	Cleavage	Vitvi04g01664	Pentatricopeptide repeat (PPR) superfamily protein (AT5G04780 similarity)	35.1.5	not assigned.no ontology.pentatricopeptide (PPR) repeat-containing protein
LD1	vvi-miR482.4	Cleavage	Vitvi00g01333	Tetratricopeptide repeat (TPR)-like superfamily protein (AT3G49170 similarity)	35.1.5	not assigned.no ontology.pentatricopeptide (PPR) repeat-containing protein
LD1	vvi-miR482.4	Cleavage	Vitvi00g01231	Tetratricopeptide repeat (TPR)-like superfamily protein (AT3G49170 similarity)	35.1.5	not assigned.no ontology.pentatricopeptide (PPR) repeat-containing protein
LD1	vvi-miR482.4	Cleavage	Vitvi03g00256	Pentatricopeptide repeat (PPR) superfamily protein (AT2G03880 similarity)	35.1.5	not assigned.no ontology.pentatricopeptide (PPR) repeat-containing protein
LD1	vvi-miR482	Cleavage	Vitvi18g02996	PTHR12378:SF11 - PUTATIVE THIOL PEPTIDASE FAMILY PROTEIN-RELATED (1 of 2)	35.2	not assigned.unknown
LD1	vvi-miR482	Cleavage	Vitvi04g00069	SNF2 domain protein (AT5G11780 similarity)	35.2	not assigned.unknown
LD1	vvi-miR482	Cleavage	Vitvi09g01593	PTHR14009//PTHR14009:SF14 - LEUCINE ZIPPER-EF-HAND CONTAINING TRANSMEMBRANE PROTEIN // SUBFAMILY NOT NAMED (1 of 4)	35.2	not assigned.unknown
LD1	vvi-miR482.4	Cleavage	Vitvi12g01810	Expressed protein (AT4G25315 similarity)	35.2	not assigned.unknown
LD1	vvi-miR482.4	Cleavage	Vitvi14g02771	STELAR K+ outward rectifier (AT3G02850 similarity)	35.2	not assigned.unknown
LD1	vvi-miR482.4	Cleavage	Vitvi09g01702	Inorganic H pyrophosphatase family protein (AT1G15690 similarity)	35.2	not assigned.unknown
LD1	vvi-miR482.4	Cleavage	Vitvi12g01912	SEC6 (AT1G71820 similarity)	35.2	not assigned.unknown
LD1	vvi-miR156g.1	Cleavage	Vitvi15g01765
LD1	vvi-miR166d.2	Cleavage	Vitvi19g00097
LD1	vvi-miR168.5	Cleavage	Vitvi19g01156
LD1	vvi-miR168.5	Cleavage	Vitvi18g02875
LD1	vvi-miR398b,c	Cleavage	Vitvi18g02122
LD1	vvi-miR482	Cleavage	Vitvi07g02520
LD1	vvi-miR482	Cleavage	Vitvi07g02518
LD1	vvi-miR482.4	Cleavage	Vitvi00g01309
LD1	vvi-miR482.4	Cleavage	Vitvi16g02017
LD1	vvi-miR482.4	Cleavage	Vitvi13g01487
LD1	vvi-miR482.4	Cleavage	Vitvi09g01705
LD1 and LD2	vvi-miR166c-h	Cleavage	Vitvi09g00767	expansin B2 (AT1G65680 similarity)	10.7	cell wall.modification
LD1 and LD2	vvi-miR166c-h	Cleavage	Vitvi18g03018	PTHR11017:SF169 - DISEASE RESISTANCE PROTEIN-RELATED (1 of 40)	20.1.2.2	stress.biotic.receptors.TIR-NBS-LRR
LD1 and LD2	vvi-miR166c-h	Cleavage	Vitvi03g00009	beta-galactosidase 3 (AT4G36360 similarity)	26.3.2	misc.gluco-, galacto- and mannosidases.beta-galactosidase
LD1 and LD2	vvi-miR166c-h	Cleavage	Vitvi09g00310	Homeobox-leucine zipper family protein / lipid-binding START domain-containing protein (AT1G52150 similarity)	27.3.22	RNA.regulation of transcription.homeobox transcription factor family (HB)
LD1 and LD2	vvi-miR166c-h	Cleavage	Vitvi13g00609	Homeobox-leucine zipper family protein / lipid-binding START domain-containing protein (AT5G60690 similarity)	27.3.22	RNA.regulation of transcription.homeobox transcription factor family (HB)
LD1 and LD2	vvi-miR166c-h	Cleavage	Vitvi06g00276	Homeobox-leucine zipper family protein / lipid-binding START domain-containing protein (AT5G60690 similarity)	27.3.22	RNA.regulation of transcription.homeobox transcription factor family (HB)
LD1 and LD2	vvi-miR166c-h	Cleavage	Vitvi10g00913	Homeobox-leucine zipper family protein / lipid-binding START domain-containing protein (AT2G34710 similarity)	27.3.22	RNA.regulation of transcription.homeobox transcription factor family (HB)
LD1 and LD2	vvi-miR166c-h	Cleavage	Vitvi04g00287	Homeobox-leucine zipper family protein / lipid-binding START domain-containing protein (AT1G52150 similarity)	27.3.22	RNA.regulation of transcription.homeobox transcription factor family (HB)
LD1 and LD2	vvi-miR166c-h	Cleavage	Vitvi08g01470	Basic-leucine zipper (bZIP) transcription factor family protein (AT2G36270 similarity)	27.3.35	RNA.regulation of transcription.bZIP transcription factor family
LD1 and LD2	vvi-miR3623.5	Cleavage	Vitvi04g00010	ATP-dependent protease La (LON) domain protein (AT2G25740 similarity)	29.5	protein.degradation
LD1 and LD2	vvi-miR3623-5p	Cleavage	Vitvi04g00010	ATP-dependent protease La (LON) domain protein (AT2G25740 similarity)	29.5	protein.degradation
LD1 and LD2	vvi-miR3624-3p	Cleavage	Vitvi10g00233	PTHR22814:SF117 - METAL ION BINDING PROTEIN-RELATED (1 of 8)	34.12	transport.metal
LD1 and LD2	vvi-miR3624-3p	Cleavage	Vitvi10g02309	PTHR22814:SF117 - METAL ION BINDING PROTEIN-RELATED (1 of 8)	34.12	transport.metal
LD1 and LD2	vvi-miR3624-3p	Cleavage	Vitvi10g00245	PTHR22814:SF117 - METAL ION BINDING PROTEIN-RELATED (1 of 8)	34.12	transport.metal
LD1 and LD2	vvi-miR3624-3p	Cleavage	Vitvi10g00241	PTHR22814:SF117 - METAL ION BINDING PROTEIN-RELATED (1 of 8)	34.12	transport.metal
LD1 and LD2	vvi-miR3623.5	Cleavage	Vitvi08g01667	Pentatricopeptide repeat (PPR) superfamily protein (AT2G35030 similarity)	35.1.27	not assigned.no ontology.tetratricopeptide repeat (TPR)
LD1 and LD2	vvi-miR3623-5p	Cleavage	Vitvi08g01667	Pentatricopeptide repeat (PPR) superfamily protein (AT2G35030 similarity)	35.1.27	not assigned.no ontology.tetratricopeptide repeat (TPR)
LD1 and LD2	vvi-miR3624-3p	Cleavage	Vitvi01g01841	Tetratricopeptide repeat (TPR)-like superfamily protein (AT1G26460 similarity)	35.1.27	not assigned.no ontology.tetratricopeptide repeat (TPR)
LD1 and LD2	vvi-miR3623.5	Cleavage	Vitvi18g02105	disease resistance protein (TIR-NBS-LRR class) (AT1G69550 similarity)	35.2	not assigned.unknown
LD1 and LD2	vvi-miR3623.5	Cleavage	Vitvi18g03146	disease resistance protein (TIR-NBS-LRR class) (AT5G17680 similarity)	35.2	not assigned.unknown
LD1 and LD2	vvi-miR3623-5p	Cleavage	Vitvi18g02105	disease resistance protein (TIR-NBS-LRR class) (AT1G69550 similarity)	35.2	not assigned.unknown
LD1 and LD2	vvi-miR3623-5p	Cleavage	Vitvi18g03146	disease resistance protein (TIR-NBS-LRR class) (AT5G17680 similarity)	35.2	not assigned.unknown
LD1 and LD2	vvi-miR3624-3p	Cleavage	Vitvi10g00235	PTHR22814:SF117 - METAL ION BINDING PROTEIN-RELATED (1 of 8)	35.2	not assigned.unknown
LD1 and LD2	vvi-miR3624-3p	Cleavage	Vitvi10g01706	Heavy metal transport/detoxification superfamily protein (AT4G16380 similarity)	35.2	not assigned.unknown
LD1 and LD2	vvi-miR3624-3p	Cleavage	Vitvi10g01700	PTHR22814:SF117 - METAL ION BINDING PROTEIN-RELATED (1 of 8)	35.2	not assigned.unknown
LD1 and LD2	vvi-miR3624-3p	Translation	Vitvi00g02289	Alkaline-phosphatase-like family protein (AT2G22530 similarity)	35.2	not assigned.unknown
LD1 and LD2	vvi-miR166c-h	Cleavage	Vitvi19g00097
LD1 and LD2	vvi-miR3623.5	Translation	Vitvi18g03167
LD1 and LD2	vvi-miR3623.5	Cleavage	Vitvi05g02067
LD1 and LD2	vvi-miR3623.5	Cleavage	Vitvi11g01053
LD1 and LD2	vvi-miR3623-5p	Translation	Vitvi18g03167
LD1 and LD2	vvi-miR3623-5p	Cleavage	Vitvi05g02067
LD1 and LD2	vvi-miR3623-5p	Cleavage	Vitvi11g01053
LD1 and LD2	vvi-miR3624-3p	Cleavage	Vitvi09g01739
LD1 and LD2	vvi-miR3624-3p	Translation	Vitvi10g01704
LD1 and LD2	vvi-miR3624-3p	Translation	Vitvi07g02893
LD2	vvi-miR162	Cleavage	Vitvi16g01696	PTHR27004:SF3 - RECEPTOR LIKE PROTEIN 54 (1 of 9)	20.1.2	stress.biotic.receptors
LD2	vvi-miR162.3	Cleavage	Vitvi16g01696	PTHR27004:SF3 - RECEPTOR LIKE PROTEIN 54 (1 of 9)	20.1.2	stress.biotic.receptors
LD2	vvi-miR3634.3	Cleavage	Vitvi14g02749	NB-ARC domain-containing disease resistance protein (AT4G27220 similarity)	20.1.2.1	stress.biotic.receptors.CC-NBS-LRR
LD2	vvi-miR3634.3	Cleavage	Vitvi14g00374	NB-ARC domain-containing disease resistance protein (AT4G27190 similarity)	20.1.2.1	stress.biotic.receptors.CC-NBS-LRR
LD2	vvi-miR3634.3	Cleavage	Vitvi14g00366	PTHR23155//PTHR23155:SF554 - LEUCINE-RICH REPEAT-CONTAINING PROTEIN // SUBFAMILY NOT NAMED (1 of 22)	20.1.2.1	stress.biotic.receptors.CC-NBS-LRR
LD2	vvi-miR159c	Cleavage	Vitvi06g01349	copper/zinc superoxide dismutase 2 (AT2G28190 similarity)	21.6	redox.dismutases and catalases
LD2	vvi-miR159c.1	Cleavage	Vitvi06g01349	copper/zinc superoxide dismutase 2 (AT2G28190 similarity)	21.6	redox.dismutases and catalases
LD2	vvi-miR162	Cleavage	Vitvi14g01574	P-loop containing nucleoside triphosphate hydrolases superfamily protein (AT3G01820 similarity)	23.4.1	nucleotide metabolism.phosphotransfer and pyrophosphatases.adenylate kinase
LD2	vvi-miR162.3	Cleavage	Vitvi14g01574	P-loop containing nucleoside triphosphate hydrolases superfamily protein (AT3G01820 similarity)	23.4.1	nucleotide metabolism.phosphotransfer and pyrophosphatases.adenylate kinase
LD2	vvi-miR159c	Translation	Vitvi11g00287	Exostosin family protein (AT5G25820 similarity)	26.2	misc.UDP glucosyl and glucoronyl transferases
LD2	vvi-miR159c.1	Translation	Vitvi11g00287	Exostosin family protein (AT5G25820 similarity)	26.2	misc.UDP glucosyl and glucoronyl transferases
LD2	vvi-miR162	Cleavage	Vitvi15g00864	dicer-like 1 (AT1G01040 similarity)	27.1.20	RNA.processing.degradation dicer
LD2	vvi-miR162.3	Cleavage	Vitvi15g00864	dicer-like 1 (AT1G01040 similarity)	27.1.20	RNA.processing.degradation dicer
LD2	vvi-miR162	Cleavage	Vitvi01g01312	DNA/RNA polymerases superfamily protein (AT5G15700 similarity)	27.2	RNA.transcription
LD2	vvi-miR162.3	Cleavage	Vitvi01g01312	DNA/RNA polymerases superfamily protein (AT5G15700 similarity)	27.2	RNA.transcription
LD2	vvi-miR159c	Cleavage	Vitvi07g00271	PTHR10593//PTHR10593:SF34 - SERINE/THREONINE-PROTEIN KINASE RIO // SUBFAMILY NOT NAMED (1 of 1)	27.3.11	RNA.regulation of transcription.C2H2 zinc finger family
LD2	vvi-miR159c.1	Cleavage	Vitvi07g00271	PTHR10593//PTHR10593:SF34 - SERINE/THREONINE-PROTEIN KINASE RIO // SUBFAMILY NOT NAMED (1 of 1)	27.3.11	RNA.regulation of transcription.C2H2 zinc finger family
LD2	vvi-miR159c	Translation	Vitvi11g00436	Zinc finger (CCCH-type) family protein (AT3G19360 similarity)	27.3.12	RNA.regulation of transcription.C3H zinc finger family
LD2	vvi-miR159c.1	Translation	Vitvi11g00436	Zinc finger (CCCH-type) family protein (AT3G19360 similarity)	27.3.12	RNA.regulation of transcription.C3H zinc finger family
LD2	vvi-miR3623.4	Cleavage	Vitvi09g00044	CCAAT-binding factor (AT1G72440 similarity)	27.3.13	RNA.regulation of transcription.CCAAT box binding factor family, DR1
LD2	vvi-miR159c	Cleavage	Vitvi13g01266	myb domain protein 33 (AT5G06100 similarity)	27.3.25	RNA.regulation of transcription.MYB domain transcription factor family
LD2	vvi-miR159c	Cleavage	Vitvi19g00508	PTHR10641//PTHR10641:SF628 - MYB-LIKE DNA-BINDING PROTEIN MYB // SUBFAMILY NOT NAMED (1 of 1)	27.3.25	RNA.regulation of transcription.MYB domain transcription factor family
LD2	vvi-miR159c.1	Cleavage	Vitvi19g00508	PTHR10641//PTHR10641:SF628 - MYB-LIKE DNA-BINDING PROTEIN MYB // SUBFAMILY NOT NAMED (1 of 1)	27.3.25	RNA.regulation of transcription.MYB domain transcription factor family
LD2	vvi-miR159c.1	Cleavage	Vitvi13g01266	myb domain protein 33 (AT5G06100 similarity)	27.3.25	RNA.regulation of transcription.MYB domain transcription factor family
LD2	vvi-miR159c	Cleavage	Vitvi13g00274	zinc knuckle (CCHC-type) family protein (AT1G75560 similarity)	27.3.67	RNA.regulation of transcription.putative transcription regulator
LD2	vvi-miR159c.1	Cleavage	Vitvi13g00274	zinc knuckle (CCHC-type) family protein (AT1G75560 similarity)	27.3.67	RNA.regulation of transcription.putative transcription regulator
LD2	vvi-miR159c	Translation	Vitvi09g00235	Leucine-rich repeat transmembrane protein kinase protein (AT4G29990 similarity)	29.4	protein.postranslational modification
LD2	vvi-miR159c.1	Translation	Vitvi09g00235	Leucine-rich repeat transmembrane protein kinase protein (AT4G29990 similarity)	29.4	protein.postranslational modification
LD2	vvi-miR159c	Cleavage	Vitvi12g02305	PF00954//PF01453//PF08276 - S-locus glycoprotein domain (S_locus_glycop) // D-mannose binding lectin (B_lectin) // PAN-like domain (PAN_2) (1 of 6)	29.4.1	protein.postranslational modification.kinase
LD2	vvi-miR159c.1	Cleavage	Vitvi12g02305	PF00954//PF01453//PF08276 - S-locus glycoprotein domain (S_locus_glycop) // D-mannose binding lectin (B_lectin) // PAN-like domain (PAN_2) (1 of 6)	29.4.1	protein.postranslational modification.kinase
LD2	vvi-miR162	Cleavage	Vitvi16g01416	prolyl oligopeptidase family protein (AT5G24260 similarity)	29.5	protein.degradation
LD2	vvi-miR162.3	Cleavage	Vitvi16g01416	prolyl oligopeptidase family protein (AT5G24260 similarity)	29.5	protein.degradation
LD2	vvi-miR3623.4	Cleavage	Vitvi17g00730	RING/U-box superfamily protein (AT3G48070 similarity)	29.5.11.4.2	protein.degradation.ubiquitin.E3.RING
LD2	vvi-miR159c	Cleavage	Vitvi10g01151	Leucine-rich repeat transmembrane protein kinase (AT1G56130 similarity)	30.2.8.2	signalling.receptor kinases.leucine rich repeat VIII.type 2
LD2	vvi-miR159c.1	Cleavage	Vitvi10g01151	Leucine-rich repeat transmembrane protein kinase (AT1G56130 similarity)	30.2.8.2	signalling.receptor kinases.leucine rich repeat VIII.type 2
LD2	vvi-miR159c	Cleavage	Vitvi05g01554	GRAS family transcription factor (AT4G37650 similarity)	33.99	development.unspecified
LD2	vvi-miR159c.1	Cleavage	Vitvi05g01554	GRAS family transcription factor (AT4G37650 similarity)	33.99	development.unspecified
LD2	vvi-miR3623.4	Cleavage	Vitvi19g00592	Na+/H+ (sodium hydrogen) exchanger 3 (AT5G55470 similarity)	34.14	transport.unspecified cations
LD2	vvi-miR3623.4	Cleavage	Vitvi07g01580	glycosyl hydrolase family protein 43 (AT3G49880 similarity)	35.1	not assigned.no ontology
LD2	vvi-miR162	Cleavage	Vitvi06g01241	Tetratricopeptide repeat (TPR)-like superfamily protein (AT5G01110 similarity)	35.1.27	not assigned.no ontology.tetratricopeptide repeat (TPR)
LD2	vvi-miR162	Cleavage	Vitvi15g00538	Tetratricopeptide repeat (TPR)-like superfamily protein (AT1G02150 similarity)	35.1.27	not assigned.no ontology.tetratricopeptide repeat (TPR)
LD2	vvi-miR162.3	Cleavage	Vitvi15g00538	Tetratricopeptide repeat (TPR)-like superfamily protein (AT1G02150 similarity)	35.1.27	not assigned.no ontology.tetratricopeptide repeat (TPR)
LD2	vvi-miR162.3	Cleavage	Vitvi06g01241	Tetratricopeptide repeat (TPR)-like superfamily protein (AT5G01110 similarity)	35.1.27	not assigned.no ontology.tetratricopeptide repeat (TPR)
LD2	vvi-miR159c	Cleavage	Vitvi01g00089	Pentatricopeptide repeat (PPR) superfamily protein (AT4G20090 similarity)	35.1.5	not assigned.no ontology.pentatricopeptide (PPR) repeat-containing protein
LD2	vvi-miR159c.1	Cleavage	Vitvi01g00089	Pentatricopeptide repeat (PPR) superfamily protein (AT4G20090 similarity)	35.1.5	not assigned.no ontology.pentatricopeptide (PPR) repeat-containing protein
LD2	vvi-miR159c	Cleavage	Vitvi10g00538	PTHR33388:SF1 - F1K23.3 (1 of 2)	35.2	not assigned.unknown
LD2	vvi-miR159c	Cleavage	Vitvi19g01844	PTHR33388:SF1 - F1K23.3 (1 of 2)	35.2	not assigned.unknown
LD2	vvi-miR159c	Cleavage	Vitvi03g00426	maternal effect embryo arrest 14 (AT2G15890 similarity)	35.2	not assigned.unknown
LD2	vvi-miR159c.1	Cleavage	Vitvi03g00426	maternal effect embryo arrest 14 (AT2G15890 similarity)	35.2	not assigned.unknown
LD2	vvi-miR159c.1	Cleavage	Vitvi10g00538	PTHR33388:SF1 - F1K23.3 (1 of 2)	35.2	not assigned.unknown
LD2	vvi-miR159c.1	Cleavage	Vitvi19g01844	PTHR33388:SF1 - F1K23.3 (1 of 2)	35.2	not assigned.unknown
LD2	vvi-miR162	Translation	Vitvi05g00494	PTHR11879:SF16 - ASPARTATE AMINOTRANSFERASE 3, CHLOROPLASTIC (1 of 3)	35.2	not assigned.unknown
LD2	vvi-miR162.3	Translation	Vitvi05g00494	PTHR11879:SF16 - ASPARTATE AMINOTRANSFERASE 3, CHLOROPLASTIC (1 of 3)	35.2	not assigned.unknown
LD2	vvi-miR3623.4	Cleavage	Vitvi17g00168	PTHR24356//PTHR24356:SF144 - SERINE/THREONINE-PROTEIN KINASE // SUBFAMILY NOT NAMED (1 of 2)	35.2	not assigned.unknown
LD2	vvi-miR3634.3	Translation	Vitvi19g02342	FTSH protease 12 (AT1G79560 similarity)	35.2	not assigned.unknown
LD2	vvi-miR3623.4	Cleavage	Vitvi13g00613	phosphoglucosamine mutase family protein (AT5G17530 similarity)	4.2.2	glycolysis.plastid branch.phosphoglucomutase (PGM)
LD2	vvi-miR3623.4	Cleavage	Vitvi07g02215
LD2	vvi-miR3623.4	Cleavage	Vitvi19g00832
LD2	vvi-miR3623.4	Cleavage	Vitvi19g00805
LD2	vvi-miR3623.4	Cleavage	Vitvi01g02066
LD2	vvi-miR3634.3	Translation	Vitvi19g02341
