# Supplementary material for: Differential Response of Grapevine to Infection with ‘Candidatus Phytoplasma solani’ in Early and Late Growing Season through Complex Regulation of mRNA and Small RNA Transcriptomes
Source: Int J Mol Sci. 2021 Mar 29;22(7):3531. doi: 10.3390/ijms22073531 (PMC8037961; doi:10.3390/ijms22073531)
Supplement: Supplementary file 1 [file ijms-22-03531-s001.zip › Dermastia_IJMS_2021_Supplementary Table S6.xlsx]

## Sheet: Supplemental Table S6
Supplementary Table 6. The grouping of genes in communities that: (i) form at the same times (i.e., early or late growing season) in the same group of grapevines (i.e., uninfected or infected with ‘Ca. P. solani’); and (ii) show significant disintegration (i.e., separation with significant dissipation index). U, uninfected grapevines; I, grapevines infected with ‘Ca. P. solani’; E, early growing …
time and sanitary status of samples, where the community was formed	community id	p value of the community	direction of dissipation	dissipation index	bins overrepresented in the community	descriptions of the bins	genes in the community	description of the genes
E-U	20_E_U	0.00569985	uninfected -> infected	0.490445	8.2.10	TCA / organic transformation.other organic acid transformations.malic	Vitvi10g02089	Ankyrin repeat family protein | Chr3:6424135-6426471 REVERSE LENGTH=598 | 201606
E-U	20_E_U	0.00569985	uninfected -> infected	0.490445	8.2.10	TCA / organic transformation.other organic acid transformations.malic	Vitvi03g00227	Plant U-Box 15 | Chr5:16928086-16930367 REVERSE LENGTH=660 | 201606
E-U	20_E_U	0.00569985	uninfected -> infected	0.490445	8.2.10	TCA / organic transformation.other organic acid transformations.malic	Vitvi03g01252	cytochrome P450%2C family 97%2C subfamily B%2C polypeptide 3 | Chr4:8629922-8632993 REVERSE LENGTH=580 | 201606
E-U	20_E_U	0.00569985	uninfected -> infected	0.490445	8.2.10	TCA / organic transformation.other organic acid transformations.malic	Vitvi14g00949	calmodulin like 23 | Chr1:24770856-24771329 REVERSE LENGTH=157 | 201606
E-U	20_E_U	0.00569985	uninfected -> infected	0.490445	8.2.10	TCA / organic transformation.other organic acid transformations.malic	Vitvi14g03030	senescence-associated gene 101 | Chr5:4828754-4830769 FORWARD LENGTH=537 | 201606
E-U	20_E_U	0.00569985	uninfected -> infected	0.490445	8.2.10	TCA / organic transformation.other organic acid transformations.malic	Vitvi01g00463	PLANT CADMIUM RESISTANCE 2 | Chr1:5128591-5129458 REVERSE LENGTH=152 | 201606
E-U	20_E_U	0.00569985	uninfected -> infected	0.490445	8.2.10	TCA / organic transformation.other organic acid transformations.malic	Vitvi13g01892	EARLY FLOWERING-like protein (DUF1313) | Chr2:16734545-16734880 REVERSE LENGTH=111 | 201606
E-U	20_E_U	0.00569985	uninfected -> infected	0.490445	8.2.10	TCA / organic transformation.other organic acid transformations.malic	Vitvi14g00470	calcium-binding EF hand family protein | Chr5:10856801-10858394 FORWARD LENGTH=324 | 201606
E-U	20_E_U	0.00569985	uninfected -> infected	0.490445	8.2.10	TCA / organic transformation.other organic acid transformations.malic	Vitvi03g01612	photosystem I reaction center subunit N | Chr1:18504845-18505431 FORWARD LENGTH=129 | 201606
E-U	20_E_U	0.00569985	uninfected -> infected	0.490445	8.2.10	TCA / organic transformation.other organic acid transformations.malic	Vitvi12g00101	MATE efflux family protein | Chr3:21819124-21821288 FORWARD LENGTH=507 | 201606
E-U	20_E_U	0.00569985	uninfected -> infected	0.490445	8.2.10	TCA / organic transformation.other organic acid transformations.malic	Vitvi18g01028	GTP1/OBG family protein | Chr5:6171839-6174823 REVERSE LENGTH=681 | 201606
E-U	20_E_U	0.00569985	uninfected -> infected	0.490445	8.2.10	TCA / organic transformation.other organic acid transformations.malic	Vitvi04g00484	ascorbate peroxidase 6 | Chr4:15602777-15605234 FORWARD LENGTH=329 | 201606
E-U	20_E_U	0.00569985	uninfected -> infected	0.490445	8.2.10	TCA / organic transformation.other organic acid transformations.malic	Vitvi16g00071	Nucleotide-diphospho-sugar transferases superfamily protein | Chr1:24137840-24138679 REVERSE LENGTH=279 | 201606
E-U	20_E_U	0.00569985	uninfected -> infected	0.490445	8.2.10	TCA / organic transformation.other organic acid transformations.malic	Vitvi19g01938	S-locus lectin protein kinase family protein | Chr2:8293789-8296275 FORWARD LENGTH=828 | 201606
E-U	20_E_U	0.00569985	uninfected -> infected	0.490445	8.2.10	TCA / organic transformation.other organic acid transformations.malic	Vitvi04g00009	NADP-malic enzyme 3 | Chr5:9024549-9027498 FORWARD LENGTH=530 | 201606
E-U	20_E_U	0.00569985	uninfected -> infected	0.490445	8.2.10	TCA / organic transformation.other organic acid transformations.malic	Vitvi05g00028	DUF581 family protein%2C putative (DUF581) | Chr5:19908800-19909332 REVERSE LENGTH=150 | 201606
E-U	57_E_U	0.00356803	uninfected -> infected	0.517426	26.4	misc.beta 1,3 glucan hydrolases	Vitvi10g02201	histone H2A 2 | Chr4:13637515-13638325 REVERSE LENGTH=131 | 201606
E-U	57_E_U	0.00356803	uninfected -> infected	0.517426	26.4	misc.beta 1,3 glucan hydrolases	Vitvi08g02232	tubulin beta 8 | Chr5:8042962-8044528 FORWARD LENGTH=449 | 201606
E-U	57_E_U	0.00356803	uninfected -> infected	0.517426	26.4	misc.beta 1,3 glucan hydrolases	Vitvi18g01275	RNA-binding (RRM/RBD/RNP motifs) family protein with retrovirus zinc finger-like domain-containing protein | Chr3:9671953-9673055 FORWARD LENGTH=245 | 201606
E-U	57_E_U	0.00356803	uninfected -> infected	0.517426	26.4	misc.beta 1,3 glucan hydrolases	Vitvi01g00051	plasmodesmata callose-binding protein 3 | Chr1:6419036-6420413 REVERSE LENGTH=184 | 201606
E-U	57_E_U	0.00356803	uninfected -> infected	0.517426	26.4	misc.beta 1,3 glucan hydrolases	Vitvi04g00063	serine hydroxymethyltransferase 3 | Chr4:15689642-15692334 REVERSE LENGTH=529 | 201606
E-U	57_E_U	0.0047551	uninfected -> infected	0.517426	28.1.3.2.1	DNA.synthesis/chromatin structure.histone.core.H2A	Vitvi10g02201	histone H2A 2 | Chr4:13637515-13638325 REVERSE LENGTH=131 | 201606
E-U	57_E_U	0.0047551	uninfected -> infected	0.517426	28.1.3.2.1	DNA.synthesis/chromatin structure.histone.core.H2A	Vitvi08g02232	tubulin beta 8 | Chr5:8042962-8044528 FORWARD LENGTH=449 | 201606
E-U	57_E_U	0.0047551	uninfected -> infected	0.517426	28.1.3.2.1	DNA.synthesis/chromatin structure.histone.core.H2A	Vitvi18g01275	RNA-binding (RRM/RBD/RNP motifs) family protein with retrovirus zinc finger-like domain-containing protein | Chr3:9671953-9673055 FORWARD LENGTH=245 | 201606
E-U	57_E_U	0.0047551	uninfected -> infected	0.517426	28.1.3.2.1	DNA.synthesis/chromatin structure.histone.core.H2A	Vitvi01g00051	plasmodesmata callose-binding protein 3 | Chr1:6419036-6420413 REVERSE LENGTH=184 | 201606
E-U	57_E_U	0.0047551	uninfected -> infected	0.517426	28.1.3.2.1	DNA.synthesis/chromatin structure.histone.core.H2A	Vitvi04g00063	serine hydroxymethyltransferase 3 | Chr4:15689642-15692334 REVERSE LENGTH=529 | 201606
E-U	61_E_U	0.00142836	uninfected -> infected	0.517426	13.1.6.1.1	amino acid metabolism.synthesis.aromatic aa.chorismate.3-deoxy-D-arabino-heptulosonate 7-phosphate synthase	Vitvi02g01749	3-deoxy-d-arabino-heptulosonate 7-phosphate synthase | Chr4:16116496-16117742 FORWARD LENGTH=347 | 201606
E-U	61_E_U	0.00142836	uninfected -> infected	0.517426	13.1.6.1.1	amino acid metabolism.synthesis.aromatic aa.chorismate.3-deoxy-D-arabino-heptulosonate 7-phosphate synthase	Vitvi01g01562	PLAT/LH2 domain-containing lipoxygenase family protein | Chr1:25319926-25324117 FORWARD LENGTH=917 | 201606
E-U	61_E_U	0.00142836	uninfected -> infected	0.517426	13.1.6.1.1	amino acid metabolism.synthesis.aromatic aa.chorismate.3-deoxy-D-arabino-heptulosonate 7-phosphate synthase	Vitvi18g00962	Leucine carboxyl methyltransferase | Chr5:17148953-17150105 FORWARD LENGTH=348 | 201606
E-U	61_E_U	0.00142836	uninfected -> infected	0.517426	13.1.6.1.1	amino acid metabolism.synthesis.aromatic aa.chorismate.3-deoxy-D-arabino-heptulosonate 7-phosphate synthase	Vitvi19g00589	fimbrin 1 | Chr4:13463760-13467426 FORWARD LENGTH=687 | 201606
E-U	61_E_U	0.00142836	uninfected -> infected	0.517426	13.1.6.1.1	amino acid metabolism.synthesis.aromatic aa.chorismate.3-deoxy-D-arabino-heptulosonate 7-phosphate synthase	Vitvi14g01340	cysteine-rich RECEPTOR-like kinase | Chr4:12129485-12133157 FORWARD LENGTH=1043 | 201606
E-U	61_E_U	0.00142836	uninfected -> infected	0.517426	13.1.6.1.1	amino acid metabolism.synthesis.aromatic aa.chorismate.3-deoxy-D-arabino-heptulosonate 7-phosphate synthase	Vitvi16g00191	RNA-directed DNA polymerase (reverse transcriptase)-related family protein | Chr3:8789309-8790907 FORWARD LENGTH=532 | 201606
E-U	61_E_U	0.00534758	uninfected -> infected	0.517426	17.7.1.2	hormone metabolism.jasmonate.synthesis-degradation.lipoxygenase	Vitvi02g01749	3-deoxy-d-arabino-heptulosonate 7-phosphate synthase | Chr4:16116496-16117742 FORWARD LENGTH=347 | 201606
E-U	61_E_U	0.00534758	uninfected -> infected	0.517426	17.7.1.2	hormone metabolism.jasmonate.synthesis-degradation.lipoxygenase	Vitvi01g01562	PLAT/LH2 domain-containing lipoxygenase family protein | Chr1:25319926-25324117 FORWARD LENGTH=917 | 201606
E-U	61_E_U	0.00534758	uninfected -> infected	0.517426	17.7.1.2	hormone metabolism.jasmonate.synthesis-degradation.lipoxygenase	Vitvi18g00962	Leucine carboxyl methyltransferase | Chr5:17148953-17150105 FORWARD LENGTH=348 | 201606
E-U	61_E_U	0.00534758	uninfected -> infected	0.517426	17.7.1.2	hormone metabolism.jasmonate.synthesis-degradation.lipoxygenase	Vitvi19g00589	fimbrin 1 | Chr4:13463760-13467426 FORWARD LENGTH=687 | 201606
E-U	61_E_U	0.00534758	uninfected -> infected	0.517426	17.7.1.2	hormone metabolism.jasmonate.synthesis-degradation.lipoxygenase	Vitvi14g01340	cysteine-rich RECEPTOR-like kinase | Chr4:12129485-12133157 FORWARD LENGTH=1043 | 201606
E-U	61_E_U	0.00534758	uninfected -> infected	0.517426	17.7.1.2	hormone metabolism.jasmonate.synthesis-degradation.lipoxygenase	Vitvi16g00191	RNA-directed DNA polymerase (reverse transcriptase)-related family protein | Chr3:8789309-8790907 FORWARD LENGTH=532 | 201606
E-U	88_E_U	0.00356771	uninfected -> infected	0.427957	13.2.2.3	amino acid metabolism.degradation.glutamate family.arginine	Vitvi01g00087	Molybdenum cofactor sulfurase family protein | Chr1:11000912-11002801 FORWARD LENGTH=318 | 201606
E-U	88_E_U	0.00356771	uninfected -> infected	0.427957	13.2.2.3	amino acid metabolism.degradation.glutamate family.arginine	Vitvi01g00253	Transmembrane amino acid transporter family protein | Chr1:8964827-8967391 REVERSE LENGTH=440 | 201606
E-U	88_E_U	0.00356771	uninfected -> infected	0.427957	13.2.2.3	amino acid metabolism.degradation.glutamate family.arginine	Vitvi08g01714	Rhodanese/Cell cycle control phosphatase superfamily protein | Chr2:17592105-17593305 FORWARD LENGTH=234 | 201606
E-U	88_E_U	0.00356771	uninfected -> infected	0.427957	13.2.2.3	amino acid metabolism.degradation.glutamate family.arginine	Vitvi13g01539	senescence-associated E3 ubiquitin ligase 1 | Chr1:7217812-7220609 FORWARD LENGTH=801 | 201606
E-U	88_E_U	0.00356771	uninfected -> infected	0.427957	13.2.2.3	amino acid metabolism.degradation.glutamate family.arginine	Vitvi14g01228	Rhomboid-related intramembrane serine protease family protein | Chr5:15417839-15420002 REVERSE LENGTH=434 | 201606
E-U	88_E_U	0.00356771	uninfected -> infected	0.427957	13.2.2.3	amino acid metabolism.degradation.glutamate family.arginine	Vitvi10g00644	Leucine-rich repeat transmembrane protein kinase | Chr3:4988271-4993891 FORWARD LENGTH=1020 | 201606
E-U	88_E_U	0.00285502	uninfected -> infected	0.427957	18.1	Co-factor and vitamine metabolism.molybdenum cofactor	Vitvi01g00087	Molybdenum cofactor sulfurase family protein | Chr1:11000912-11002801 FORWARD LENGTH=318 | 201606
E-U	88_E_U	0.00285502	uninfected -> infected	0.427957	18.1	Co-factor and vitamine metabolism.molybdenum cofactor	Vitvi01g00253	Transmembrane amino acid transporter family protein | Chr1:8964827-8967391 REVERSE LENGTH=440 | 201606
E-U	88_E_U	0.00285502	uninfected -> infected	0.427957	18.1	Co-factor and vitamine metabolism.molybdenum cofactor	Vitvi08g01714	Rhodanese/Cell cycle control phosphatase superfamily protein | Chr2:17592105-17593305 FORWARD LENGTH=234 | 201606
E-U	88_E_U	0.00285502	uninfected -> infected	0.427957	18.1	Co-factor and vitamine metabolism.molybdenum cofactor	Vitvi13g01539	senescence-associated E3 ubiquitin ligase 1 | Chr1:7217812-7220609 FORWARD LENGTH=801 | 201606
E-U	88_E_U	0.00285502	uninfected -> infected	0.427957	18.1	Co-factor and vitamine metabolism.molybdenum cofactor	Vitvi14g01228	Rhomboid-related intramembrane serine protease family protein | Chr5:15417839-15420002 REVERSE LENGTH=434 | 201606
E-U	88_E_U	0.00285502	uninfected -> infected	0.427957	18.1	Co-factor and vitamine metabolism.molybdenum cofactor	Vitvi10g00644	Leucine-rich repeat transmembrane protein kinase | Chr3:4988271-4993891 FORWARD LENGTH=1020 | 201606
E-U	88_E_U	0.00249851	uninfected -> infected	0.427957	26.23	misc.rhodanese	Vitvi01g00087	Molybdenum cofactor sulfurase family protein | Chr1:11000912-11002801 FORWARD LENGTH=318 | 201606
E-U	88_E_U	0.00249851	uninfected -> infected	0.427957	26.23	misc.rhodanese	Vitvi01g00253	Transmembrane amino acid transporter family protein | Chr1:8964827-8967391 REVERSE LENGTH=440 | 201606
E-U	88_E_U	0.00249851	uninfected -> infected	0.427957	26.23	misc.rhodanese	Vitvi08g01714	Rhodanese/Cell cycle control phosphatase superfamily protein | Chr2:17592105-17593305 FORWARD LENGTH=234 | 201606
E-U	88_E_U	0.00249851	uninfected -> infected	0.427957	26.23	misc.rhodanese	Vitvi13g01539	senescence-associated E3 ubiquitin ligase 1 | Chr1:7217812-7220609 FORWARD LENGTH=801 | 201606
E-U	88_E_U	0.00249851	uninfected -> infected	0.427957	26.23	misc.rhodanese	Vitvi14g01228	Rhomboid-related intramembrane serine protease family protein | Chr5:15417839-15420002 REVERSE LENGTH=434 | 201606
E-U	88_E_U	0.00249851	uninfected -> infected	0.427957	26.23	misc.rhodanese	Vitvi10g00644	Leucine-rich repeat transmembrane protein kinase | Chr3:4988271-4993891 FORWARD LENGTH=1020 | 201606
E-U	23_E_U	0.00463182	Early -> Late	0.493589	29.2.1.2.2.32	protein.synthesis.ribosomal protein.eukaryotic.60S subunit.L32	Vitvi07g02867	Ribosomal protein L32e | Chr4:10035715-10036475 REVERSE LENGTH=133 | 201606
E-U	23_E_U	0.00463182	Early -> Late	0.493589	29.2.1.2.2.32	protein.synthesis.ribosomal protein.eukaryotic.60S subunit.L32	Vitvi04g00287	Homeobox-leucine zipper family protein / lipid-binding START domain-containing protein | Chr2:14639548-14643993 REVERSE LENGTH=852 | 201606
E-U	23_E_U	0.00463182	Early -> Late	0.493589	29.2.1.2.2.32	protein.synthesis.ribosomal protein.eukaryotic.60S subunit.L32	Vitvi07g00073	BEACH-DOMAIN HOMOLOG A1 | Chr1:712971-726891 REVERSE LENGTH=3572 | 201606
E-U	23_E_U	0.00463182	Early -> Late	0.493589	29.2.1.2.2.32	protein.synthesis.ribosomal protein.eukaryotic.60S subunit.L32	Vitvi12g00670	Sterile alpha motif (SAM) domain-containing protein | Chr3:2477409-2477947 FORWARD LENGTH=112 | 201606
E-U	23_E_U	0.00463182	Early -> Late	0.493589	29.2.1.2.2.32	protein.synthesis.ribosomal protein.eukaryotic.60S subunit.L32	Vitvi01g00780	equilibrative nucleotide transporter 1 | Chr1:26502920-26504360 FORWARD LENGTH=450 | 201606
E-U	23_E_U	0.00463182	Early -> Late	0.493589	29.2.1.2.2.32	protein.synthesis.ribosomal protein.eukaryotic.60S subunit.L32	Vitvi06g01377	Eukaryotic aspartyl protease family protein | Chr2:15364949-15367397 REVERSE LENGTH=441 | 201606
E-U	23_E_U	0.00463182	Early -> Late	0.493589	29.2.1.2.2.32	protein.synthesis.ribosomal protein.eukaryotic.60S subunit.L32	Vitvi12g02010	magnesium transporter%2C putative (DUF803) | Chr1:27061754-27064053 FORWARD LENGTH=343 | 201606
E-U	23_E_U	0.00463182	Early -> Late	0.493589	29.2.1.2.2.32	protein.synthesis.ribosomal protein.eukaryotic.60S subunit.L32	Vitvi14g01208	Rad23 UV excision repair protein family | Chr3:533095-536151 REVERSE LENGTH=419 | 201606
E-U	23_E_U	0.00463182	Early -> Late	0.493589	29.2.1.2.2.32	protein.synthesis.ribosomal protein.eukaryotic.60S subunit.L32	Vitvi07g00382	ARM repeat superfamily protein | Chr4:951341-953602 REVERSE LENGTH=409 | 201606
E-U	23_E_U	0.00463182	Early -> Late	0.493589	29.2.1.2.2.32	protein.synthesis.ribosomal protein.eukaryotic.60S subunit.L32	Vitvi17g01164	staurosporin and temperature sensitive 3-like b | Chr1:12430000-12432985 FORWARD LENGTH=735 | 201606
E-U	23_E_U	0.00463182	Early -> Late	0.493589	29.2.1.2.2.32	protein.synthesis.ribosomal protein.eukaryotic.60S subunit.L32	Vitvi06g01533	nitrilase 4 | Chr5:7379401-7381764 FORWARD LENGTH=355 | 201606
E-U	23_E_U	0.00463182	Early -> Late	0.493589	29.2.1.2.2.32	protein.synthesis.ribosomal protein.eukaryotic.60S subunit.L32	Vitvi01g01580	RNA helicase family protein | Chr5:4122747-4128660 FORWARD LENGTH=1255 | 201606
E-U	23_E_U	0.00463182	Early -> Late	0.493589	29.2.1.2.2.32	protein.synthesis.ribosomal protein.eukaryotic.60S subunit.L32	Vitvi05g00167	ubiquitin protein ligase 6 | Chr3:5873528-5881132 FORWARD LENGTH=1029 | 201606
E-U	23_E_U	0.00463182	Early -> Late	0.493589	29.2.1.2.2.32	protein.synthesis.ribosomal protein.eukaryotic.60S subunit.L32	Vitvi18g02550	transmembrane 50A-like protein | Chr1:14025084-14026727 FORWARD LENGTH=135 | 201606
E-U	23_E_U	0.00463182	Early -> Late	0.493589	29.2.1.2.2.32	protein.synthesis.ribosomal protein.eukaryotic.60S subunit.L32	Vitvi02g01204	cysteine-rich RECEPTOR-like kinase | Chr4:12129485-12133157 FORWARD LENGTH=1043 | 201606
E-U	23_E_U	0.00463182	Early -> Late	0.493589	29.2.1.2.2.32	protein.synthesis.ribosomal protein.eukaryotic.60S subunit.L32	Vitvi06g01392	Adaptor protein complex AP-2%2C alpha subunit | Chr5:7590100-7597828 REVERSE LENGTH=1013 | 201606
E-U	23_E_U	0.00463182	Early -> Late	0.493589	29.2.1.2.2.32	protein.synthesis.ribosomal protein.eukaryotic.60S subunit.L32	VviLISCL5	no description
E-U	23_E_U	0.00463182	Early -> Late	0.493589	29.2.1.2.2.32	protein.synthesis.ribosomal protein.eukaryotic.60S subunit.L32	Vitvi03g00339	cyclase associated protein 1 | Chr4:16484896-16487556 REVERSE LENGTH=543 | 201606
E-U	23_E_U	0.00463182	Early -> Late	0.493589	29.2.1.2.2.32	protein.synthesis.ribosomal protein.eukaryotic.60S subunit.L32	Vitvi07g01796	binding protein | Chr2:9406793-9414223 FORWARD LENGTH=2150 | 201606
E-U	23_E_U	0.00463182	Early -> Late	0.493589	29.2.1.2.2.32	protein.synthesis.ribosomal protein.eukaryotic.60S subunit.L32	Vitvi09g01550	SNF7 family protein | Chr4:14381350-14382342 FORWARD LENGTH=192 | 201606
E-U	23_E_U	0.00463182	Early -> Late	0.493589	29.2.1.2.2.32	protein.synthesis.ribosomal protein.eukaryotic.60S subunit.L32	Vitvi10g00848	IAP-like protein 1 | Chr1:5880502-5884657 REVERSE LENGTH=958 | 201606
E-U	23_E_U	0.00463182	Early -> Late	0.493589	29.2.1.2.2.32	protein.synthesis.ribosomal protein.eukaryotic.60S subunit.L32	Vitvi12g00054	TCP-1/cpn60 chaperonin family protein | Chr1:8685504-8687660 REVERSE LENGTH=459 | 201606
E-U	23_E_U	0.00463182	Early -> Late	0.493589	29.2.1.2.2.32	protein.synthesis.ribosomal protein.eukaryotic.60S subunit.L32	Vitvi18g01634	Transcription elongation factor (TFIIS) family protein | Chr5:3063488-3065221 REVERSE LENGTH=353 | 201606
E-U	23_E_U	0.00463182	Early -> Late	0.493589	29.2.1.2.2.32	protein.synthesis.ribosomal protein.eukaryotic.60S subunit.L32	Vitvi19g00608	Mitochondrial import inner membrane translocase subunit Tim17/Tim22/Tim23 family protein | Chr4:13452257-13453579 FORWARD LENGTH=210 | 201606
E-U	23_E_U	0.00463182	Early -> Late	0.493589	29.2.1.2.2.32	protein.synthesis.ribosomal protein.eukaryotic.60S subunit.L32	Vitvi09g00211	RNA-directed DNA polymerase (reverse transcriptase)-related family protein | Chr3:8789309-8790907 FORWARD LENGTH=532 | 201606
E-U	23_E_U	0.00463182	Early -> Late	0.493589	29.2.1.2.2.32	protein.synthesis.ribosomal protein.eukaryotic.60S subunit.L32	Vitvi11g00489	methyl-CPG-binding domain 10 | Chr1:5275895-5277474 REVERSE LENGTH=384 | 201606
E-I	8_E_I	0.00900948	infected -> uninfected	0.622089	1.2.5	PS.photorespiration.serine hydroxymethyltransferase	Vitvi09g00071	inter-alpha-trypsin inhibitor heavy chain-like protein | Chr1:6602270-6605766 FORWARD LENGTH=754 | 201606
E-I	8_E_I	0.00900948	infected -> uninfected	0.622089	1.2.5	PS.photorespiration.serine hydroxymethyltransferase	Vitvi07g02610	serine hydroxymethyltransferase 2 | Chr5:9418299-9421725 FORWARD LENGTH=517 | 201606
E-I	8_E_I	0.00900948	infected -> uninfected	0.622089	1.2.5	PS.photorespiration.serine hydroxymethyltransferase	Vitvi09g02014	hypothetical protein | Chr1:5726617-5727312 REVERSE LENGTH=202 | 201606
E-I	8_E_I	0.00900948	infected -> uninfected	0.622089	1.2.5	PS.photorespiration.serine hydroxymethyltransferase	Vitvi04g02247	Plant invertase/pectin methylesterase inhibitor superfamily | Chr5:3032446-3034364 FORWARD LENGTH=551 | 201606
E-I	8_E_I	0.00900948	infected -> uninfected	0.622089	1.2.5	PS.photorespiration.serine hydroxymethyltransferase	Vitvi07g00762	phytochrome interacting factor 3 | Chr1:3077216-3079367 FORWARD LENGTH=524 | 201606
E-I	8_E_I	0.00900948	infected -> uninfected	0.622089	1.2.5	PS.photorespiration.serine hydroxymethyltransferase	Vitvi08g00205	Peptidase M28 family protein | Chr3:20254852-20257815 REVERSE LENGTH=705 | 201606
E-I	8_E_I	0.00900948	infected -> uninfected	0.622089	1.2.5	PS.photorespiration.serine hydroxymethyltransferase	Vitvi09g01126	NDH-dependent cyclic electron flow 1 | Chr1:5489314-5491199 FORWARD LENGTH=461 | 201606
E-I	8_E_I	0.00900948	infected -> uninfected	0.622089	1.2.5	PS.photorespiration.serine hydroxymethyltransferase	Vitvi11g00207	nucleophosmin | Chr4:14494056-14495657 REVERSE LENGTH=306 | 201606
E-I	8_E_I	0.00900948	infected -> uninfected	0.622089	1.2.5	PS.photorespiration.serine hydroxymethyltransferase	Vitvi06g01945	[Sotub09g011190.1.1]: Unknown Protein [Sotub09g011190.1.1]: Unknown Protein | [stNIB-v1_0001639]
E-I	8_E_I	0.00900948	infected -> uninfected	0.622089	1.2.5	PS.photorespiration.serine hydroxymethyltransferase	Vitvi05g00243	pleiotropic drug resistance 5 | Chr2:15650400-15656124 FORWARD LENGTH=1343 | 201606
E-I	8_E_I	0.00900948	infected -> uninfected	0.622089	1.2.5	PS.photorespiration.serine hydroxymethyltransferase	Vitvi08g01278	copper ion transmembrane transporter | Chr2:15869269-15870024 REVERSE LENGTH=251 | 201606
E-I	8_E_I	0.00900948	infected -> uninfected	0.622089	1.2.5	PS.photorespiration.serine hydroxymethyltransferase	Vitvi13g01119	2-oxoglutarate (2OG) and Fe(II)-dependent oxygenase superfamily protein | Chr5:8378964-8383154 FORWARD LENGTH=341 | 201606
E-I	8_E_I	0.00900948	infected -> uninfected	0.622089	1.2.5	PS.photorespiration.serine hydroxymethyltransferase	Vitvi17g00366	Duplicated homeodomain-like superfamily protein | Chr1:18132714-18133778 FORWARD LENGTH=314 | 201606
E-I	8_E_I	0.00900948	infected -> uninfected	0.622089	1.2.5	PS.photorespiration.serine hydroxymethyltransferase	Vitvi10g01672	no description
E-I	8_E_I	0.00900948	infected -> uninfected	0.622089	1.2.5	PS.photorespiration.serine hydroxymethyltransferase	Vitvi06g00233	NAD(P)-binding Rossmann-fold superfamily protein | Chr1:19059885-19061424 FORWARD LENGTH=325 | 201606
E-I	8_E_I	0.00900948	infected -> uninfected	0.622089	1.2.5	PS.photorespiration.serine hydroxymethyltransferase	Vitvi08g01001	UDP-Glycosyltransferase superfamily protein | Chr2:15529050-15530712 FORWARD LENGTH=490 | 201606
E-I	8_E_I	0.00900948	infected -> uninfected	0.622089	1.2.5	PS.photorespiration.serine hydroxymethyltransferase	Vitvi06g00565	kinase with tetratricopeptide repeat domain-containing protein | Chr5:23820578-23822499 REVERSE LENGTH=359 | 201606
E-I	8_E_I	0.00900948	infected -> uninfected	0.622089	1.2.5	PS.photorespiration.serine hydroxymethyltransferase	Vitvi15g01090	WRKY family transcription factor | Chr4:522839-524129 REVERSE LENGTH=298 | 201606
E-I	8_E_I	0.00900948	infected -> uninfected	0.622089	1.2.5	PS.photorespiration.serine hydroxymethyltransferase	Vitvi11g00466	SPX domain-containing protein 2 (SPX2) | Chr2:11338932-11340703 FORWARD LENGTH=287 | 201606
E-I	8_E_I	0.00900948	infected -> uninfected	0.622089	29.4.1.52	protein.postranslational modification.kinase.receptor like cytoplasmatic kinase II	Vitvi09g00071	inter-alpha-trypsin inhibitor heavy chain-like protein | Chr1:6602270-6605766 FORWARD LENGTH=754 | 201606
E-I	8_E_I	0.00900948	infected -> uninfected	0.622089	29.4.1.52	protein.postranslational modification.kinase.receptor like cytoplasmatic kinase II	Vitvi07g02610	serine hydroxymethyltransferase 2 | Chr5:9418299-9421725 FORWARD LENGTH=517 | 201606
E-I	8_E_I	0.00900948	infected -> uninfected	0.622089	29.4.1.52	protein.postranslational modification.kinase.receptor like cytoplasmatic kinase II	Vitvi09g02014	hypothetical protein | Chr1:5726617-5727312 REVERSE LENGTH=202 | 201606
E-I	8_E_I	0.00900948	infected -> uninfected	0.622089	29.4.1.52	protein.postranslational modification.kinase.receptor like cytoplasmatic kinase II	Vitvi04g02247	Plant invertase/pectin methylesterase inhibitor superfamily | Chr5:3032446-3034364 FORWARD LENGTH=551 | 201606
E-I	8_E_I	0.00900948	infected -> uninfected	0.622089	29.4.1.52	protein.postranslational modification.kinase.receptor like cytoplasmatic kinase II	Vitvi07g00762	phytochrome interacting factor 3 | Chr1:3077216-3079367 FORWARD LENGTH=524 | 201606
E-I	8_E_I	0.00900948	infected -> uninfected	0.622089	29.4.1.52	protein.postranslational modification.kinase.receptor like cytoplasmatic kinase II	Vitvi08g00205	Peptidase M28 family protein | Chr3:20254852-20257815 REVERSE LENGTH=705 | 201606
E-I	8_E_I	0.00900948	infected -> uninfected	0.622089	29.4.1.52	protein.postranslational modification.kinase.receptor like cytoplasmatic kinase II	Vitvi09g01126	NDH-dependent cyclic electron flow 1 | Chr1:5489314-5491199 FORWARD LENGTH=461 | 201606
E-I	8_E_I	0.00900948	infected -> uninfected	0.622089	29.4.1.52	protein.postranslational modification.kinase.receptor like cytoplasmatic kinase II	Vitvi11g00207	nucleophosmin | Chr4:14494056-14495657 REVERSE LENGTH=306 | 201606
E-I	8_E_I	0.00900948	infected -> uninfected	0.622089	29.4.1.52	protein.postranslational modification.kinase.receptor like cytoplasmatic kinase II	Vitvi06g01945	[Sotub09g011190.1.1]: Unknown Protein [Sotub09g011190.1.1]: Unknown Protein | [stNIB-v1_0001639]
E-I	8_E_I	0.00900948	infected -> uninfected	0.622089	29.4.1.52	protein.postranslational modification.kinase.receptor like cytoplasmatic kinase II	Vitvi05g00243	pleiotropic drug resistance 5 | Chr2:15650400-15656124 FORWARD LENGTH=1343 | 201606
E-I	8_E_I	0.00900948	infected -> uninfected	0.622089	29.4.1.52	protein.postranslational modification.kinase.receptor like cytoplasmatic kinase II	Vitvi08g01278	copper ion transmembrane transporter | Chr2:15869269-15870024 REVERSE LENGTH=251 | 201606
E-I	8_E_I	0.00900948	infected -> uninfected	0.622089	29.4.1.52	protein.postranslational modification.kinase.receptor like cytoplasmatic kinase II	Vitvi13g01119	2-oxoglutarate (2OG) and Fe(II)-dependent oxygenase superfamily protein | Chr5:8378964-8383154 FORWARD LENGTH=341 | 201606
E-I	8_E_I	0.00900948	infected -> uninfected	0.622089	29.4.1.52	protein.postranslational modification.kinase.receptor like cytoplasmatic kinase II	Vitvi17g00366	Duplicated homeodomain-like superfamily protein | Chr1:18132714-18133778 FORWARD LENGTH=314 | 201606
E-I	8_E_I	0.00900948	infected -> uninfected	0.622089	29.4.1.52	protein.postranslational modification.kinase.receptor like cytoplasmatic kinase II	Vitvi10g01672	no description
E-I	8_E_I	0.00900948	infected -> uninfected	0.622089	29.4.1.52	protein.postranslational modification.kinase.receptor like cytoplasmatic kinase II	Vitvi06g00233	NAD(P)-binding Rossmann-fold superfamily protein | Chr1:19059885-19061424 FORWARD LENGTH=325 | 201606
E-I	8_E_I	0.00900948	infected -> uninfected	0.622089	29.4.1.52	protein.postranslational modification.kinase.receptor like cytoplasmatic kinase II	Vitvi08g01001	UDP-Glycosyltransferase superfamily protein | Chr2:15529050-15530712 FORWARD LENGTH=490 | 201606
E-I	8_E_I	0.00900948	infected -> uninfected	0.622089	29.4.1.52	protein.postranslational modification.kinase.receptor like cytoplasmatic kinase II	Vitvi06g00565	kinase with tetratricopeptide repeat domain-containing protein | Chr5:23820578-23822499 REVERSE LENGTH=359 | 201606
E-I	8_E_I	0.00900948	infected -> uninfected	0.622089	29.4.1.52	protein.postranslational modification.kinase.receptor like cytoplasmatic kinase II	Vitvi15g01090	WRKY family transcription factor | Chr4:522839-524129 REVERSE LENGTH=298 | 201606
E-I	8_E_I	0.00900948	infected -> uninfected	0.622089	29.4.1.52	protein.postranslational modification.kinase.receptor like cytoplasmatic kinase II	Vitvi11g00466	SPX domain-containing protein 2 (SPX2) | Chr2:11338932-11340703 FORWARD LENGTH=287 | 201606
E-I	11_E_I	0.00498945	infected -> uninfected	0.589087	16.2.1.7	secondary metabolism.phenylpropanoids.lignin biosynthesis.CCR1	VviMYB164	no description
E-I	11_E_I	0.00498945	infected -> uninfected	0.589087	16.2.1.7	secondary metabolism.phenylpropanoids.lignin biosynthesis.CCR1	Vitvi06g01762	UDP-Glycosyltransferase superfamily protein | Chr2:12872200-12873691 FORWARD LENGTH=454 | 201606
E-I	11_E_I	0.00498945	infected -> uninfected	0.589087	16.2.1.7	secondary metabolism.phenylpropanoids.lignin biosynthesis.CCR1	Vitvi12g00543	B-box type zinc finger family protein | Chr4:8708881-8709234 FORWARD LENGTH=117 | 201606
E-I	11_E_I	0.00498945	infected -> uninfected	0.589087	16.2.1.7	secondary metabolism.phenylpropanoids.lignin biosynthesis.CCR1	Vitvi14g00087	Galactose oxidase/kelch repeat superfamily protein | Chr1:27880528-27883626 FORWARD LENGTH=569 | 201606
E-I	11_E_I	0.00498945	infected -> uninfected	0.589087	16.2.1.7	secondary metabolism.phenylpropanoids.lignin biosynthesis.CCR1	Vitvi07g02990	Six-hairpin glycosidases superfamily protein | Chr1:24391823-24395261 REVERSE LENGTH=623 | 201606
E-I	11_E_I	0.00498945	infected -> uninfected	0.589087	16.2.1.7	secondary metabolism.phenylpropanoids.lignin biosynthesis.CCR1	Vitvi01g00234	NAD(P)-binding Rossmann-fold superfamily protein | Chr1:28253890-28255173 FORWARD LENGTH=318 | 201606
E-I	11_E_I	0.00498945	infected -> uninfected	0.589087	16.2.1.7	secondary metabolism.phenylpropanoids.lignin biosynthesis.CCR1	Vitvi02g00717	NAD(P)-binding Rossmann-fold superfamily protein | Chr2:10178162-10179789 FORWARD LENGTH=270 | 201606
E-I	11_E_I	0.00498945	infected -> uninfected	0.589087	16.2.1.7	secondary metabolism.phenylpropanoids.lignin biosynthesis.CCR1	Vitvi05g01943	no description
E-I	11_E_I	0.00498945	infected -> uninfected	0.589087	16.2.1.7	secondary metabolism.phenylpropanoids.lignin biosynthesis.CCR1	Vitvi03g00352	unknown seed protein like 1 | Chr1:18246441-18247817 FORWARD LENGTH=280 | 201606
E-I	11_E_I	0.00498945	infected -> uninfected	0.589087	16.2.1.7	secondary metabolism.phenylpropanoids.lignin biosynthesis.CCR1	Vitvi02g00673	NAC domain containing protein 96 | Chr5:18905679-18906811 FORWARD LENGTH=281 | 201606
E-I	11_E_I	0.00498945	infected -> uninfected	0.589087	16.2.1.7	secondary metabolism.phenylpropanoids.lignin biosynthesis.CCR1	Vitvi14g00157	phloem protein 2-B15 | Chr1:2949831-2950842 REVERSE LENGTH=289 | 201606
E-I	11_E_I	0.00498945	infected -> uninfected	0.589087	16.2.1.7	secondary metabolism.phenylpropanoids.lignin biosynthesis.CCR1	Vitvi09g00971	NOD26-like intrinsic protein 6%3B1 | Chr1:30350640-30352015 REVERSE LENGTH=305 | 201606
E-I	11_E_I	0.00498945	infected -> uninfected	0.589087	16.2.1.7	secondary metabolism.phenylpropanoids.lignin biosynthesis.CCR1	Vitvi04g01888	ATP synthase subunit beta | ChrC:52660-54156 REVERSE LENGTH=498 | 201606
E-I	11_E_I	0.00498945	infected -> uninfected	0.589087	16.2.1.7	secondary metabolism.phenylpropanoids.lignin biosynthesis.CCR1	Vitvi03g00542	CYCLIN D3%3B1 | Chr4:16357903-16359304 FORWARD LENGTH=376 | 201606
E-I	11_E_I	0.00747549	infected -> uninfected	0.589087	34.19.3	transport.major intrinsic proteins.NIP	VviMYB164	no description
E-I	11_E_I	0.00747549	infected -> uninfected	0.589087	34.19.3	transport.major intrinsic proteins.NIP	Vitvi06g01762	UDP-Glycosyltransferase superfamily protein | Chr2:12872200-12873691 FORWARD LENGTH=454 | 201606
E-I	11_E_I	0.00747549	infected -> uninfected	0.589087	34.19.3	transport.major intrinsic proteins.NIP	Vitvi12g00543	B-box type zinc finger family protein | Chr4:8708881-8709234 FORWARD LENGTH=117 | 201606
E-I	11_E_I	0.00747549	infected -> uninfected	0.589087	34.19.3	transport.major intrinsic proteins.NIP	Vitvi14g00087	Galactose oxidase/kelch repeat superfamily protein | Chr1:27880528-27883626 FORWARD LENGTH=569 | 201606
E-I	11_E_I	0.00747549	infected -> uninfected	0.589087	34.19.3	transport.major intrinsic proteins.NIP	Vitvi07g02990	Six-hairpin glycosidases superfamily protein | Chr1:24391823-24395261 REVERSE LENGTH=623 | 201606
E-I	11_E_I	0.00747549	infected -> uninfected	0.589087	34.19.3	transport.major intrinsic proteins.NIP	Vitvi01g00234	NAD(P)-binding Rossmann-fold superfamily protein | Chr1:28253890-28255173 FORWARD LENGTH=318 | 201606
E-I	11_E_I	0.00747549	infected -> uninfected	0.589087	34.19.3	transport.major intrinsic proteins.NIP	Vitvi02g00717	NAD(P)-binding Rossmann-fold superfamily protein | Chr2:10178162-10179789 FORWARD LENGTH=270 | 201606
E-I	11_E_I	0.00747549	infected -> uninfected	0.589087	34.19.3	transport.major intrinsic proteins.NIP	Vitvi05g01943	no description
E-I	11_E_I	0.00747549	infected -> uninfected	0.589087	34.19.3	transport.major intrinsic proteins.NIP	Vitvi03g00352	unknown seed protein like 1 | Chr1:18246441-18247817 FORWARD LENGTH=280 | 201606
E-I	11_E_I	0.00747549	infected -> uninfected	0.589087	34.19.3	transport.major intrinsic proteins.NIP	Vitvi02g00673	NAC domain containing protein 96 | Chr5:18905679-18906811 FORWARD LENGTH=281 | 201606
E-I	11_E_I	0.00747549	infected -> uninfected	0.589087	34.19.3	transport.major intrinsic proteins.NIP	Vitvi14g00157	phloem protein 2-B15 | Chr1:2949831-2950842 REVERSE LENGTH=289 | 201606
E-I	11_E_I	0.00747549	infected -> uninfected	0.589087	34.19.3	transport.major intrinsic proteins.NIP	Vitvi09g00971	NOD26-like intrinsic protein 6%3B1 | Chr1:30350640-30352015 REVERSE LENGTH=305 | 201606
E-I	11_E_I	0.00747549	infected -> uninfected	0.589087	34.19.3	transport.major intrinsic proteins.NIP	Vitvi04g01888	ATP synthase subunit beta | ChrC:52660-54156 REVERSE LENGTH=498 | 201606
E-I	11_E_I	0.00747549	infected -> uninfected	0.589087	34.19.3	transport.major intrinsic proteins.NIP	Vitvi03g00542	CYCLIN D3%3B1 | Chr4:16357903-16359304 FORWARD LENGTH=376 | 201606
E-I	15_E_I	0.00427845	infected -> uninfected	0.660748	10.5.5	cell wall.cell wall proteins.RGP	Vitvi13g01107	HSP20-like chaperones superfamily protein | Chr3:951885-953490 FORWARD LENGTH=150 | 201606
E-I	15_E_I	0.00427845	infected -> uninfected	0.660748	10.5.5	cell wall.cell wall proteins.RGP	Vitvi09g00340	Major facilitator superfamily protein | Chr1:19434671-19438673 FORWARD LENGTH=607 | 201606
E-I	15_E_I	0.00427845	infected -> uninfected	0.660748	10.5.5	cell wall.cell wall proteins.RGP	Vitvi14g00470	calcium-binding EF hand family protein | Chr5:10856801-10858394 FORWARD LENGTH=324 | 201606
E-I	15_E_I	0.00427845	infected -> uninfected	0.660748	10.5.5	cell wall.cell wall proteins.RGP	Vitvi08g01456	cysteine-rich RECEPTOR-like kinase | Chr4:12129485-12133157 FORWARD LENGTH=1043 | 201606
E-I	15_E_I	0.00427845	infected -> uninfected	0.660748	10.5.5	cell wall.cell wall proteins.RGP	Vitvi01g01838	reversibly glycosylated polypeptide 1 | Chr3:415463-417304 FORWARD LENGTH=357 | 201606
E-I	15_E_I	0.00427845	infected -> uninfected	0.660748	10.5.5	cell wall.cell wall proteins.RGP	Vitvi18g02727	Uncharacterized protein family (UPF0114) | Chr4:10574903-10576355 REVERSE LENGTH=273 | 201606
E-I	15_E_I	0.00427845	infected -> uninfected	0.660748	10.5.5	cell wall.cell wall proteins.RGP	Vitvi14g02435	germin-like protein 10 | Chr3:22971443-22972192 REVERSE LENGTH=220 | 201606
E-I	15_E_I	0.00427845	infected -> uninfected	0.660748	10.5.5	cell wall.cell wall proteins.RGP	Vitvi01g00957	NAD(P)-linked oxidoreductase superfamily protein | Chr1:4899176-4899766 FORWARD LENGTH=196 | 201606
E-I	15_E_I	0.00427845	infected -> uninfected	0.660748	10.5.5	cell wall.cell wall proteins.RGP	Vitvi17g00325	LOB domain-containing protein 41 | Chr3:536747-537650 REVERSE LENGTH=263 | 201606
E-I	15_E_I	0.00427845	infected -> uninfected	0.660748	10.5.5	cell wall.cell wall proteins.RGP	Vitvi04g01459	DNA/RNA polymerases superfamily protein | ChrM:235916-236392 FORWARD LENGTH=158 | 201606
E-I	15_E_I	0.00427845	infected -> uninfected	0.660748	10.5.5	cell wall.cell wall proteins.RGP	Vitvi08g01156	Tetratricopeptide repeat (TPR)-like superfamily protein | Chr3:2958704-2961040 FORWARD LENGTH=778 | 201606
E-I	15_E_I	0.00427845	infected -> uninfected	0.660748	10.5.5	cell wall.cell wall proteins.RGP	Vitvi08g01723	myb-like HTH transcriptional regulator family protein | Chr5:2103374-2105680 FORWARD LENGTH=380 | 201606
E-I	15_E_I	0.00924876	infected -> uninfected	0.660748	21.3	redox.heme	Vitvi13g01107	HSP20-like chaperones superfamily protein | Chr3:951885-953490 FORWARD LENGTH=150 | 201606
E-I	15_E_I	0.00924876	infected -> uninfected	0.660748	21.3	redox.heme	Vitvi09g00340	Major facilitator superfamily protein | Chr1:19434671-19438673 FORWARD LENGTH=607 | 201606
E-I	15_E_I	0.00924876	infected -> uninfected	0.660748	21.3	redox.heme	Vitvi14g00470	calcium-binding EF hand family protein | Chr5:10856801-10858394 FORWARD LENGTH=324 | 201606
E-I	15_E_I	0.00924876	infected -> uninfected	0.660748	21.3	redox.heme	Vitvi08g01456	cysteine-rich RECEPTOR-like kinase | Chr4:12129485-12133157 FORWARD LENGTH=1043 | 201606
E-I	15_E_I	0.00924876	infected -> uninfected	0.660748	21.3	redox.heme	Vitvi01g01838	reversibly glycosylated polypeptide 1 | Chr3:415463-417304 FORWARD LENGTH=357 | 201606
E-I	15_E_I	0.00924876	infected -> uninfected	0.660748	21.3	redox.heme	Vitvi18g02727	Uncharacterized protein family (UPF0114) | Chr4:10574903-10576355 REVERSE LENGTH=273 | 201606
E-I	15_E_I	0.00924876	infected -> uninfected	0.660748	21.3	redox.heme	Vitvi14g02435	germin-like protein 10 | Chr3:22971443-22972192 REVERSE LENGTH=220 | 201606
E-I	15_E_I	0.00924876	infected -> uninfected	0.660748	21.3	redox.heme	Vitvi01g00957	NAD(P)-linked oxidoreductase superfamily protein | Chr1:4899176-4899766 FORWARD LENGTH=196 | 201606
E-I	15_E_I	0.00924876	infected -> uninfected	0.660748	21.3	redox.heme	Vitvi17g00325	LOB domain-containing protein 41 | Chr3:536747-537650 REVERSE LENGTH=263 | 201606
E-I	15_E_I	0.00924876	infected -> uninfected	0.660748	21.3	redox.heme	Vitvi04g01459	DNA/RNA polymerases superfamily protein | ChrM:235916-236392 FORWARD LENGTH=158 | 201606
E-I	15_E_I	0.00924876	infected -> uninfected	0.660748	21.3	redox.heme	Vitvi08g01156	Tetratricopeptide repeat (TPR)-like superfamily protein | Chr3:2958704-2961040 FORWARD LENGTH=778 | 201606
E-I	15_E_I	0.00924876	infected -> uninfected	0.660748	21.3	redox.heme	Vitvi08g01723	myb-like HTH transcriptional regulator family protein | Chr5:2103374-2105680 FORWARD LENGTH=380 | 201606
E-I	15_E_I	0.00498989	infected -> uninfected	0.660748	29.2.1.99.99	protein.synthesis.ribosomal protein.unknown.unknown	Vitvi13g01107	HSP20-like chaperones superfamily protein | Chr3:951885-953490 FORWARD LENGTH=150 | 201606
E-I	15_E_I	0.00498989	infected -> uninfected	0.660748	29.2.1.99.99	protein.synthesis.ribosomal protein.unknown.unknown	Vitvi09g00340	Major facilitator superfamily protein | Chr1:19434671-19438673 FORWARD LENGTH=607 | 201606
E-I	15_E_I	0.00498989	infected -> uninfected	0.660748	29.2.1.99.99	protein.synthesis.ribosomal protein.unknown.unknown	Vitvi14g00470	calcium-binding EF hand family protein | Chr5:10856801-10858394 FORWARD LENGTH=324 | 201606
E-I	15_E_I	0.00498989	infected -> uninfected	0.660748	29.2.1.99.99	protein.synthesis.ribosomal protein.unknown.unknown	Vitvi08g01456	cysteine-rich RECEPTOR-like kinase | Chr4:12129485-12133157 FORWARD LENGTH=1043 | 201606
E-I	15_E_I	0.00498989	infected -> uninfected	0.660748	29.2.1.99.99	protein.synthesis.ribosomal protein.unknown.unknown	Vitvi01g01838	reversibly glycosylated polypeptide 1 | Chr3:415463-417304 FORWARD LENGTH=357 | 201606
E-I	15_E_I	0.00498989	infected -> uninfected	0.660748	29.2.1.99.99	protein.synthesis.ribosomal protein.unknown.unknown	Vitvi18g02727	Uncharacterized protein family (UPF0114) | Chr4:10574903-10576355 REVERSE LENGTH=273 | 201606
E-I	15_E_I	0.00498989	infected -> uninfected	0.660748	29.2.1.99.99	protein.synthesis.ribosomal protein.unknown.unknown	Vitvi14g02435	germin-like protein 10 | Chr3:22971443-22972192 REVERSE LENGTH=220 | 201606
E-I	15_E_I	0.00498989	infected -> uninfected	0.660748	29.2.1.99.99	protein.synthesis.ribosomal protein.unknown.unknown	Vitvi01g00957	NAD(P)-linked oxidoreductase superfamily protein | Chr1:4899176-4899766 FORWARD LENGTH=196 | 201606
E-I	15_E_I	0.00498989	infected -> uninfected	0.660748	29.2.1.99.99	protein.synthesis.ribosomal protein.unknown.unknown	Vitvi17g00325	LOB domain-containing protein 41 | Chr3:536747-537650 REVERSE LENGTH=263 | 201606
E-I	15_E_I	0.00498989	infected -> uninfected	0.660748	29.2.1.99.99	protein.synthesis.ribosomal protein.unknown.unknown	Vitvi04g01459	DNA/RNA polymerases superfamily protein | ChrM:235916-236392 FORWARD LENGTH=158 | 201606
E-I	15_E_I	0.00498989	infected -> uninfected	0.660748	29.2.1.99.99	protein.synthesis.ribosomal protein.unknown.unknown	Vitvi08g01156	Tetratricopeptide repeat (TPR)-like superfamily protein | Chr3:2958704-2961040 FORWARD LENGTH=778 | 201606
E-I	15_E_I	0.00498989	infected -> uninfected	0.660748	29.2.1.99.99	protein.synthesis.ribosomal protein.unknown.unknown	Vitvi08g01723	myb-like HTH transcriptional regulator family protein | Chr5:2103374-2105680 FORWARD LENGTH=380 | 201606
E-I	19_E_I	0.0097806	infected -> uninfected	0.637611	27.3.54	RNA.regulation of transcription.histone acetyltransferases	Vitvi07g00145	Small nuclear ribonucleoprotein family protein | Chr4:1264726-1266253 FORWARD LENGTH=116 | 201606
E-I	19_E_I	0.0097806	infected -> uninfected	0.637611	27.3.54	RNA.regulation of transcription.histone acetyltransferases	Vitvi18g00333	histone acetyltransferase of the MYST family 2 | Chr5:3022141-3024711 REVERSE LENGTH=445 | 201606
E-I	19_E_I	0.0097806	infected -> uninfected	0.637611	27.3.54	RNA.regulation of transcription.histone acetyltransferases	Vitvi04g00380	Enhancer of polycomb-like transcription factor protein | Chr4:15731968-15737222 FORWARD LENGTH=1539 | 201606
E-I	19_E_I	0.0097806	infected -> uninfected	0.637611	27.3.54	RNA.regulation of transcription.histone acetyltransferases	Vitvi05g01486	cell division cycle protein 48-related / CDC48-like protein | Chr1:1790796-1796503 FORWARD LENGTH=1210 | 201606
E-I	19_E_I	0.0097806	infected -> uninfected	0.637611	27.3.54	RNA.regulation of transcription.histone acetyltransferases	Vitvi07g01634	Tetratricopeptide repeat (TPR)-like superfamily protein | Chr4:17608623-17615534 REVERSE LENGTH=1052 | 201606
E-I	19_E_I	0.0097806	infected -> uninfected	0.637611	27.3.54	RNA.regulation of transcription.histone acetyltransferases	Vitvi18g01659	cysteine-rich RECEPTOR-like kinase | Chr4:12129485-12133157 FORWARD LENGTH=1043 | 201606
E-I	19_E_I	0.0097806	infected -> uninfected	0.637611	27.3.54	RNA.regulation of transcription.histone acetyltransferases	WDR2	no description
E-I	19_E_I	0.0097806	infected -> uninfected	0.637611	27.3.54	RNA.regulation of transcription.histone acetyltransferases	Vitvi12g02216	RNA polymerase II%2C Rpb4%2C core protein | Chr5:3096276-3097370 FORWARD LENGTH=138 | 201606
E-I	19_E_I	0.0097806	infected -> uninfected	0.637611	27.3.54	RNA.regulation of transcription.histone acetyltransferases	Vitvi05g00391	SAC3/GANP/Nin1/mts3/eIF-3 p25 family | Chr3:1899123-1903829 REVERSE LENGTH=1253 | 201606
E-I	19_E_I	0.0097806	infected -> uninfected	0.637611	27.3.54	RNA.regulation of transcription.histone acetyltransferases	Vitvi13g01971	SC35-like splicing factor 30 | Chr3:20561024-20563502 FORWARD LENGTH=262 | 201606
E-I	19_E_I	0.0097806	infected -> uninfected	0.637611	27.3.54	RNA.regulation of transcription.histone acetyltransferases	Vitvi02g01441	RNA-directed DNA polymerase (reverse transcriptase)-related family protein | Chr3:8789309-8793208 FORWARD LENGTH=828 | 201606
E-I	18_E_I	0.00498945	Early -> Late	0.6376	4.2.14	glycolysis.plastid branch.pyruvate kinase (PK)	Vitvi14g01466	RING/U-box superfamily protein | Chr3:9823770-9826522 FORWARD LENGTH=628 | 201606
E-I	18_E_I	0.00498945	Early -> Late	0.6376	4.2.14	glycolysis.plastid branch.pyruvate kinase (PK)	Vitvi08g00806	alpha-soluble NSF attachment protein 2 | Chr3:20846119-20848213 REVERSE LENGTH=240 | 201606
E-I	18_E_I	0.00498945	Early -> Late	0.6376	4.2.14	glycolysis.plastid branch.pyruvate kinase (PK)	Vitvi11g00048	senescence-associated family protein%2C putative (DUF581) | Chr5:7006178-7007003 REVERSE LENGTH=248 | 201606
E-I	18_E_I	0.00498945	Early -> Late	0.6376	4.2.14	glycolysis.plastid branch.pyruvate kinase (PK)	Vitvi09g00130	CTC-interacting domain 4 | Chr3:4637164-4640324 FORWARD LENGTH=549 | 201606
E-I	18_E_I	0.00498945	Early -> Late	0.6376	4.2.14	glycolysis.plastid branch.pyruvate kinase (PK)	Vitvi09g00208	Protein phosphatase 2A%2C regulatory subunit PR55 | Chr1:6093949-6098065 REVERSE LENGTH=501 | 201606
E-I	18_E_I	0.00498945	Early -> Late	0.6376	4.2.14	glycolysis.plastid branch.pyruvate kinase (PK)	Vitvi07g00425	P-loop containing nucleoside triphosphate hydrolases superfamily protein | Chr2:19429083-19431617 REVERSE LENGTH=760 | 201606
E-I	18_E_I	0.00498945	Early -> Late	0.6376	4.2.14	glycolysis.plastid branch.pyruvate kinase (PK)	Vitvi05g00612	Pyruvate kinase family protein | Chr3:8139369-8141771 FORWARD LENGTH=596 | 201606
E-I	18_E_I	0.00498945	Early -> Late	0.6376	4.2.14	glycolysis.plastid branch.pyruvate kinase (PK)	Vitvi02g00080	6-phosphogluconate dehydrogenase family protein | Chr1:23825549-23827012 REVERSE LENGTH=487 | 201606
E-I	18_E_I	0.00498945	Early -> Late	0.6376	4.2.14	glycolysis.plastid branch.pyruvate kinase (PK)	Vitvi05g00767	dual specificity kinase 1 | Chr1:1005439-1008118 FORWARD LENGTH=471 | 201606
E-I	18_E_I	0.00498945	Early -> Late	0.6376	4.2.14	glycolysis.plastid branch.pyruvate kinase (PK)	Vitvi01g00313	zinc finger protein-like protein | Chr3:6274308-6280174 FORWARD LENGTH=1254 | 201606
E-I	18_E_I	0.00498945	Early -> Late	0.6376	4.2.14	glycolysis.plastid branch.pyruvate kinase (PK)	Vitvi06g01328	SNF7 family protein | Chr5:7681380-7682720 FORWARD LENGTH=229 | 201606
E-I	18_E_I	0.00498945	Early -> Late	0.6376	4.2.14	glycolysis.plastid branch.pyruvate kinase (PK)	Vitvi05g01344	translation initiation factor 3 subunit H1 | Chr1:3607885-3610299 REVERSE LENGTH=337 | 201606
E-I	18_E_I	0.00498945	Early -> Late	0.6376	4.2.14	glycolysis.plastid branch.pyruvate kinase (PK)	Vitvi01g00908	glycine-rich protein | Chr1:9404041-9406098 REVERSE LENGTH=420 | 201606
E-I	18_E_I	0.00498945	Early -> Late	0.6376	4.2.14	glycolysis.plastid branch.pyruvate kinase (PK)	Vitvi19g01681	mercaptopyruvate sulfurtransferase 1 | Chr1:29800824-29803679 FORWARD LENGTH=379 | 201606
E-I	18_E_I	0.00166572	Early -> Late	0.6376	13.2.5.3	amino acid metabolism.degradation.serine-glycine-cysteine group.cysteine	Vitvi14g01466	RING/U-box superfamily protein | Chr3:9823770-9826522 FORWARD LENGTH=628 | 201606
E-I	18_E_I	0.00166572	Early -> Late	0.6376	13.2.5.3	amino acid metabolism.degradation.serine-glycine-cysteine group.cysteine	Vitvi08g00806	alpha-soluble NSF attachment protein 2 | Chr3:20846119-20848213 REVERSE LENGTH=240 | 201606
E-I	18_E_I	0.00166572	Early -> Late	0.6376	13.2.5.3	amino acid metabolism.degradation.serine-glycine-cysteine group.cysteine	Vitvi11g00048	senescence-associated family protein%2C putative (DUF581) | Chr5:7006178-7007003 REVERSE LENGTH=248 | 201606
E-I	18_E_I	0.00166572	Early -> Late	0.6376	13.2.5.3	amino acid metabolism.degradation.serine-glycine-cysteine group.cysteine	Vitvi09g00130	CTC-interacting domain 4 | Chr3:4637164-4640324 FORWARD LENGTH=549 | 201606
E-I	18_E_I	0.00166572	Early -> Late	0.6376	13.2.5.3	amino acid metabolism.degradation.serine-glycine-cysteine group.cysteine	Vitvi09g00208	Protein phosphatase 2A%2C regulatory subunit PR55 | Chr1:6093949-6098065 REVERSE LENGTH=501 | 201606
E-I	18_E_I	0.00166572	Early -> Late	0.6376	13.2.5.3	amino acid metabolism.degradation.serine-glycine-cysteine group.cysteine	Vitvi07g00425	P-loop containing nucleoside triphosphate hydrolases superfamily protein | Chr2:19429083-19431617 REVERSE LENGTH=760 | 201606
E-I	18_E_I	0.00166572	Early -> Late	0.6376	13.2.5.3	amino acid metabolism.degradation.serine-glycine-cysteine group.cysteine	Vitvi05g00612	Pyruvate kinase family protein | Chr3:8139369-8141771 FORWARD LENGTH=596 | 201606
E-I	18_E_I	0.00166572	Early -> Late	0.6376	13.2.5.3	amino acid metabolism.degradation.serine-glycine-cysteine group.cysteine	Vitvi02g00080	6-phosphogluconate dehydrogenase family protein | Chr1:23825549-23827012 REVERSE LENGTH=487 | 201606
E-I	18_E_I	0.00166572	Early -> Late	0.6376	13.2.5.3	amino acid metabolism.degradation.serine-glycine-cysteine group.cysteine	Vitvi05g00767	dual specificity kinase 1 | Chr1:1005439-1008118 FORWARD LENGTH=471 | 201606
E-I	18_E_I	0.00166572	Early -> Late	0.6376	13.2.5.3	amino acid metabolism.degradation.serine-glycine-cysteine group.cysteine	Vitvi01g00313	zinc finger protein-like protein | Chr3:6274308-6280174 FORWARD LENGTH=1254 | 201606
E-I	18_E_I	0.00166572	Early -> Late	0.6376	13.2.5.3	amino acid metabolism.degradation.serine-glycine-cysteine group.cysteine	Vitvi06g01328	SNF7 family protein | Chr5:7681380-7682720 FORWARD LENGTH=229 | 201606
E-I	18_E_I	0.00166572	Early -> Late	0.6376	13.2.5.3	amino acid metabolism.degradation.serine-glycine-cysteine group.cysteine	Vitvi05g01344	translation initiation factor 3 subunit H1 | Chr1:3607885-3610299 REVERSE LENGTH=337 | 201606
E-I	18_E_I	0.00166572	Early -> Late	0.6376	13.2.5.3	amino acid metabolism.degradation.serine-glycine-cysteine group.cysteine	Vitvi01g00908	glycine-rich protein | Chr1:9404041-9406098 REVERSE LENGTH=420 | 201606
E-I	18_E_I	0.00166572	Early -> Late	0.6376	13.2.5.3	amino acid metabolism.degradation.serine-glycine-cysteine group.cysteine	Vitvi19g01681	mercaptopyruvate sulfurtransferase 1 | Chr1:29800824-29803679 FORWARD LENGTH=379 | 201606
E-I	26_E_I	0.00249836	Early -> Late	0.470135	20.2.2	stress.abiotic.cold	Vitvi16g00959	RNA polymerase Rpb6 | Chr5:21104679-21105796 FORWARD LENGTH=144 | 201606
E-I	26_E_I	0.00249836	Early -> Late	0.470135	20.2.2	stress.abiotic.cold	Vitvi12g00111	vacuolar ATP synthase subunit D (VATD) / V-ATPase D subunit / vacuolar proton pump D subunit (VATPD) | Chr3:21718495-21719280 REVERSE LENGTH=261 | 201606
E-I	26_E_I	0.00249836	Early -> Late	0.470135	20.2.2	stress.abiotic.cold	Vitvi15g01091	exocyst complex component sec10 | Chr5:4003002-4008445 REVERSE LENGTH=820 | 201606
E-I	26_E_I	0.00249836	Early -> Late	0.470135	20.2.2	stress.abiotic.cold	Vitvi12g02402	no description
E-I	26_E_I	0.00249836	Early -> Late	0.470135	20.2.2	stress.abiotic.cold	Vitvi01g02269	NADH-ubiquinone oxidoreductase | Chr1:25235826-25236122 FORWARD LENGTH=98 | 201606
E-I	26_E_I	0.00249836	Early -> Late	0.470135	20.2.2	stress.abiotic.cold	Vitvi10g00057	Putative pyridoxal phosphate-dependent enzyme%2C YBL036C type | Chr1:4028783-4030298 FORWARD LENGTH=257 | 201606
E-I	26_E_I	0.00249836	Early -> Late	0.470135	20.2.2	stress.abiotic.cold	Vitvi03g00389	cold-regulated 413-plasma membrane 2 | Chr3:18894109-18895355 REVERSE LENGTH=203 | 201606
E-I	28_E_I	0.00665041	Early -> Late	0.470135	29.3.4.1	protein.targeting.secretory pathway.ER	Vitvi03g00307	endoplasmatic reticulum retrieval protein 1B | Chr2:9243550-9244579 FORWARD LENGTH=195 | 201606
E-I	28_E_I	0.00665041	Early -> Late	0.470135	29.3.4.1	protein.targeting.secretory pathway.ER	Vitvi09g00326	ENTH/VHS family protein | Chr3:5513701-5516540 FORWARD LENGTH=690 | 201606
E-I	28_E_I	0.00665041	Early -> Late	0.470135	29.3.4.1	protein.targeting.secretory pathway.ER	Vitvi01g01034	RNA-binding KH domain-containing protein | Chr5:4958738-4960737 FORWARD LENGTH=533 | 201606
E-I	28_E_I	0.00665041	Early -> Late	0.470135	29.3.4.1	protein.targeting.secretory pathway.ER	Vitvi06g00215	dicarboxylate transporter 1 | Chr5:4059927-4061919 REVERSE LENGTH=557 | 201606
E-I	28_E_I	0.00665041	Early -> Late	0.470135	29.3.4.1	protein.targeting.secretory pathway.ER	Vitvi06g00503	pumilio 1 | Chr2:12549483-12553185 REVERSE LENGTH=968 | 201606
E-I	28_E_I	0.00665041	Early -> Late	0.470135	29.3.4.1	protein.targeting.secretory pathway.ER	Vitvi04g00051	3'-5' exonuclease domain-containing protein / K homology domain-containing protein / KH domain-containing protein | Chr2:11049379-11051997 REVERSE LENGTH=342 | 201606
E-I	28_E_I	0.00665041	Early -> Late	0.470135	29.3.4.1	protein.targeting.secretory pathway.ER	Vitvi13g01762	SWAP (Suppressor-of-White-APricot)/surp domain-containing protein / D111/G-patch domain-containing protein | Chr3:19329243-19331738 FORWARD LENGTH=443 | 201606
E-I	29_E_I	0.00623588	Early -> Late	0.470135	17.7.1.2	hormone metabolism.jasmonate.synthesis-degradation.lipoxygenase	Vitvi06g00149	lipoxygenase 2 | Chr3:16526192-16529233 FORWARD LENGTH=754 | 201606
E-I	29_E_I	0.00623588	Early -> Late	0.470135	17.7.1.2	hormone metabolism.jasmonate.synthesis-degradation.lipoxygenase	Vitvi15g00910	SAUR-like auxin-responsive protein family | Chr2:19180904-19181269 FORWARD LENGTH=121 | 201606
E-I	29_E_I	0.00623588	Early -> Late	0.470135	17.7.1.2	hormone metabolism.jasmonate.synthesis-degradation.lipoxygenase	Vitvi04g00566	AmmeMemoRadiSam system protein B | Chr2:10762639-10764631 REVERSE LENGTH=291 | 201606
E-I	29_E_I	0.00623588	Early -> Late	0.470135	17.7.1.2	hormone metabolism.jasmonate.synthesis-degradation.lipoxygenase	Vitvi07g02587	Threonine endopeptidase
E-I	29_E_I	0.00623588	Early -> Late	0.470135	17.7.1.2	hormone metabolism.jasmonate.synthesis-degradation.lipoxygenase	Vitvi13g01710	RNA binding protein | Chr3:2556046-2557426 FORWARD LENGTH=374 | 201606
E-I	29_E_I	0.00623588	Early -> Late	0.470135	17.7.1.2	hormone metabolism.jasmonate.synthesis-degradation.lipoxygenase	Vitvi17g00678	BHLH transcription factor IPR011598 Helix-loop-helix DNA-binding
E-I	29_E_I	0.00623588	Early -> Late	0.470135	17.7.1.2	hormone metabolism.jasmonate.synthesis-degradation.lipoxygenase	Vitvi02g00498	dimethylallyl%2C adenosine tRNA methylthiotransferase | Chr1:23249349-23251066 REVERSE LENGTH=237 | 201606
E-I	32_E_I	0.00166617	Early -> Late	0.470135	34.1.1.4	transport.p- and v-ATPases.H+-transporting two-sector ATPase.subunit E	Vitvi13g01401	cystatin B | Chr3:3960802-3961777 REVERSE LENGTH=158 | 201606
E-I	32_E_I	0.00166617	Early -> Late	0.470135	34.1.1.4	transport.p- and v-ATPases.H+-transporting two-sector ATPase.subunit E	Vitvi02g00627	RNA helicase | Chr5:19072009-19078856 FORWARD LENGTH=1254 | 201606
E-I	32_E_I	0.00166617	Early -> Late	0.470135	34.1.1.4	transport.p- and v-ATPases.H+-transporting two-sector ATPase.subunit E	Vitvi06g00009	purin-rich alpha 1 | Chr2:13642716-13644036 REVERSE LENGTH=296 | 201606
E-I	32_E_I	0.00166617	Early -> Late	0.470135	34.1.1.4	transport.p- and v-ATPases.H+-transporting two-sector ATPase.subunit E	Vitvi08g00053	vacuolar ATP synthase subunit E1 | Chr4:6800091-6801696 FORWARD LENGTH=230 | 201606
E-I	32_E_I	0.00166617	Early -> Late	0.470135	34.1.1.4	transport.p- and v-ATPases.H+-transporting two-sector ATPase.subunit E	Vitvi09g00306	Protein kinase family protein | Chr2:10985118-10988652 REVERSE LENGTH=676 | 201606
E-I	32_E_I	0.00166617	Early -> Late	0.470135	34.1.1.4	transport.p- and v-ATPases.H+-transporting two-sector ATPase.subunit E	Vitvi11g00262	6-phosphogluconate dehydrogenase family protein | Chr4:14350861-14351865 FORWARD LENGTH=334 | 201606
E-I	32_E_I	0.00166617	Early -> Late	0.470135	34.1.1.4	transport.p- and v-ATPases.H+-transporting two-sector ATPase.subunit E	Vitvi11g00072	RING-box 1 | Chr5:6956905-6958221 REVERSE LENGTH=136 | 201606
E-I	33_E_I	0.000833383	Early -> Late	0.470135	14.5	S-assimilation.sulfite oxidase	Vitvi07g00396	Late embryogenesis abundant protein (LEA) family protein | Chr3:23146931-23147735 FORWARD LENGTH=213 | 201606
E-I	33_E_I	0.000833383	Early -> Late	0.470135	14.5	S-assimilation.sulfite oxidase	Vitvi14g01551	sulfite oxidase | Chr3:314919-316641 REVERSE LENGTH=298 | 201606
E-I	33_E_I	0.000833383	Early -> Late	0.470135	14.5	S-assimilation.sulfite oxidase	Vitvi12g00033	MEI2-like protein 5 | Chr1:10290393-10293696 REVERSE LENGTH=800 | 201606
E-I	33_E_I	0.000833383	Early -> Late	0.470135	14.5	S-assimilation.sulfite oxidase	Vitvi10g00125	UBA/UBX domain protein | Chr4:11731272-11732605 REVERSE LENGTH=302 | 201606
E-I	33_E_I	0.000833383	Early -> Late	0.470135	14.5	S-assimilation.sulfite oxidase	Vitvi03g00540	cysteine-rich RECEPTOR-like kinase | Chr4:12129485-12133157 FORWARD LENGTH=1043 | 201606
E-I	33_E_I	0.000833383	Early -> Late	0.470135	14.5	S-assimilation.sulfite oxidase	Vitvi19g00421	Sec23/Sec24 protein transport family protein | Chr4:15742661-15750424 FORWARD LENGTH=1080 | 201606
E-I	33_E_I	0.000833383	Early -> Late	0.470135	14.5	S-assimilation.sulfite oxidase	Vitvi13g00334	purine biosynthesis 4 | Chr1:27923005-27927764 REVERSE LENGTH=1407 | 201606
E-I	33_E_I	0.000833383	Early -> Late	0.470135	23.1.2.4	nucleotide metabolism.synthesis.purine.FGAR amidotransferase	Vitvi07g00396	Late embryogenesis abundant protein (LEA) family protein | Chr3:23146931-23147735 FORWARD LENGTH=213 | 201606
E-I	33_E_I	0.000833383	Early -> Late	0.470135	23.1.2.4	nucleotide metabolism.synthesis.purine.FGAR amidotransferase	Vitvi14g01551	sulfite oxidase | Chr3:314919-316641 REVERSE LENGTH=298 | 201606
E-I	33_E_I	0.000833383	Early -> Late	0.470135	23.1.2.4	nucleotide metabolism.synthesis.purine.FGAR amidotransferase	Vitvi12g00033	MEI2-like protein 5 | Chr1:10290393-10293696 REVERSE LENGTH=800 | 201606
E-I	33_E_I	0.000833383	Early -> Late	0.470135	23.1.2.4	nucleotide metabolism.synthesis.purine.FGAR amidotransferase	Vitvi10g00125	UBA/UBX domain protein | Chr4:11731272-11732605 REVERSE LENGTH=302 | 201606
E-I	33_E_I	0.000833383	Early -> Late	0.470135	23.1.2.4	nucleotide metabolism.synthesis.purine.FGAR amidotransferase	Vitvi03g00540	cysteine-rich RECEPTOR-like kinase | Chr4:12129485-12133157 FORWARD LENGTH=1043 | 201606
E-I	33_E_I	0.000833383	Early -> Late	0.470135	23.1.2.4	nucleotide metabolism.synthesis.purine.FGAR amidotransferase	Vitvi19g00421	Sec23/Sec24 protein transport family protein | Chr4:15742661-15750424 FORWARD LENGTH=1080 | 201606
E-I	33_E_I	0.000833383	Early -> Late	0.470135	23.1.2.4	nucleotide metabolism.synthesis.purine.FGAR amidotransferase	Vitvi13g00334	purine biosynthesis 4 | Chr1:27923005-27927764 REVERSE LENGTH=1407 | 201606
E-I	36_E_I	0.00285468	Early -> Late	0.502396	16.2.1.7	secondary metabolism.phenylpropanoids.lignin biosynthesis.CCR1	Vitvi16g00095	NAD(P)-binding Rossmann-fold superfamily protein | Chr2:10178162-10179789 FORWARD LENGTH=270 | 201606
E-I	36_E_I	0.00285468	Early -> Late	0.502396	16.2.1.7	secondary metabolism.phenylpropanoids.lignin biosynthesis.CCR1	Vitvi15g00373	P-loop containing nucleoside triphosphate hydrolases superfamily protein | Chr5:9276659-9278091 FORWARD LENGTH=202 | 201606
E-I	36_E_I	0.00285468	Early -> Late	0.502396	16.2.1.7	secondary metabolism.phenylpropanoids.lignin biosynthesis.CCR1	CBL02	no description
E-I	36_E_I	0.00285468	Early -> Late	0.502396	16.2.1.7	secondary metabolism.phenylpropanoids.lignin biosynthesis.CCR1	Vitvi02g01762	Chlorophyll A-B binding family protein | Chr4:9803759-9804714 FORWARD LENGTH=262 | 201606
E-I	36_E_I	0.00285468	Early -> Late	0.502396	16.2.1.7	secondary metabolism.phenylpropanoids.lignin biosynthesis.CCR1	Vitvi05g00775	Ribosomal protein L14 | Chr4:13594104-13595187 REVERSE LENGTH=134 | 201606
E-I	36_E_I	0.00285468	Early -> Late	0.502396	16.2.1.7	secondary metabolism.phenylpropanoids.lignin biosynthesis.CCR1	Vitvi11g00027	eukaryotic translation initiation factor 3K | Chr4:16039066-16040617 REVERSE LENGTH=226 | 201606
E-I	36_E_I	0.00285468	Early -> Late	0.502396	16.2.1.7	secondary metabolism.phenylpropanoids.lignin biosynthesis.CCR1	Vitvi14g00893	ALWAYS EARLY 4 | Chr5:14981805-14983978 REVERSE LENGTH=280 | 201606
E-I	36_E_I	0.00285468	Early -> Late	0.502396	16.2.1.7	secondary metabolism.phenylpropanoids.lignin biosynthesis.CCR1	Vitvi15g01079	Peptidase family M48 family protein | Chr4:546636-549002 FORWARD LENGTH=412 | 201606
E-I	36_E_I	0.00332976	Early -> Late	0.502396	23.4.3	nucleotide metabolism.phosphotransfer and pyrophosphatases.uridylate kinase	Vitvi16g00095	NAD(P)-binding Rossmann-fold superfamily protein | Chr2:10178162-10179789 FORWARD LENGTH=270 | 201606
E-I	36_E_I	0.00332976	Early -> Late	0.502396	23.4.3	nucleotide metabolism.phosphotransfer and pyrophosphatases.uridylate kinase	Vitvi15g00373	P-loop containing nucleoside triphosphate hydrolases superfamily protein | Chr5:9276659-9278091 FORWARD LENGTH=202 | 201606
E-I	36_E_I	0.00332976	Early -> Late	0.502396	23.4.3	nucleotide metabolism.phosphotransfer and pyrophosphatases.uridylate kinase	CBL02	no description
E-I	36_E_I	0.00332976	Early -> Late	0.502396	23.4.3	nucleotide metabolism.phosphotransfer and pyrophosphatases.uridylate kinase	Vitvi02g01762	Chlorophyll A-B binding family protein | Chr4:9803759-9804714 FORWARD LENGTH=262 | 201606
E-I	36_E_I	0.00332976	Early -> Late	0.502396	23.4.3	nucleotide metabolism.phosphotransfer and pyrophosphatases.uridylate kinase	Vitvi05g00775	Ribosomal protein L14 | Chr4:13594104-13595187 REVERSE LENGTH=134 | 201606
E-I	36_E_I	0.00332976	Early -> Late	0.502396	23.4.3	nucleotide metabolism.phosphotransfer and pyrophosphatases.uridylate kinase	Vitvi11g00027	eukaryotic translation initiation factor 3K | Chr4:16039066-16040617 REVERSE LENGTH=226 | 201606
E-I	36_E_I	0.00332976	Early -> Late	0.502396	23.4.3	nucleotide metabolism.phosphotransfer and pyrophosphatases.uridylate kinase	Vitvi14g00893	ALWAYS EARLY 4 | Chr5:14981805-14983978 REVERSE LENGTH=280 | 201606
E-I	36_E_I	0.00332976	Early -> Late	0.502396	23.4.3	nucleotide metabolism.phosphotransfer and pyrophosphatases.uridylate kinase	Vitvi15g01079	Peptidase family M48 family protein | Chr4:546636-549002 FORWARD LENGTH=412 | 201606
E-I	36_E_I	0.00901536	Early -> Late	0.502396	27.3.23	RNA.regulation of transcription.heat-shock transcription factor family (HSF)	Vitvi16g00095	NAD(P)-binding Rossmann-fold superfamily protein | Chr2:10178162-10179789 FORWARD LENGTH=270 | 201606
E-I	36_E_I	0.00901536	Early -> Late	0.502396	27.3.23	RNA.regulation of transcription.heat-shock transcription factor family (HSF)	Vitvi15g00373	P-loop containing nucleoside triphosphate hydrolases superfamily protein | Chr5:9276659-9278091 FORWARD LENGTH=202 | 201606
E-I	36_E_I	0.00901536	Early -> Late	0.502396	27.3.23	RNA.regulation of transcription.heat-shock transcription factor family (HSF)	CBL02	no description
E-I	36_E_I	0.00901536	Early -> Late	0.502396	27.3.23	RNA.regulation of transcription.heat-shock transcription factor family (HSF)	Vitvi02g01762	Chlorophyll A-B binding family protein | Chr4:9803759-9804714 FORWARD LENGTH=262 | 201606
E-I	36_E_I	0.00901536	Early -> Late	0.502396	27.3.23	RNA.regulation of transcription.heat-shock transcription factor family (HSF)	Vitvi05g00775	Ribosomal protein L14 | Chr4:13594104-13595187 REVERSE LENGTH=134 | 201606
E-I	36_E_I	0.00901536	Early -> Late	0.502396	27.3.23	RNA.regulation of transcription.heat-shock transcription factor family (HSF)	Vitvi11g00027	eukaryotic translation initiation factor 3K | Chr4:16039066-16040617 REVERSE LENGTH=226 | 201606
E-I	36_E_I	0.00901536	Early -> Late	0.502396	27.3.23	RNA.regulation of transcription.heat-shock transcription factor family (HSF)	Vitvi14g00893	ALWAYS EARLY 4 | Chr5:14981805-14983978 REVERSE LENGTH=280 | 201606
E-I	36_E_I	0.00901536	Early -> Late	0.502396	27.3.23	RNA.regulation of transcription.heat-shock transcription factor family (HSF)	Vitvi15g01079	Peptidase family M48 family protein | Chr4:546636-549002 FORWARD LENGTH=412 | 201606
E-I	36_E_I	0.00142823	Early -> Late	0.502396	29.2.1.2.2.14	protein.synthesis.ribosomal protein.eukaryotic.60S subunit.L14	Vitvi16g00095	NAD(P)-binding Rossmann-fold superfamily protein | Chr2:10178162-10179789 FORWARD LENGTH=270 | 201606
E-I	36_E_I	0.00142823	Early -> Late	0.502396	29.2.1.2.2.14	protein.synthesis.ribosomal protein.eukaryotic.60S subunit.L14	Vitvi15g00373	P-loop containing nucleoside triphosphate hydrolases superfamily protein | Chr5:9276659-9278091 FORWARD LENGTH=202 | 201606
E-I	36_E_I	0.00142823	Early -> Late	0.502396	29.2.1.2.2.14	protein.synthesis.ribosomal protein.eukaryotic.60S subunit.L14	CBL02	no description
E-I	36_E_I	0.00142823	Early -> Late	0.502396	29.2.1.2.2.14	protein.synthesis.ribosomal protein.eukaryotic.60S subunit.L14	Vitvi02g01762	Chlorophyll A-B binding family protein | Chr4:9803759-9804714 FORWARD LENGTH=262 | 201606
E-I	36_E_I	0.00142823	Early -> Late	0.502396	29.2.1.2.2.14	protein.synthesis.ribosomal protein.eukaryotic.60S subunit.L14	Vitvi05g00775	Ribosomal protein L14 | Chr4:13594104-13595187 REVERSE LENGTH=134 | 201606
E-I	36_E_I	0.00142823	Early -> Late	0.502396	29.2.1.2.2.14	protein.synthesis.ribosomal protein.eukaryotic.60S subunit.L14	Vitvi11g00027	eukaryotic translation initiation factor 3K | Chr4:16039066-16040617 REVERSE LENGTH=226 | 201606
E-I	36_E_I	0.00142823	Early -> Late	0.502396	29.2.1.2.2.14	protein.synthesis.ribosomal protein.eukaryotic.60S subunit.L14	Vitvi14g00893	ALWAYS EARLY 4 | Chr5:14981805-14983978 REVERSE LENGTH=280 | 201606
E-I	36_E_I	0.00142823	Early -> Late	0.502396	29.2.1.2.2.14	protein.synthesis.ribosomal protein.eukaryotic.60S subunit.L14	Vitvi15g01079	Peptidase family M48 family protein | Chr4:546636-549002 FORWARD LENGTH=412 | 201606
E-I	40_E_I	0.00499137	Early -> Late	0.470135	27.3.62	RNA.regulation of transcription.nucleosome/chromatin assembly factor group	Vitvi19g00043	Target of Myb protein 1 | Chr5:5549658-5551021 FORWARD LENGTH=297 | 201606
E-I	40_E_I	0.00499137	Early -> Late	0.470135	27.3.62	RNA.regulation of transcription.nucleosome/chromatin assembly factor group	Vitvi14g01901	high mobility group | Chr3:10784954-10788498 FORWARD LENGTH=646 | 201606
E-I	40_E_I	0.00499137	Early -> Late	0.470135	27.3.62	RNA.regulation of transcription.nucleosome/chromatin assembly factor group	Vitvi18g00060	Ribophorin I | Chr1:28658713-28661672 REVERSE LENGTH=614 | 201606
E-I	40_E_I	0.00499137	Early -> Late	0.470135	27.3.62	RNA.regulation of transcription.nucleosome/chromatin assembly factor group	Vitvi08g01833	transcription regulator NOT2/NOT3/NOT5 family protein | Chr5:6021610-6027031 REVERSE LENGTH=843 | 201606
E-I	40_E_I	0.00499137	Early -> Late	0.470135	27.3.62	RNA.regulation of transcription.nucleosome/chromatin assembly factor group	Vitvi12g02034	evolutionarily conserved C-terminal region 11 | Chr1:3181138-3182830 REVERSE LENGTH=428 | 201606
E-I	40_E_I	0.00499137	Early -> Late	0.470135	27.3.62	RNA.regulation of transcription.nucleosome/chromatin assembly factor group	Vitvi11g00222	Ribosomal protein L31e family protein | Chr5:22944003-22944767 REVERSE LENGTH=119 | 201606
E-I	40_E_I	0.00499137	Early -> Late	0.470135	27.3.62	RNA.regulation of transcription.nucleosome/chromatin assembly factor group	Vitvi05g02046	no description
E-I	40_E_I	0.00124985	Early -> Late	0.470135	29.2.1.2.2.31	protein.synthesis.ribosomal protein.eukaryotic.60S subunit.L31	Vitvi19g00043	Target of Myb protein 1 | Chr5:5549658-5551021 FORWARD LENGTH=297 | 201606
E-I	40_E_I	0.00124985	Early -> Late	0.470135	29.2.1.2.2.31	protein.synthesis.ribosomal protein.eukaryotic.60S subunit.L31	Vitvi14g01901	high mobility group | Chr3:10784954-10788498 FORWARD LENGTH=646 | 201606
E-I	40_E_I	0.00124985	Early -> Late	0.470135	29.2.1.2.2.31	protein.synthesis.ribosomal protein.eukaryotic.60S subunit.L31	Vitvi18g00060	Ribophorin I | Chr1:28658713-28661672 REVERSE LENGTH=614 | 201606
E-I	40_E_I	0.00124985	Early -> Late	0.470135	29.2.1.2.2.31	protein.synthesis.ribosomal protein.eukaryotic.60S subunit.L31	Vitvi08g01833	transcription regulator NOT2/NOT3/NOT5 family protein | Chr5:6021610-6027031 REVERSE LENGTH=843 | 201606
E-I	40_E_I	0.00124985	Early -> Late	0.470135	29.2.1.2.2.31	protein.synthesis.ribosomal protein.eukaryotic.60S subunit.L31	Vitvi12g02034	evolutionarily conserved C-terminal region 11 | Chr1:3181138-3182830 REVERSE LENGTH=428 | 201606
E-I	40_E_I	0.00124985	Early -> Late	0.470135	29.2.1.2.2.31	protein.synthesis.ribosomal protein.eukaryotic.60S subunit.L31	Vitvi11g00222	Ribosomal protein L31e family protein | Chr5:22944003-22944767 REVERSE LENGTH=119 | 201606
E-I	40_E_I	0.00124985	Early -> Late	0.470135	29.2.1.2.2.31	protein.synthesis.ribosomal protein.eukaryotic.60S subunit.L31	Vitvi05g02046	no description
L-U	50_L_U	0.00570222	uninfected -> infected	0.368622	17.3.2.1	hormone metabolism.brassinosteroid.signal transduction.BRI	Vitvi10g02338	proline-rich spliceosome-associated (PSP) family protein | Chr4:11506259-11509772 REVERSE LENGTH=584 | 201606
L-U	50_L_U	0.00570222	uninfected -> infected	0.368622	17.3.2.1	hormone metabolism.brassinosteroid.signal transduction.BRI	Vitvi06g00898	BRI1 suppressor 1 (BSU1)-like 3 | Chr2:11630188-11636182 FORWARD LENGTH=1006 | 201606
L-U	50_L_U	0.00570222	uninfected -> infected	0.368622	17.3.2.1	hormone metabolism.brassinosteroid.signal transduction.BRI	Vitvi09g01484	RNA-directed DNA polymerase (reverse transcriptase)-related family protein | Chr3:8789309-8790907 FORWARD LENGTH=532 | 201606
L-U	50_L_U	0.00570222	uninfected -> infected	0.368622	17.3.2.1	hormone metabolism.brassinosteroid.signal transduction.BRI	Vitvi15g00697	myosin-4 protein (DUF641) | Chr2:18664661-18665938 REVERSE LENGTH=425 | 201606
L-U	50_L_U	0.00570222	uninfected -> infected	0.368622	17.3.2.1	hormone metabolism.brassinosteroid.signal transduction.BRI	Vitvi15g01569	no description
L-U	50_L_U	0.00570222	uninfected -> infected	0.368622	17.3.2.1	hormone metabolism.brassinosteroid.signal transduction.BRI	Vitvi14g00255	seryl-tRNA synthetase / serine-tRNA ligase | Chr5:9695087-9697154 FORWARD LENGTH=451 | 201606
L-U	50_L_U	0.00570222	uninfected -> infected	0.368622	17.3.2.1	hormone metabolism.brassinosteroid.signal transduction.BRI	Vitvi19g00099	tubby like protein 7 | Chr1:19891237-19893429 REVERSE LENGTH=379 | 201606
L-U	50_L_U	0.00570222	uninfected -> infected	0.368622	17.3.2.1	hormone metabolism.brassinosteroid.signal transduction.BRI	Vitvi07g02013	phosphate deficiency response 2 | Chr5:7960756-7967644 REVERSE LENGTH=1179 | 201606
L-U	50_L_U	0.00190391	uninfected -> infected	0.368622	29.1.11	protein.aa activation.serine-tRNA ligase	Vitvi10g02338	proline-rich spliceosome-associated (PSP) family protein | Chr4:11506259-11509772 REVERSE LENGTH=584 | 201606
L-U	50_L_U	0.00190391	uninfected -> infected	0.368622	29.1.11	protein.aa activation.serine-tRNA ligase	Vitvi06g00898	BRI1 suppressor 1 (BSU1)-like 3 | Chr2:11630188-11636182 FORWARD LENGTH=1006 | 201606
L-U	50_L_U	0.00190391	uninfected -> infected	0.368622	29.1.11	protein.aa activation.serine-tRNA ligase	Vitvi09g01484	RNA-directed DNA polymerase (reverse transcriptase)-related family protein | Chr3:8789309-8790907 FORWARD LENGTH=532 | 201606
L-U	50_L_U	0.00190391	uninfected -> infected	0.368622	29.1.11	protein.aa activation.serine-tRNA ligase	Vitvi15g00697	myosin-4 protein (DUF641) | Chr2:18664661-18665938 REVERSE LENGTH=425 | 201606
L-U	50_L_U	0.00190391	uninfected -> infected	0.368622	29.1.11	protein.aa activation.serine-tRNA ligase	Vitvi15g01569	no description
L-U	50_L_U	0.00190391	uninfected -> infected	0.368622	29.1.11	protein.aa activation.serine-tRNA ligase	Vitvi14g00255	seryl-tRNA synthetase / serine-tRNA ligase | Chr5:9695087-9697154 FORWARD LENGTH=451 | 201606
L-U	50_L_U	0.00190391	uninfected -> infected	0.368622	29.1.11	protein.aa activation.serine-tRNA ligase	Vitvi19g00099	tubby like protein 7 | Chr1:19891237-19893429 REVERSE LENGTH=379 | 201606
L-U	50_L_U	0.00190391	uninfected -> infected	0.368622	29.1.11	protein.aa activation.serine-tRNA ligase	Vitvi07g02013	phosphate deficiency response 2 | Chr5:7960756-7967644 REVERSE LENGTH=1179 | 201606
L-I	31_L_I	0.00747771	infected -> uninfected	0.476437	1.1.1.1	PS.lightreaction.photosystem II.LHC-II	Vitvi07g03081	cinnamyl alcohol dehydrogenase 8 | Chr4:17855964-17857388 FORWARD LENGTH=359 | 201606
L-I	31_L_I	0.00747771	infected -> uninfected	0.476437	1.1.1.1	PS.lightreaction.photosystem II.LHC-II	Vitvi01g01482	[Sotub01g008140.1.1]: BHLH transcription factor-like protein [Sotub01g008140.1.1]: BHLH transcription factor-like protein | [stNIB-v1_0008441]
L-I	31_L_I	0.00747771	infected -> uninfected	0.476437	1.1.1.1	PS.lightreaction.photosystem II.LHC-II	Vitvi08g02107	dihydrofolate reductase | Chr4:12612554-12613586 FORWARD LENGTH=261 | 201606
L-I	31_L_I	0.00747771	infected -> uninfected	0.476437	1.1.1.1	PS.lightreaction.photosystem II.LHC-II	Vitvi07g02188	Glutathione S-transferase family protein | Chr3:23217425-23218246 REVERSE LENGTH=219 | 201606
L-I	31_L_I	0.00747771	infected -> uninfected	0.476437	1.1.1.1	PS.lightreaction.photosystem II.LHC-II	Vitvi10g00740	chlorophyll A/B binding protein 1 | Chr1:10478071-10478874 FORWARD LENGTH=267 | 201606
L-I	31_L_I	0.00747771	infected -> uninfected	0.476437	1.1.1.1	PS.lightreaction.photosystem II.LHC-II	VviMYBPAR	no description
L-I	31_L_I	0.00747771	infected -> uninfected	0.476437	1.1.1.1	PS.lightreaction.photosystem II.LHC-II	Vitvi03g01524	cytochrome P450%2C family 82%2C subfamily C%2C polypeptide 2 | Chr4:15462408-15464358 FORWARD LENGTH=523 | 201606
L-I	31_L_I	0.00747771	infected -> uninfected	0.476437	1.1.1.1	PS.lightreaction.photosystem II.LHC-II	Vitvi05g01860	no description
L-I	31_L_I	0.00747771	infected -> uninfected	0.476437	1.1.1.1	PS.lightreaction.photosystem II.LHC-II	Vitvi16g00810	Protein kinase superfamily protein | Chr1:24961634-24963941 REVERSE LENGTH=663 | 201606
L-I	48_L_I	0.00730748	infected -> uninfected	0.476437	16.4.1	secondary metabolism.N misc.alkaloid-like	Vitvi02g01805	Ribosomal protein L19 family protein | Chr4:9780343-9781752 FORWARD LENGTH=225 | 201606
L-I	48_L_I	0.00730748	infected -> uninfected	0.476437	16.4.1	secondary metabolism.N misc.alkaloid-like	Vitvi18g00054	plastid movement impaired1 | Chr1:15977131-15979734 FORWARD LENGTH=843 | 201606
L-I	48_L_I	0.00730748	infected -> uninfected	0.476437	16.4.1	secondary metabolism.N misc.alkaloid-like	Vitvi04g01550	Calcium-dependent phosphotriesterase superfamily protein | Chr3:19086548-19087909 FORWARD LENGTH=371 | 201606
L-I	67_L_I	0.00321142	infected -> uninfected	0.476437	2.1.2.1	major CHO metabolism.synthesis.starch.AGPase	Vitvi00g01098	Leucine-rich receptor-like protein kinase family protein | Chr5:26281826-26284945 FORWARD LENGTH=1003 | 201606
L-I	67_L_I	0.00321142	infected -> uninfected	0.476437	2.1.2.1	major CHO metabolism.synthesis.starch.AGPase	Vitvi08g01043	RING/U-box superfamily protein | Chr5:24354298-24356706 FORWARD LENGTH=487 | 201606
L-I	67_L_I	0.00321142	infected -> uninfected	0.476437	2.1.2.1	major CHO metabolism.synthesis.starch.AGPase	Vitvi18g02758	ADPGLC-PPase large subunit | Chr1:9631630-9634450 FORWARD LENGTH=518 | 201606
L-I	67_L_I	0.00321142	infected -> uninfected	0.476437	2.1.2.1	major CHO metabolism.synthesis.starch.AGPase	Vitvi06g00956	aldehyde oxidase 1 | Chr5:7116783-7122338 FORWARD LENGTH=1368 | 201606
L-I	67_L_I	0.00321142	infected -> uninfected	0.476437	2.1.2.1	major CHO metabolism.synthesis.starch.AGPase	Vitvi18g00445	ascorbate peroxidase 4 | Chr4:5777502-5779064 REVERSE LENGTH=284 | 201606
L-I	67_L_I	0.00321142	infected -> uninfected	0.476437	2.1.2.1	major CHO metabolism.synthesis.starch.AGPase	Vitvi18g02012	UDP-glucosyl transferase 88A1 | Chr3:5618847-5620833 REVERSE LENGTH=446 | 201606
L-I	67_L_I	0.0021419	infected -> uninfected	0.476437	17.1.1.1.12	hormone metabolism.abscisic acid.synthesis-degradation.synthesis.abscisic aldehyde oxidase	Vitvi00g01098	Leucine-rich receptor-like protein kinase family protein | Chr5:26281826-26284945 FORWARD LENGTH=1003 | 201606
L-I	67_L_I	0.0021419	infected -> uninfected	0.476437	17.1.1.1.12	hormone metabolism.abscisic acid.synthesis-degradation.synthesis.abscisic aldehyde oxidase	Vitvi08g01043	RING/U-box superfamily protein | Chr5:24354298-24356706 FORWARD LENGTH=487 | 201606
L-I	67_L_I	0.0021419	infected -> uninfected	0.476437	17.1.1.1.12	hormone metabolism.abscisic acid.synthesis-degradation.synthesis.abscisic aldehyde oxidase	Vitvi18g02758	ADPGLC-PPase large subunit | Chr1:9631630-9634450 FORWARD LENGTH=518 | 201606
L-I	67_L_I	0.0021419	infected -> uninfected	0.476437	17.1.1.1.12	hormone metabolism.abscisic acid.synthesis-degradation.synthesis.abscisic aldehyde oxidase	Vitvi06g00956	aldehyde oxidase 1 | Chr5:7116783-7122338 FORWARD LENGTH=1368 | 201606
L-I	67_L_I	0.0021419	infected -> uninfected	0.476437	17.1.1.1.12	hormone metabolism.abscisic acid.synthesis-degradation.synthesis.abscisic aldehyde oxidase	Vitvi18g00445	ascorbate peroxidase 4 | Chr4:5777502-5779064 REVERSE LENGTH=284 | 201606
L-I	67_L_I	0.0021419	infected -> uninfected	0.476437	17.1.1.1.12	hormone metabolism.abscisic acid.synthesis-degradation.synthesis.abscisic aldehyde oxidase	Vitvi18g02012	UDP-glucosyl transferase 88A1 | Chr3:5618847-5620833 REVERSE LENGTH=446 | 201606
L-I	67_L_I	0.00676957	infected -> uninfected	0.476437	21.2.1	redox.ascorbate and glutathione.ascorbate	Vitvi00g01098	Leucine-rich receptor-like protein kinase family protein | Chr5:26281826-26284945 FORWARD LENGTH=1003 | 201606
L-I	67_L_I	0.00676957	infected -> uninfected	0.476437	21.2.1	redox.ascorbate and glutathione.ascorbate	Vitvi08g01043	RING/U-box superfamily protein | Chr5:24354298-24356706 FORWARD LENGTH=487 | 201606
L-I	67_L_I	0.00676957	infected -> uninfected	0.476437	21.2.1	redox.ascorbate and glutathione.ascorbate	Vitvi18g02758	ADPGLC-PPase large subunit | Chr1:9631630-9634450 FORWARD LENGTH=518 | 201606
L-I	67_L_I	0.00676957	infected -> uninfected	0.476437	21.2.1	redox.ascorbate and glutathione.ascorbate	Vitvi06g00956	aldehyde oxidase 1 | Chr5:7116783-7122338 FORWARD LENGTH=1368 | 201606
L-I	67_L_I	0.00676957	infected -> uninfected	0.476437	21.2.1	redox.ascorbate and glutathione.ascorbate	Vitvi18g00445	ascorbate peroxidase 4 | Chr4:5777502-5779064 REVERSE LENGTH=284 | 201606
L-I	67_L_I	0.00676957	infected -> uninfected	0.476437	21.2.1	redox.ascorbate and glutathione.ascorbate	Vitvi18g02012	UDP-glucosyl transferase 88A1 | Chr3:5618847-5620833 REVERSE LENGTH=446 | 201606
L-I	33_L_I	0.00374732	Late -> Early	0.345756	17.1.2	hormone metabolism.abscisic acid.signal transduction	Vitvi07g03064	Cytochrome c oxidase subunit VIa family protein expressed IPR001349 Cytochrome c oxidase, subunit VIa
L-I	33_L_I	0.00374732	Late -> Early	0.345756	17.1.2	hormone metabolism.abscisic acid.signal transduction	Vitvi04g00127	homology to ABI2 | Chr1:6034917-6036939 FORWARD LENGTH=511 | 201606
L-I	33_L_I	0.00374732	Late -> Early	0.345756	17.1.2	hormone metabolism.abscisic acid.signal transduction	Vitvi04g01157	zinc finger nuclease 3 | Chr5:5403598-5404702 FORWARD LENGTH=271 | 201606
L-I	78_L_I	0.00338761	Late -> Early	0.388843	8.1.8	TCA / organic transformation.TCA.fumarase	Vitvi10g02412	ARM repeat superfamily protein | Chr4:9293891-9295530 REVERSE LENGTH=472 | 201606
L-I	78_L_I	0.00338761	Late -> Early	0.388843	8.1.8	TCA / organic transformation.TCA.fumarase	Vitvi13g01492	cysteine-rich RECEPTOR-like kinase | Chr4:12129485-12133157 FORWARD LENGTH=1043 | 201606
L-I	78_L_I	0.00338761	Late -> Early	0.388843	8.1.8	TCA / organic transformation.TCA.fumarase	Vitvi17g00641	vesicle transport V-snare 13 | Chr3:11075916-11076581 REVERSE LENGTH=195 | 201606
L-I	78_L_I	0.00338761	Late -> Early	0.388843	8.1.8	TCA / organic transformation.TCA.fumarase	Vitvi18g00789	cold regulated protein 27 | Chr5:17198366-17199712 REVERSE LENGTH=245 | 201606
L-I	78_L_I	0.00338761	Late -> Early	0.388843	8.1.8	TCA / organic transformation.TCA.fumarase	Vitvi08g01766	transmembrane/coiled-coil protein (Protein of unknown function DUF106%2C transmembrane) | Chr5:2046863-2047453 FORWARD LENGTH=196 | 201606
L-I	78_L_I	0.00338761	Late -> Early	0.388843	8.1.8	TCA / organic transformation.TCA.fumarase	Vitvi12g01894	cysteine-rich RECEPTOR-like kinase | Chr4:12129485-12133157 FORWARD LENGTH=1043 | 201606
L-I	78_L_I	0.00338761	Late -> Early	0.388843	8.1.8	TCA / organic transformation.TCA.fumarase	Vitvi16g00026	BolA-like family protein | Chr5:5788474-5789671 FORWARD LENGTH=177 | 201606
L-I	78_L_I	0.00338761	Late -> Early	0.388843	8.1.8	TCA / organic transformation.TCA.fumarase	Vitvi02g00119	regulatory component of ABA receptor 1 | Chr1:142138-142914 FORWARD LENGTH=187 | 201606
L-I	78_L_I	0.00338761	Late -> Early	0.388843	8.1.8	TCA / organic transformation.TCA.fumarase	Vitvi14g01185	abscisic acid (aba)-deficient 4 | Chr1:25045405-25046681 REVERSE LENGTH=220 | 201606
L-I	78_L_I	0.00338761	Late -> Early	0.388843	8.1.8	TCA / organic transformation.TCA.fumarase	Vitvi01g00722	DC1 domain-containing protein | Chr1:22261978-22264243 FORWARD LENGTH=578 | 201606
L-I	78_L_I	0.00338761	Late -> Early	0.388843	8.1.8	TCA / organic transformation.TCA.fumarase	Vitvi18g00050	phosphate transporter 1%3B9 | Chr1:28679115-28681874 REVERSE LENGTH=532 | 201606
L-I	78_L_I	0.00338761	Late -> Early	0.388843	8.1.8	TCA / organic transformation.TCA.fumarase	Vitvi18g00114	O-fucosyltransferase family protein | Chr1:28613554-28616537 REVERSE LENGTH=572 | 201606
L-I	78_L_I	0.00338761	Late -> Early	0.388843	8.1.8	TCA / organic transformation.TCA.fumarase	Vitvi01g02093	ARG1-like 1 | Chr1:8529283-8531946 REVERSE LENGTH=436 | 201606
L-I	78_L_I	0.00338761	Late -> Early	0.388843	8.1.8	TCA / organic transformation.TCA.fumarase	Vitvi16g00147	NADH-ubiquinone oxidoreductase-like protein | Chr3:696593-698069 REVERSE LENGTH=110 | 201606
L-I	78_L_I	0.00338761	Late -> Early	0.388843	8.1.8	TCA / organic transformation.TCA.fumarase	Vitvi16g01006	transmembrane protein | Chr4:251157-252284 REVERSE LENGTH=88 | 201606
L-I	78_L_I	0.00338761	Late -> Early	0.388843	8.1.8	TCA / organic transformation.TCA.fumarase	Vitvi08g01056	Seven transmembrane MLO family protein | Chr3:16617586-16621352 FORWARD LENGTH=508 | 201606
L-I	78_L_I	0.00338761	Late -> Early	0.388843	8.1.8	TCA / organic transformation.TCA.fumarase	Vitvi18g01639	ROH1%2C putative (DUF793) | Chr1:6464125-6465273 FORWARD LENGTH=382 | 201606
L-I	78_L_I	0.00338761	Late -> Early	0.388843	8.1.8	TCA / organic transformation.TCA.fumarase	Vitvi03g00205	BR-signaling kinase 1 | Chr4:16755325-16758041 REVERSE LENGTH=512 | 201606
L-I	78_L_I	0.00338761	Late -> Early	0.388843	8.1.8	TCA / organic transformation.TCA.fumarase	Vitvi07g00362	fumarase 1 | Chr2:19498614-19502020 FORWARD LENGTH=492 | 201606
L-I	78_L_I	0.00900948	Late -> Early	0.388843	29.4.1.52	protein.postranslational modification.kinase.receptor like cytoplasmatic kinase II	Vitvi10g02412	ARM repeat superfamily protein | Chr4:9293891-9295530 REVERSE LENGTH=472 | 201606
L-I	78_L_I	0.00900948	Late -> Early	0.388843	29.4.1.52	protein.postranslational modification.kinase.receptor like cytoplasmatic kinase II	Vitvi13g01492	cysteine-rich RECEPTOR-like kinase | Chr4:12129485-12133157 FORWARD LENGTH=1043 | 201606
L-I	78_L_I	0.00900948	Late -> Early	0.388843	29.4.1.52	protein.postranslational modification.kinase.receptor like cytoplasmatic kinase II	Vitvi17g00641	vesicle transport V-snare 13 | Chr3:11075916-11076581 REVERSE LENGTH=195 | 201606
L-I	78_L_I	0.00900948	Late -> Early	0.388843	29.4.1.52	protein.postranslational modification.kinase.receptor like cytoplasmatic kinase II	Vitvi18g00789	cold regulated protein 27 | Chr5:17198366-17199712 REVERSE LENGTH=245 | 201606
L-I	78_L_I	0.00900948	Late -> Early	0.388843	29.4.1.52	protein.postranslational modification.kinase.receptor like cytoplasmatic kinase II	Vitvi08g01766	transmembrane/coiled-coil protein (Protein of unknown function DUF106%2C transmembrane) | Chr5:2046863-2047453 FORWARD LENGTH=196 | 201606
L-I	78_L_I	0.00900948	Late -> Early	0.388843	29.4.1.52	protein.postranslational modification.kinase.receptor like cytoplasmatic kinase II	Vitvi12g01894	cysteine-rich RECEPTOR-like kinase | Chr4:12129485-12133157 FORWARD LENGTH=1043 | 201606
L-I	78_L_I	0.00900948	Late -> Early	0.388843	29.4.1.52	protein.postranslational modification.kinase.receptor like cytoplasmatic kinase II	Vitvi16g00026	BolA-like family protein | Chr5:5788474-5789671 FORWARD LENGTH=177 | 201606
L-I	78_L_I	0.00900948	Late -> Early	0.388843	29.4.1.52	protein.postranslational modification.kinase.receptor like cytoplasmatic kinase II	Vitvi02g00119	regulatory component of ABA receptor 1 | Chr1:142138-142914 FORWARD LENGTH=187 | 201606
L-I	78_L_I	0.00900948	Late -> Early	0.388843	29.4.1.52	protein.postranslational modification.kinase.receptor like cytoplasmatic kinase II	Vitvi14g01185	abscisic acid (aba)-deficient 4 | Chr1:25045405-25046681 REVERSE LENGTH=220 | 201606
L-I	78_L_I	0.00900948	Late -> Early	0.388843	29.4.1.52	protein.postranslational modification.kinase.receptor like cytoplasmatic kinase II	Vitvi01g00722	DC1 domain-containing protein | Chr1:22261978-22264243 FORWARD LENGTH=578 | 201606
L-I	78_L_I	0.00900948	Late -> Early	0.388843	29.4.1.52	protein.postranslational modification.kinase.receptor like cytoplasmatic kinase II	Vitvi18g00050	phosphate transporter 1%3B9 | Chr1:28679115-28681874 REVERSE LENGTH=532 | 201606
L-I	78_L_I	0.00900948	Late -> Early	0.388843	29.4.1.52	protein.postranslational modification.kinase.receptor like cytoplasmatic kinase II	Vitvi18g00114	O-fucosyltransferase family protein | Chr1:28613554-28616537 REVERSE LENGTH=572 | 201606
L-I	78_L_I	0.00900948	Late -> Early	0.388843	29.4.1.52	protein.postranslational modification.kinase.receptor like cytoplasmatic kinase II	Vitvi01g02093	ARG1-like 1 | Chr1:8529283-8531946 REVERSE LENGTH=436 | 201606
L-I	78_L_I	0.00900948	Late -> Early	0.388843	29.4.1.52	protein.postranslational modification.kinase.receptor like cytoplasmatic kinase II	Vitvi16g00147	NADH-ubiquinone oxidoreductase-like protein | Chr3:696593-698069 REVERSE LENGTH=110 | 201606
L-I	78_L_I	0.00900948	Late -> Early	0.388843	29.4.1.52	protein.postranslational modification.kinase.receptor like cytoplasmatic kinase II	Vitvi16g01006	transmembrane protein | Chr4:251157-252284 REVERSE LENGTH=88 | 201606
L-I	78_L_I	0.00900948	Late -> Early	0.388843	29.4.1.52	protein.postranslational modification.kinase.receptor like cytoplasmatic kinase II	Vitvi08g01056	Seven transmembrane MLO family protein | Chr3:16617586-16621352 FORWARD LENGTH=508 | 201606
L-I	78_L_I	0.00900948	Late -> Early	0.388843	29.4.1.52	protein.postranslational modification.kinase.receptor like cytoplasmatic kinase II	Vitvi18g01639	ROH1%2C putative (DUF793) | Chr1:6464125-6465273 FORWARD LENGTH=382 | 201606
L-I	78_L_I	0.00900948	Late -> Early	0.388843	29.4.1.52	protein.postranslational modification.kinase.receptor like cytoplasmatic kinase II	Vitvi03g00205	BR-signaling kinase 1 | Chr4:16755325-16758041 REVERSE LENGTH=512 | 201606
L-I	78_L_I	0.00900948	Late -> Early	0.388843	29.4.1.52	protein.postranslational modification.kinase.receptor like cytoplasmatic kinase II	Vitvi07g00362	fumarase 1 | Chr2:19498614-19502020 FORWARD LENGTH=492 | 201606
