# Supplementary material for: Differential Response of Grapevine to Infection with ‘Candidatus Phytoplasma solani’ in Early and Late Growing Season through Complex Regulation of mRNA and Small RNA Transcriptomes
Source: Int J Mol Sci. 2021 Mar 29;22(7):3531. doi: 10.3390/ijms22073531 (PMC8037961; doi:10.3390/ijms22073531)
Supplement: Supplementary file 1 [file ijms-22-03531-s001.zip › Dermastia_IJMS_2021_Supplementary Table S7.xlsx]

## Sheet: Sheet1
Gene name	Target gene ID	Description	Forward primer sequence	Efficiency (%)	Source
			Reverse primer sequence
			Probe sequence
DMR6	Vitvi16g01336	2-oxoglutarate (2OG) and Fe(II)-dependent oxygenase superfamily protein	GCAGGCTCTATGGTTTTTTCC	84.48	Hren et al., 2009
		(AT5G24530 similarity)	GCTTCATCTTCTCCTCCACC
LOX	Vitvi06g00158	lipoxygenase 2	GCCATGAGGACAAGAAAGATG	84.48	Hren et al., 2009
		(AT3G45140 similarity)	GTTGACGGCAGCATGGTG
OLP	Vitvi02g01404	osmotin 34	TCGCCAGTCTAAACTACTAGG	87.27	Hren et al., 2009
		(AT4G11650 similarity)	CGTAGAAAAGTTGTTGCATGAG
SAMT	Vitvi04g02122	S-adenosyl-L-methionine-dependent methyltransferases superfamily protein	TCCTTTACCATAAGTAGGCTGG	84.48	Hren et al., 2009
		(AT3G11480 similarity)	TCCGCCACTGCTCTCATC
			FAM-ACGGTGAATTCTGCCCATCAGATGCTCATA-TAMRA
UBI_CF	Vitvi19g00744	ubiquitin-conjugating enzyme 28	CTATATGCTCGCTGCTGACG	87.27	Castellarin et al., 2007
		(AT1G64230 similarity)	AAGCCAGGCAGAGACAACTC
