# Supplementary material for: Differential Response of Grapevine to Infection with ‘Candidatus Phytoplasma solani’ in Early and Late Growing Season through Complex Regulation of mRNA and Small RNA Transcriptomes
Source: Int J Mol Sci. 2021 Mar 29;22(7):3531. doi: 10.3390/ijms22073531 (PMC8037961; doi:10.3390/ijms22073531)
Supplement: Supplementary file 1 [file ijms-22-03531-s001.zip › Dermastia_IJMS_2021_Supplementary Table S3.xlsx]

## Sheet: Supplemental Table S3
Supplementary Table S3. List of phasiRNAs identified in grapevines, together with their expression levels in grapevine cv. Zweigelt uninfected and infected with 'Candidatus Phytoplasma solani', as vein-enriched leaf samples. For each unique phasiRNA identifier (ID), the sequence and PHAS producing locus are given. For each sample, the differences in expression between phytoplasma- uninfected and …
phasiRNA ID	Sequence (5'-3')	producing PHAS locus	log2 FC E-I : E-U	adjusted p-value (FDR)	log2 FC L-I : L-U	adjusted p-value (FDR)	log2 FC L-U : E-U	adjusted p-value (FDR)	log2 FC L-I : E-I	adjusted p-value (FDR)
vvi-phasiRNA10132	TCCGATGTCAAACACTCTACC	Vitvi09g01568	1.23562	0.125355	1.08191	0.0649388	1.58826	0.0863489	1.43455	0.0116669
vvi-phasiRNA10254	TGATTTGATGGTATGATTGTC	Vitvi09g01568	-2.37745	0.137417	-1.76656	0.246718	-0.599965	0.739101	0.0109228	0.992939
vvi-phasiRNA10312	TGACATGGCTCTTTGGTTATC	Vitvi09g01568	-0.65101	0.18401	-0.646977	0.166488	-0.647637	0.261822	-0.643604	0.159236
vvi-phasiRNA10427	CTTGCTGGCCTGGATACTACA	Vitvi09g01583	-0.309565	0.611513	-1.4684	0.0123085	0.204984	0.772002	-0.953854	0.0741833
vvi-phasiRNA10546	TAACAACCCGATCTCTGGATG	Vitvi09g01587	0.223415	0.668231	-0.190748	0.693818	0.308416	0.639899	-0.105747	0.837926
vvi-phasiRNA1094	AGTGCTCGTAGATCAGGCTGA	Vitvi01g02304	1.5703	0.159368	0.504252	0.52781	2.38941	0.048704	1.32336	0.0883498
vvi-phasiRNA11512	ACGGTCATGGTTAAGTTCCCA	Vitvi10g00158	1.282	0.00953018	1.32253	0.0151549	-1.0004	0.12224	-0.959873	0.013336
vvi-phasiRNA11660	GAATGTGTAGATCGGTGCTGGACG	Vitvi10g00803	-0.0554711	0.929275	0.0645328	0.911331	-0.186565	0.822067	-0.0665613	0.909252
vvi-phasiRNA11745	TGCCTCTCGTCAACTATGATT	Vitvi10g00973	-0.289749	0.779948	-1.79485	0.121642	-0.300782	0.829484	-1.80589	0.112238
vvi-phasiRNA11949	TCATCTAAGATCACCAGGATT	Vitvi10g01431	1.34563	0.0167441	0.944929	0.063649	0.0530448	0.951955	-0.347656	0.421573
vvi-phasiRNA11984	ACATCAACTGCTATGGGACGC	Vitvi10g01431	0.293162	0.526663	1.3564	0.0123085	-1.01054	0.105488	0.0526953	0.897074
vvi-phasiRNA11987	CGGTCTACCAGTTGAAATTGT	Vitvi10g01431	1.18896	0.060178	1.44157	0.024449	-0.316297	0.739101	-0.0636842	0.897074
vvi-phasiRNA11988	CGGTCTACCAGTTGCAATTGT	Vitvi10g01431	0.980175	0.120093	1.0325	0.0799313	0.0552706	0.951955	0.107597	0.860336
vvi-phasiRNA11999	GATGAGGATCTTTGGATGCAA	Vitvi10g01431	1.06645	0.0428402	1.24866	0.0176256	-0.745823	0.221549	-0.563609	0.20865
vvi-phasiRNA12025	TCGATTTGTGGTGAGAGAAGC	Vitvi10g01431	0.40979	0.332082	0.869191	0.0452856	-0.605486	0.261822	-0.146085	0.736532
vvi-phasiRNA12169	TACTACTATTGAATATCTGGT	Vitvi10g01440	-0.0106329	0.980741	0.645339	0.125486	-0.771485	0.131032	-0.115513	0.807607
vvi-phasiRNA12216	TTTCCTTGAATTTCTGCGATG	Vitvi10g01454	1.55964	0.0826681	2.53171	0.00520728	0.166276	0.916701	1.13834	0.0439712
vvi-phasiRNA12510	CAGCTTGTTGGATCTTATCAG	Vitvi11g00146	0.711764	0.168425	-0.610994	0.294767	-0.399904	0.586038	-1.72266	0.00307452
vvi-phasiRNA12939	CACCGGATAGAGGCTCACTCT	Vitvi11g01176	0.541652	0.363537	0.693008	0.210552	-0.0534315	0.951955	0.0979248	0.867436
vvi-phasiRNA13247	CCCATCTGCTGGACTTCAAGC	Vitvi12g00102	-0.244231	0.611513	-0.206499	0.633906	0.039416	0.951955	0.0771478	0.873788
vvi-phasiRNA13308	TAAAGTCGAAGTGGTGTAGTG	Vitvi12g00509	-0.405359	0.523289	-0.0286207	0.951472	1.48904	0.019273	1.86578	0.00151995
vvi-phasiRNA13320	TCGTCCTAGTCTCTACATGCT	Vitvi12g00509	-2.27513	0.338624	-2.59646	0.187763	0.8438	0.752184	0.522466	0.842222
vvi-phasiRNA13407	TTTTCGTAGACTTTAGTGACC	Vitvi12g00730	1.49859	0.122954	2.53738	0.00975741	-0.55381	0.707687	0.484984	0.460592
vvi-phasiRNA13520	CTCCAAAGATCTATGCTCCAT	Vitvi12g00730	1.62563	0.00463678	1.04346	0.0240818	0.763349	0.184288	0.181173	0.698477
vvi-phasiRNA13599	AAGATACTGATGCTTGGGCTC	Vitvi12g00730	1.02585	0.0158344	-0.0603105	0.870056	0.100938	0.853347	-0.985221	0.0116669
vvi-phasiRNA13969	CTTGCGGGCTTGATGATCCAA	Vitvi12g00921	-0.013212	0.980741	-0.828806	0.0618737	0.672865	0.224332	-0.142728	0.791437
vvi-phasiRNA14040	TGCGGGCTTGATGATCCAACT	Vitvi12g00921	-1.09217	0.011879	-1.8032	0.000286354	0.45383	0.290615	-0.257197	0.530893
vvi-phasiRNA14156	TCTTGAAATCTGAAACAGACA	Vitvi12g00921	0.0684985	0.912962	0.0819016	0.870056	-0.00184565	0.997311	0.0115574	0.980208
vvi-phasiRNA14244	TTGCCACCCGACTGTTGAAAC	Vitvi12g00921	-0.68246	0.26453	-0.983862	0.0656277	0.602254	0.367659	0.300852	0.627435
vvi-phasiRNA14378	TGCTCCAAGTTAGACTCAAGG	Vitvi12g00927	-0.704219	0.0433422	-1.07188	0.00257628	-0.0378697	0.941541	-0.405528	0.184631
vvi-phasiRNA14510	CGATCATGGGGGCTTCTTGTA	Vitvi12g00927	0.518178	0.487834	1.07469	0.133403	-0.758088	0.430994	-0.201576	0.791437
vvi-phasiRNA14584	ATTGCTTCTAGGTTTGGACGT	Vitvi12g00927	0.280314	0.652567	1.03022	0.0810079	-0.517884	0.520369	0.232026	0.687534
vvi-phasiRNA1476	TTCGACAGCTCTACGACGGGA	Vitvi02g00851	0.864548	0.0848457	1.18881	0.0419467	-1.15966	0.103399	-0.8354	0.0514137
vvi-phasiRNA14915	GAAACTCCAAATCCGATCTCCACC	Vitvi12g01407	0.432783	0.49177	1.21439	0.057117	-0.616507	0.46593	0.165096	0.791437
vvi-phasiRNA14987	ATCCCTGTGATTTTGAACGTG	Vitvi12g01792	0.754246	0.0578076	0.817608	0.040712	-0.626895	0.176564	-0.563533	0.104981
vvi-phasiRNA15160	TATGATTTGTGGCTACTAGAC	Vitvi12g01802	-0.397557	0.527384	-0.10562	0.862439	0.0570478	0.951955	0.348985	0.54323
vvi-phasiRNA15294	TCTTGACGATGTGGATTGCCC	Vitvi12g01824	-1.4257	0.475979	-1.39011	0.358743	0.779824	0.701837	0.815413	0.69521
vvi-phasiRNA15371	TTTGGTCTCGTGATGATAAGG	Vitvi12g01845	-0.945858	0.479091	-0.972384	0.536319	-0.810692	0.645738	-0.837218	0.587409
vvi-phasiRNA15500	ATACGAACTGAACGCATGATC	Vitvi12g01859	0.17961	0.873058	-1.17658	0.24131	0.531641	0.693355	-0.824553	0.407801
vvi-phasiRNA16040	TTTCTGCCAATTGATTCTAGC	Vitvi12g02011	-0.278952	0.709658	-0.900239	0.178351	-1.00155	0.199463	-1.62283	0.0174761
vvi-phasiRNA16259	ATGTCTGGCATCCTGAACTTAGCC	Vitvi12g02484	-1.28119	0.0696164	-0.866976	0.214404	-0.836013	0.304261	-0.421796	0.573832
vvi-phasiRNA16333	TCCGGATGCCACAGTTAGAGC	Vitvi12g02639	0.674561	0.192066	0.484939	0.271947	0.773914	0.176564	0.584291	0.174099
vvi-phasiRNA16413	TTCATTCCAGATCTTTGAAAC	Vitvi12g02639	0.0768665	0.905357	0.407915	0.406984	-0.105785	0.881756	0.225264	0.682545
vvi-phasiRNA16644	CCACTTAAGATCTCTCCACTG	Vitvi12g02641	0.855193	0.161709	-0.184124	0.815384	-0.564121	0.528937	-1.60344	0.0112227
vvi-phasiRNA16655	CCACTTAAGATCTCTCTACTG	Vitvi12g02641	0.751136	0.231915	0.251831	0.671227	-0.781554	0.265377	-1.28086	0.026153
vvi-phasiRNA16773	CTGGTCTAAGAGAGCTACCTT	Vitvi12g02643	0.597571	0.0848457	0.131737	0.691592	0.345411	0.407721	-0.120422	0.746684
vvi-phasiRNA16858	TTCCAAACTCTAGTACTCAAG	Vitvi12g02646	-0.932823	0.409206	-1.35437	0.210307	0.109394	0.951955	-0.312155	0.816733
vvi-phasiRNA17698	ATAGCCTTTGTGATCCTGATT	Vitvi13g00717	2.52709	0.00172725	1.72746	0.0142191	-0.534246	0.586038	-1.33387	0.00651414
vvi-phasiRNA17984	TCTTCTGTTACTTTGTCCTGA	Vitvi13g00805	-0.045379	0.943239	-0.678184	0.235231	-0.347094	0.645738	-0.979899	0.0734152
vvi-phasiRNA18103	CTCGGCGTCTCTATAACGATG	Vitvi13g01272	-1.05714	0.0382323	-0.861708	0.0626781	-0.466056	0.416321	-0.270626	0.587409
vvi-phasiRNA18162	ACGTCTGGAATTTAAAGCCTC	Vitvi13g01272	-0.276508	0.579194	0.185462	0.672751	0.0711442	0.919307	0.533114	0.160397
vvi-phasiRNA18242	TCACGACTGGTCACGACAATC	Vitvi13g01272	-0.102956	0.785136	-0.109168	0.737308	-0.000823121	0.997311	-0.0070353	0.980208
vvi-phasiRNA18297	TTAGAACCGATTTCGTATAGA	Vitvi13g01276	-1.78636	0.421881	-1.57063	0.410193	0.0713009	0.981131	0.287023	0.897074
vvi-phasiRNA18411	AGGAGTGGAGTTCGTAGACGT	Vitvi13g01327	-0.0574855	0.947317	-0.466586	0.59312	0.239573	0.853347	-0.169528	0.860336
vvi-phasiRNA18540	GTGTTTGCGGACGTTAGTTGC	Vitvi13g01464	0.144981	0.678704	0.0533747	0.870056	0.118936	0.768896	0.0273306	0.931434
vvi-phasiRNA18545	GTGTTTGCGGACGTTAGTTGT	Vitvi13g01464	0.698323	0.266997	-0.266673	0.612167	1.17986	0.097189	0.21486	0.69888
vvi-phasiRNA18579	GTATCGGCAAAACTACTCTGG	Vitvi13g01468	0.492841	0.342539	0.839475	0.0803243	-0.235959	0.733404	0.110676	0.837926
vvi-phasiRNA18620	TGAAGGGCCGTTTTGATTTGA	Vitvi13g01468	-0.721942	0.710987	0.0802575	0.962725	-0.446242	0.859497	0.355957	0.867436
vvi-phasiRNA18699	TTCTTGTGCTAGACGATGTTT	Vitvi13g01468	-1.62293	0.378514	-1.75685	0.271947	-0.331408	0.881756	-0.465325	0.819491
vvi-phasiRNA18888	TCATCAATGATCTAGCTCAGT	Vitvi13g01468	-0.285632	0.579194	0.0867425	0.870056	-0.531917	0.397066	-0.159543	0.764812
vvi-phasiRNA18999	TTTCTGATGACTTTGACGTTT	Vitvi13g01473	-0.415822	0.428931	0.0386833	0.939564	-0.420989	0.494767	0.0335162	0.937727
vvi-phasiRNA19038	CTGTTGATCCGGGTACTCATG	Vitvi13g01473	0.196621	0.921767	0.446441	0.792653	-0.0285163	0.989196	0.221303	0.890479
vvi-phasiRNA19235	TTGAAAATACAAGACTGTGCT	Vitvi13g01479	0.664076	0.198894	0.773028	0.0871438	0.518293	0.402256	0.627245	0.156523
vvi-phasiRNA19336	TCATTGTAGATGATCTGAGCG	Vitvi13g01490	-0.350142	0.541559	0.360459	0.487297	-0.483561	0.459491	0.22704	0.69486
vvi-phasiRNA19872	TTCTTCCGGCTTTATACTTGA	Vitvi13g01579	-0.43659	0.265782	-0.51356	0.126216	-0.264747	0.55602	-0.341718	0.33021
vvi-phasiRNA19903	AATAAAAGATCTGAGACCTTC	Vitvi13g01579	-0.072922	0.863933	-0.33146	0.3857	-0.680856	0.12617	-0.939393	0.0120283
vvi-phasiRNA19937	TCATGGTAGATAATTTGAGCC	Vitvi13g01582	-0.590743	0.28734	-0.0799465	0.883869	-0.262109	0.71374	0.248688	0.673584
vvi-phasiRNA20209	TCTGGAATGTAAAGGGACTCC	Vitvi13g01601	-0.159824	0.727763	0.377802	0.317177	-0.0977144	0.859497	0.439911	0.25247
vvi-phasiRNA20392	TCTGGCTGCTGCACAAAACCC	Vitvi13g01605	-0.637839	0.148422	-0.989766	0.0267964	0.0474489	0.950568	-0.304477	0.496234
vvi-phasiRNA20498	TGAGGATAACAAAAGCACTGG	Vitvi13g01608	0.188512	0.753222	0.696945	0.191845	-0.23441	0.761913	0.274023	0.638695
vvi-phasiRNA20655	TCCTTGTCTGACTATAATATC	Vitvi13g01616	-0.229207	0.709658	0.382922	0.482585	-0.962783	0.131032	-0.350655	0.537426
vvi-phasiRNA2072	CTAGGAATAAAAGTGCTCACT	Vitvi03g01094	0.159025	0.709658	-0.701722	0.0528572	0.751846	0.0908531	-0.108901	0.807607
vvi-phasiRNA20843	TTAGTGAACTGTCCGATGAAC	Vitvi13g01621	0.230633	0.664912	-0.362803	0.507365	-0.646768	0.312501	-1.2402	0.0133513
vvi-phasiRNA20902	GACGAGTCTCTTTAGAAATTG	Vitvi13g01647	0.509675	0.265782	-0.277733	0.501128	-0.359834	0.490137	-1.14724	0.00960244
vvi-phasiRNA20918	TGACGAGTCTCTTTAGAAATT	Vitvi13g01647	-0.871588	0.033299	-1.00905	0.0128424	-0.495205	0.267967	-0.632666	0.0787484
vvi-phasiRNA20936	TCGATGTGTTCAAGAAATTTG	Vitvi13g01647	-0.542672	0.227777	-0.418864	0.294767	-0.28033	0.597672	-0.156522	0.751797
vvi-phasiRNA20960	CTTAACTGTCGAGATTTTGGC	Vitvi13g01647	-0.427831	0.317789	-0.950406	0.0148341	-0.166063	0.739101	-0.688639	0.0667621
vvi-phasiRNA21062	TCAAACTCTTGAAAGGCTTCA	Vitvi13g01647	-0.130654	0.789425	-0.322475	0.46671	-0.00293197	0.997311	-0.194753	0.69888
vvi-phasiRNA21332	ATCTATCGTCAAGTCTGAGGT	Vitvi13g01687	0.616283	0.227601	0.811474	0.0701038	-0.13716	0.835273	0.0580314	0.908345
vvi-phasiRNA21529	CTACGACTGGTCACAACAATC	Vitvi13g01798	0.21621	0.644128	0.0291325	0.941566	-0.386486	0.430994	-0.573563	0.151145
vvi-phasiRNA21632	TCACGACTGGTCACAACAATC	Vitvi13g01800	-0.593773	0.236435	0.422874	0.388856	-0.319487	0.639899	0.69716	0.0980586
vvi-phasiRNA21725	CTCAGTATCTCTATAACCATG	Vitvi13g01811	0.0234123	0.965612	0.0684478	0.886584	-0.0128767	0.983461	0.0321588	0.937727
vvi-phasiRNA21901	TCTTCCTCGAATCTCTGAAAG	Vitvi13g01812	0.112428	0.86179	0.101663	0.885695	-1.07694	0.17015	-1.08771	0.0460875
vvi-phasiRNA21908	TCTTCCTTGAATCTCTGAAAG	Vitvi13g01812	0.289672	0.591033	0.545836	0.314858	-1.08469	0.104712	-0.828528	0.0735254
vvi-phasiRNA21960	TGGTTATAGAGAAGCTGAGCG	Vitvi13g01813	-0.35508	0.428931	0.441334	0.253139	-0.0232248	0.968022	0.773189	0.044388
vvi-phasiRNA21995	TGATCTGATACATGACTTGGC	Vitvi13g01813	-1.34097	0.0270426	-2.50293	0.00401071	-1.21629	0.0647765	-2.37825	0.00405355
vvi-phasiRNA22210	ACGTCTGGGATGTGGAGTCTC	Vitvi13g01814	0.23321	0.693026	0.470761	0.383091	-0.200771	0.7989	0.03678	0.937727
vvi-phasiRNA22415	CTCTTCCGTTTGAACTTACTC	Vitvi13g01890	0.133649	0.873058	-0.192143	0.827034	-0.510458	0.633878	-0.83625	0.214548
vvi-phasiRNA22454	TATAGTCTCAAGTGGATCTTG	Vitvi13g01908	-2.08458	0.154683	-2.5901	0.0762243	0.182814	0.919307	-0.322715	0.873788
vvi-phasiRNA22459	TGTGCTCTCATGACTTTGTTG	Vitvi13g01908	-2.37997	0.150182	-2.8961	0.0782099	0.0638384	0.974364	-0.452296	0.837926
vvi-phasiRNA22677	TAAGGCAATTGAAACTGAGGG	Vitvi13g02138	-0.0086569	0.987771	0.55508	0.189565	0.894843	0.131032	1.45858	0.00264189
vvi-phasiRNA22768	TTGTGACTAGAATTTTGCTTT	Vitvi13g02162	-0.293647	0.638876	-0.923053	0.0869378	0.168193	0.835273	-0.461213	0.407801
vvi-phasiRNA22871	CTCGGCGTCTCTATAAAAATG	Vitvi13g02272	-0.505949	0.281714	-1.53167	0.00286019	-0.13939	0.821539	-1.16511	0.0130172
vvi-phasiRNA23112	TTTTGTGCATGCCGATGAGAG	Vitvi13g02344	-0.224261	0.644128	0.75989	0.0780328	-0.197674	0.757945	0.786478	0.0416522
vvi-phasiRNA23342	CATCTCCTGTAGTTGAACTGC	Vitvi13g02344	0.501545	0.332082	0.329643	0.51277	0.0144907	0.983461	-0.157411	0.75982
vvi-phasiRNA23384	GTATCGGCAAGACAACTCTCG	Vitvi13g02349	1.0858	0.110538	1.37353	0.0246633	0.589384	0.492428	0.87712	0.0762441
vvi-phasiRNA23668	TTTGATGTTCTGCTTATCTGC	Vitvi13g02349	-0.493197	0.247472	-0.614635	0.114905	-0.213882	0.689147	-0.335321	0.411116
vvi-phasiRNA23730	TTTGCCTTCCCTAGTAACTCT	Vitvi13g02349	0.0165339	0.980741	-0.838069	0.155668	0.126907	0.881756	-0.727696	0.208833
vvi-phasiRNA24203	TTGACGATAGAGTGGAGTGCT	Vitvi13g02470	-0.531397	0.162323	-0.895931	0.0225346	-0.311182	0.494767	-0.675715	0.0601395
vvi-phasiRNA24260	TTTTCCGACTCGCTGCATAAG	Vitvi13g02475	-0.175209	0.752897	-0.171483	0.751873	-0.842994	0.163049	-0.839268	0.0837972
vvi-phasiRNA24446	TGAGATCTCTAGACGTTTAAG	Vitvi13g02556	-0.156307	0.785136	0.651517	0.304199	-1.38844	0.0711498	-0.580613	0.242142
vvi-phasiRNA24530	TTCTTCCGGCTCTACACTTGA	Vitvi13g02596	0.136525	0.768156	-0.0629072	0.87672	-0.404667	0.409727	-0.604099	0.128716
vvi-phasiRNA24583	CGCAAGATTTAGTGGGTAGCT	Vitvi13g02596	-0.862435	0.643947	-0.787771	0.649462	0.0492978	0.98275	0.123962	0.937727
vvi-phasiRNA24660	CCAATCTCGGCCGGTAACTCG	Vitvi13g02596	-0.523704	0.38772	-0.201403	0.711006	-0.703288	0.280763	-0.380986	0.51035
vvi-phasiRNA24973	TCTGGTGCTGCAGAACTGCCC	Vitvi13g02606	0.442851	0.231915	0.702947	0.0371577	0.264536	0.53696	0.524632	0.103367
vvi-phasiRNA24994	TCTGGTGCTGCAGAACTGCCT	Vitvi13g02606	1.62355	0.0428402	0.452486	0.410973	1.86238	0.037008	0.691317	0.161649
vvi-phasiRNA25087	TTATTAACGATCTAGCTCAAT	Vitvi13g02607	0.162077	0.739462	0.582708	0.16379	-0.100677	0.868632	0.319954	0.447685
vvi-phasiRNA25301	TGGGTTTGGATTTGTTTGACC	Vitvi14g00363	0.0720872	0.877557	0.486773	0.208476	-0.213066	0.69737	0.20162	0.630321
vvi-phasiRNA25370	TATCCTGGACTCGAGATTCGG	Vitvi14g00366	0.0512081	0.926594	1.05259	0.0262455	-0.0457443	0.951955	0.955633	0.0278986
vvi-phasiRNA25505	TGTGGCTGTATGGGAGAATGC	Vitvi14g00366	-0.530756	0.487834	-0.60277	0.392292	-0.104349	0.922314	-0.176363	0.829689
vvi-phasiRNA25609	CCGGTCTAGACGTAATGTTCG	Vitvi14g00366	0.385503	0.436446	0.916649	0.0458168	-0.400587	0.492578	0.13056	0.807607
vvi-phasiRNA25713	GTTTGATCTTCAAGGACTTGA	Vitvi14g00366	0.63279	0.295491	0.515583	0.434006	-1.16167	0.131032	-1.27887	0.0225267
vvi-phasiRNA25839	CACCTGTCTAGACGTAATGTT	Vitvi14g00377	1.49351	0.020594	1.37354	0.0204237	0.228424	0.802535	0.10845	0.840342
vvi-phasiRNA25875	TCCCTTTGGATGTCTGCATGT	Vitvi14g00380	-0.636098	0.441225	-1.5992	0.0252779	1.13858	0.159365	0.175483	0.840342
vvi-phasiRNA25935	AAGCTCTGTAACTCACTTGAC	Vitvi14g00380	-1.56268	0.00998125	-1.76376	0.00284369	0.649681	0.273236	0.448603	0.411653
vvi-phasiRNA26088	CTTCATCTGGACAGCCTGTTC	Vitvi14g00387	-2.99508	0.0172184	-1.79125	0.026553	0.924854	0.293143	2.12868	0.0568989
vvi-phasiRNA26156	TGCATGATCTTGTTCGGAGTA	Vitvi14g00691	-0.809841	0.0494631	-0.795997	0.0363835	0.17064	0.73611	0.184485	0.671124
vvi-phasiRNA26167	CATGATCTTGTTCGGAGTACT	Vitvi14g00691	0.293132	0.579194	0.116555	0.834293	-0.495728	0.457116	-0.672305	0.123438
vvi-phasiRNA26174	ATCTTGTTCGGAGTACTGCCA	Vitvi14g00691	0.356005	0.591033	0.81689	0.246718	-0.910004	0.329908	-0.449119	0.417273
vvi-phasiRNA26306	TTCCAGACTCCAGACTTCAGA	Vitvi14g00831	0.435562	0.332082	-0.470893	0.225916	0.484	0.335587	-0.422455	0.274733
vvi-phasiRNA26830	CTCTTGACCAAACTCCCGACG	Vitvi14g02486	0.836315	0.39543	1.98595	0.0264894	0.190678	0.90205	1.34032	0.044388
vvi-phasiRNA26844	TCGGGAGTTTGGTCAAGAGTT	Vitvi14g02486	-0.0585667	0.947317	0.684475	0.21233	1.69223	0.048704	2.43528	0.00119302
vvi-phasiRNA26968	TGAGGATTTTGACCAATGTCA	Vitvi14g02572	-1.5531	0.384594	-0.534011	0.754423	-0.525104	0.82065	0.49399	0.814836
vvi-phasiRNA27065	TTCATGAGCTCTGGTAGATCC	Vitvi14g02611	0.095045	0.86179	1.1258	0.0528572	-1.4574	0.037008	-0.426639	0.314551
vvi-phasiRNA27077	TTGGCTACTTCGACTCTGAGT	Vitvi14g02611	-1.12129	0.0142956	-1.37451	0.00951793	-0.966679	0.0530851	-1.21989	0.0130172
vvi-phasiRNA27224	TCGGTTACTTGTCTATCCTCA	Vitvi14g02680	0.0106985	0.989972	1.74872	0.0438802	-0.182544	0.88838	1.55547	0.0349155
vvi-phasiRNA27422	TGTAGTCGATCTGCTCGTCCC	Vitvi14g02729	0.163653	0.843701	0.995228	0.146459	-0.0476202	0.966402	0.783955	0.168951
vvi-phasiRNA27510	TGTAATTAGGTTGTAAGGAGG	Vitvi14g02917	0.21314	0.633705	-0.170766	0.67216	-0.332228	0.494767	-0.716134	0.0599469
vvi-phasiRNA27513	TCGAGTTGGGAATAAACAATG	Vitvi14g02917	-1.51526	0.464459	-1.17382	0.52781	-0.148534	0.951955	0.192908	0.924075
vvi-phasiRNA28044	TAAAGTCATGCATGTAGAGGC	Vitvi15g00918	-0.499749	0.580755	-0.479297	0.457819	1.51966	0.0863489	1.54011	0.028381
vvi-phasiRNA28077	TGCAGTGGGCTCATAAGTACT	Vitvi15g00918	-0.430875	0.572607	-0.338449	0.575162	1.12171	0.12617	1.21414	0.0460875
vvi-phasiRNA2814	TTGCGGATTTTGGATTGGCCA	Vitvi04g00034	5.08537	0.00242686	3.08989	0.019732	1.80899	0.350682	-0.186486	0.853077
vvi-phasiRNA28298	AAATGGAAGCAATGAAGAGGT	Vitvi15g01230	-0.476634	0.659545	1.0837	0.170787	0.685189	0.569694	2.24552	0.00950057
vvi-phasiRNA28378	TGCGGGCCCTGAGATCTCCCC	Vitvi15g01230	-0.610807	0.786445	-1.74049	0.29614	1.71228	0.450934	0.582591	0.807607
vvi-phasiRNA28487	AGACTGGAATCAAAGAACTCC	Vitvi15g01290	0.53638	0.28734	1.2829	0.0634564	-2.70607	0.0012331	-1.95955	0.00166157
vvi-phasiRNA28755	CTTCGATCATGGGCACTGTTC	Vitvi16g00609	-0.405558	0.391018	-1.50263	0.00953229	-0.335312	0.569694	-1.43238	0.00903219
vvi-phasiRNA28764	TGAAAATCTAGAATTTCTGCT	Vitvi16g00609	-1.2258	0.0433422	-2.27207	0.00468286	-0.0262924	0.974364	-1.07256	0.118445
vvi-phasiRNA2893	ATAACCGTTCTGGTGAACTCC	Vitvi04g00078	3.85655	0.00989949	3.83251	0.00468286	1.32677	0.482488	1.30272	0.123438
vvi-phasiRNA29054	TAAGGATCTTGCAGAGAATAATGC	Vitvi16g01463	-0.402507	0.579194	-0.455869	0.618656	-1.23749	0.183227	-1.29085	0.0787484
vvi-phasiRNA29415	TGGACTAGTCCCTCATCAGCT	Vitvi16g01894	1.76852	0.0428402	0.43043	0.61144	0.418618	0.733713	-0.919475	0.160397
vvi-phasiRNA29576	CGATTTCTGGAGTTCTCTCTT	Vitvi17g00203	-0.854174	0.105748	-1.67408	0.0116534	-0.262781	0.707874	-1.08269	0.0628093
vvi-phasiRNA29616	CGATTTCTGGAGTTCTCTCTC	Vitvi17g00203	-1.16239	0.00778247	-2.01531	0.000111154	-0.570054	0.167467	-1.42297	0.00119302
vvi-phasiRNA29623	GAGAGAACTCCAGAAGTCGAA	Vitvi17g00203	-0.748131	0.0885945	-0.384338	0.410193	-1.4226	0.0105075	-1.0588	0.0160424
vvi-phasiRNA29709	AAAACTGTGCATAGCTTGAGACCA	Vitvi17g00717	0.566724	0.28734	0.357381	0.461266	-0.287723	0.65648	-0.497066	0.293468
vvi-phasiRNA30064	GCAGCGGCAAGACGACACTCG	Vitvi18g00502	1.38899	0.0389003	2.10325	0.00468286	-0.301319	0.76428	0.412947	0.411116
vvi-phasiRNA30243	TTCATATCCCAGACGTCGTCG	Vitvi18g00502	1.18076	0.0540085	2.26715	0.00257628	-0.73939	0.37759	0.347001	0.512913
vvi-phasiRNA30615	TTGATCGGATGCCAAAGCTTC	Vitvi18g00850	-0.351423	0.642196	-0.715934	0.235231	0.778947	0.305766	0.414435	0.544342
vvi-phasiRNA30939	AACTTCCGGATTGATGTCGCA	Vitvi18g01746	1.74551	0.00953699	1.28583	0.032724	0.0513608	0.951955	-0.408322	0.447175
vvi-phasiRNA31026	TATCTGATGGATCTACATGAT	Vitvi18g01748	0.775227	0.31643	0.786331	0.24822	0.200991	0.859497	0.212095	0.76984
vvi-phasiRNA31318	TTGATGACGTGGATGATTTGA	Vitvi18g01878	-0.410087	0.46999	-1.36169	0.036671	-0.584816	0.402576	-1.53642	0.0135894
vvi-phasiRNA31365	TCTGGACTTTTTCTTTTGAAA	Vitvi18g01878	-0.059298	0.924967	-1.18885	0.0577793	-0.290584	0.707687	-1.42013	0.0162818
vvi-phasiRNA31680	TCCCATCCAGAAATTGTAGCT	Vitvi18g01958	-0.0930715	0.873058	-1.43431	0.00326932	1.64177	0.00334411	0.300533	0.512913
vvi-phasiRNA31929	TTTCTTGTAGTAAATCATGCA	Vitvi18g01960	0.392526	0.579194	0.81931	0.187763	-0.268104	0.76428	0.15868	0.821986
vvi-phasiRNA32196	CTGTGCTGGAACTGGACGCAC	Vitvi18g02150	0.559849	0.517984	-0.27499	0.768279	-0.365545	0.765775	-1.20038	0.0932778
vvi-phasiRNA32287	TTTGCAAGCTAAGGAAATCTT	Vitvi18g02209	-0.180088	0.790617	-1.79399	0.0228704	0.400821	0.639899	-1.21308	0.0801038
vvi-phasiRNA32354	CAGGTGCTATTTTTGAACGAT	Vitvi18g02221	1.64863	0.00242686	0.714025	0.0724293	0.633791	0.244568	-0.300815	0.411969
vvi-phasiRNA32451	AACCAATCATGATTTCCAGCT	Vitvi18g02223	0.856211	0.391018	1.93297	0.016311	1.00588	0.402576	2.08264	0.00487518
vvi-phasiRNA32514	TTTGGCATGAACAAAGACGAG	Vitvi18g02223	-0.792127	0.384594	-1.17004	0.166488	-0.725649	0.492428	-1.10357	0.18375
vvi-phasiRNA32541	TTGGCATGAACAAAGACGAGT	Vitvi18g02223	-0.510575	0.475979	-0.827322	0.198248	-0.559553	0.492428	-0.8763	0.166626
vvi-phasiRNA3259	CGAAAATGGTCTGCAATTCGC	Vitvi04g01358	0.104669	0.83221	-0.529102	0.198248	0.311735	0.574875	-0.322037	0.439609
vvi-phasiRNA32825	TGTCTGGTAGCTCTTTAATCC	Vitvi18g02316	0.507958	0.260994	-0.153258	0.727338	-0.0656149	0.922314	-0.726831	0.0612403
vvi-phasiRNA33126	CCAATCTGGTAGTCTCTTTCC	Vitvi18g02335	1.45137	0.0499358	1.32424	0.11207	-1.14714	0.288975	-1.27427	0.0377476
vvi-phasiRNA33210	ATATTCTTGAAACTCTTTTCA	Vitvi18g02335	-0.0045975	0.993525	0.8972	0.253139	-1.77182	0.0601777	-0.870022	0.139201
vvi-phasiRNA33362	CGGAAGTTGGGAAAGGTGCCT	Vitvi18g02337	0.371174	0.579194	0.398878	0.513577	-0.198277	0.823492	-0.170573	0.811886
vvi-phasiRNA34114	CATGGTAGAATTCAAGAAGTG	Vitvi18g03373	-0.0667242	0.915432	0.738808	0.116466	-0.644202	0.273236	0.161331	0.791437
vvi-phasiRNA34409	CAGGATCTAGCCTACGACGTT	Vitvi18g03383	-0.212254	0.734471	-1.21463	0.0279912	0.668498	0.293143	-0.333877	0.569864
vvi-phasiRNA34492	CAATCGGCTCTTGGAAAATAG	Vitvi19g00064	-0.134592	0.819594	-1.04562	0.0474501	0.262282	0.708439	-0.648741	0.195793
vvi-phasiRNA34514	CCAGATCAAGGGATGTGTGCC	Vitvi19g00064	0.318633	0.520369	-0.129572	0.78131	-0.0925239	0.887697	-0.540729	0.18375
vvi-phasiRNA34594	TCCGATCAAAGACACTCTTCT	Vitvi19g00064	0.670128	0.464676	0.124195	0.885695	-0.0772673	0.951955	-0.6232	0.437965
vvi-phasiRNA34619	TATCCGATCAAAGACACTCTT	Vitvi19g00064	0.380795	0.724546	0.103816	0.913886	-0.0677471	0.965463	-0.344727	0.751797
vvi-phasiRNA34888	TTCATCCGGGTTGTAAGATCA	Vitvi19g00411	1.18055	0.0346907	1.85987	0.00204938	0.145765	0.859497	0.825091	0.0300643
vvi-phasiRNA34993	GGGTGGGCAAGACTACTTTGG	Vitvi19g00413	0.640474	0.28734	1.43464	0.0239839	-0.498028	0.545722	0.29614	0.587409
vvi-phasiRNA35044	TTGTTTGGATCATTCCTGAGC	Vitvi19g00413	0.115765	0.812973	0.23639	0.609905	-0.195086	0.761109	-0.0744602	0.873788
vvi-phasiRNA35083	ACCTCCTTGGACACTGTACTC	Vitvi19g00413	0.750098	0.125355	1.05634	0.0350253	-0.373868	0.570202	-0.0676237	0.890479
vvi-phasiRNA35151	GTACAGTGTCCAAGGAGGTGG	Vitvi19g00413	0.0629676	0.914476	0.19807	0.657072	-0.429336	0.434078	-0.294233	0.530893
vvi-phasiRNA35286	TCTTCAGGCTGTGGGACGCCT	Vitvi19g00413	0.550436	0.209687	0.757188	0.0626781	0.11681	0.855227	0.323561	0.407801
vvi-phasiRNA35288	ATGATCTTACCACCCTTTGTA	Vitvi19g00413	-0.00981332	0.987771	0.805347	0.0895597	0.563323	0.402256	1.37848	0.00760322
vvi-phasiRNA35354	TGACTTGTCGACCTTTGAATG	Vitvi19g00413	0.211683	0.643947	0.487487	0.234708	-0.432848	0.416752	-0.157044	0.736456
vvi-phasiRNA35386	TTTGTCGAGAGATGAAGACTG	Vitvi19g00413	0.056652	0.915505	0.00159817	0.995787	-0.51225	0.293143	-0.567304	0.173209
vvi-phasiRNA35431	TTTGTCGAGAGATGAAGACTA	Vitvi19g00413	0.511228	0.39543	-0.522246	0.307562	0.794802	0.253419	-0.238672	0.674418
vvi-phasiRNA35507	TCTTGACTGATGATGAAGCTT	Vitvi19g00413	0.422146	0.457474	1.20171	0.0282432	-0.204396	0.794894	0.575171	0.204245
vvi-phasiRNA35727	CTTCGACATCTGTGGACTGGG	Vitvi19g00423	0.108868	0.768156	-0.653402	0.0522095	-0.0546521	0.916701	-0.816922	0.0158858
vvi-phasiRNA36241	CATAGATCTTTGAATTAACCCTCA	Vitvi19g01196	1.83216	0.0382323	0.183208	0.827501	0.557998	0.639899	-1.09095	0.0727983
vvi-phasiRNA36281	TGTCTTGTTTTGCTTTGGGGA	Vitvi19g01348	0.468114	0.53351	0.802034	0.187763	0.316927	0.740969	0.650847	0.227043
vvi-phasiRNA36741	AGAAATGAGGAGTTGGAGTCG	Vitvi19g01696	0.534555	0.428931	1.57597	0.00929031	0.497865	0.567234	1.53928	0.00304199
vvi-phasiRNA36773	GTAAGAGAAGAACTAAGAGAA	Vitvi19g01696	0.345828	0.710987	1.50751	0.0544314	0.498227	0.647064	1.65991	0.0289133
vvi-phasiRNA36893	CCTGACCTCTCATCGACTGAA	Vitvi19g01696	-0.192339	0.786445	0.0170709	0.977015	0.209563	0.823492	0.418973	0.507373
vvi-phasiRNA36950	TCTAGGAGATCAGGAGGTACC	Vitvi19g01696	-0.273663	0.441225	-0.339425	0.238155	0.848779	0.020909	0.783016	0.0142549
vvi-phasiRNA36966	CAGGGCCATGAGGATTTAGGC	Vitvi19g01696	0.0851535	0.919076	0.904531	0.125486	0.681736	0.416752	1.50111	0.0151709
vvi-phasiRNA37036	ACTGAAAGGCCAACAATGAGC	Vitvi19g01696	0.486593	0.363537	1.15107	0.015192	0.584663	0.334233	1.24914	0.00748161
vvi-phasiRNA37186	CTGGTGGGACTGGACATACCT	Vitvi19g01696	-0.636721	0.664912	-1.59512	0.173472	2.02858	0.152258	1.07018	0.411116
vvi-phasiRNA37208	CTGGTGGGACTGGACATACCA	Vitvi19g01696	-1.52597	0.579194	-2.548	0.24822	2.31046	0.420171	1.28842	0.627435
vvi-phasiRNA37213	CTGGTGGGACTGGACATACCC	Vitvi19g01696	-2.76807	0.363537	-2.54534	0.316196	0.709685	0.853347	0.932416	0.789043
vvi-phasiRNA37242	GAGGAAAGAAGGATAGGTCTG	Vitvi19g01696	0.404903	0.630368	1.51244	0.0577793	-0.419513	0.724251	0.688022	0.26682
vvi-phasiRNA37420	TTCAATCTGTGAGCTATTTGC	Vitvi19g01983	-1.14751	0.0999	-1.10902	0.0799313	-0.706117	0.367659	-0.667625	0.306739
vvi-phasiRNA37422	TTCAATCTGTGAGCTATTTGT	Vitvi19g01983	-0.473842	0.579194	-1.4173	0.0694451	0.491763	0.617902	-0.45169	0.601014
vvi-phasiRNA3770	TCGTACCTTGATTTGAATTCA	Vitvi05g00421	-0.97968	0.387307	-1.01464	0.442248	-1.81236	0.184288	-1.84732	0.114547
vvi-phasiRNA37727	GACGACAACTGTAGCTTATGCTGC	Vitvi19g02034	1.20793	0.143821	1.32601	0.112054	-0.426925	0.726028	-0.308847	0.708715
vvi-phasiRNA37862	CAGTGACTCTACCTCCTGATAAGG	Vitvi19g02125	-1.07964	0.591542	-1.20795	0.541026	-0.253066	0.927595	-0.381375	0.873788
vvi-phasiRNA37927	TTTCCGAGGCTGATCTCTCAGGTC	Vitvi19g02125	0.166612	0.773614	0.626782	0.284543	-0.642212	0.414787	-0.182042	0.751797
vvi-phasiRNA37993	CCTCGGAGAATGCCTAGTCTC	Vitvi19g02229	-1.15372	0.0737131	-0.293823	0.547475	0.949848	0.131032	1.80975	0.00343846
vvi-phasiRNA38012	CTACACCACTTCGACTTTAGA	Vitvi19g02229	-0.0551286	0.930402	-1.20006	0.0348122	0.578894	0.407574	-0.566039	0.314551
vvi-phasiRNA38194	GTGTCTGAGATGAACCAACTC	Vitvi19g02282	-0.81613	0.171879	-0.504123	0.387387	-0.241313	0.76279	0.0706943	0.908345
vvi-phasiRNA3918	CCATCTTCCAAGGGACTTTGA	Vitvi05g00907	0.100258	0.857656	-0.246688	0.619323	-0.626625	0.2816	-0.97357	0.0349155
vvi-phasiRNA4027	AGATTGTGGGATTCTAATGCC	Vitvi05g00909	0.180604	0.753222	-0.102084	0.840181	0.894319	0.131032	0.611631	0.184631
vvi-phasiRNA4354	TCTTCATCTCTACTGGGACAG	Vitvi05g01427	0.381708	0.591033	1.0346	0.111482	-0.0725266	0.951955	0.580368	0.26874
vvi-phasiRNA4386	TCTCATCGGGAAGTGCTTTTG	Vitvi05g01427	0.624492	0.125355	0.200876	0.627508	-0.120856	0.853347	-0.544471	0.110985
vvi-phasiRNA44	TTCAGATCTTGATGGAACATG	Vitvi00g00812	-1.86246	0.11744	-1.6952	0.0992128	0.276572	0.859497	0.443834	0.729245
vvi-phasiRNA4519	TGGACCTATCTCGTCGGGAGT	Vitvi05g01738	-0.393627	0.431794	-0.767237	0.0522095	1.38816	0.00911599	1.01455	0.0158018
vvi-phasiRNA4534	AAGAACTCTCGTACATTAGCG	Vitvi05g01738	-0.663345	0.269662	-0.722113	0.147284	1.02383	0.103399	0.965064	0.0667621
vvi-phasiRNA4581	ATGGCTTGAAGATAATGATCA	Vitvi05g01822	-0.669583	0.281714	-0.946561	0.0866139	0.293148	0.707081	0.0161707	0.979365
vvi-phasiRNA472	CGTATCTGTTTTAATTTTTGC	Vitvi01g00873	-0.638253	0.209687	-1.17965	0.0375011	-0.403539	0.533267	-0.944939	0.0652077
vvi-phasiRNA4835	TGCAAGGCCGTTCTACCCATG	Vitvi05g02090	0.0206921	0.969577	-0.147156	0.754423	0.815994	0.135818	0.648146	0.156523
vvi-phasiRNA4840	TGGGTAGAACGGCCTTGCATG	Vitvi05g02090	0.575935	0.532157	1.46367	0.0446468	0.898892	0.375001	1.78663	0.0135894
vvi-phasiRNA4892	TGATACCGCACTGCCTCATGC	Vitvi05g02156	-1.99696	0.00953699	-3.08919	0.000143115	3.26117	0.000153168	2.16895	0.00304199
vvi-phasiRNA4994	ATGAAAACAAGACAGCTCTTC	Vitvi05g02168	-0.703926	0.153058	0.0131732	0.977015	0.0461195	0.951955	0.763219	0.0735254
vvi-phasiRNA5054	GTGGAAATGGCAGAAGGTCTA	Vitvi06g00020	0.291941	0.668231	2.90844	0.000514425	-0.450482	0.639899	2.16602	0.000314944
vvi-phasiRNA5362	ATCTTGAATGACTGAGACACA	Vitvi06g01034	0.621973	0.304867	0.0402653	0.943558	0.238551	0.772002	-0.343157	0.512913
vvi-phasiRNA5469	TTTTTGATGACGTGTGGAAGG	Vitvi06g01060	0.409838	0.384594	0.314013	0.471452	-0.23127	0.700658	-0.327095	0.439609
vvi-phasiRNA5515	TCTTCAGGCTGGGGCACACCC	Vitvi06g01060	0.0801133	0.873058	-0.247268	0.54365	0.336326	0.515742	0.00894506	0.980208
vvi-phasiRNA5567	TAACGACTCGATCTTTGGATG	Vitvi06g01060	0.476704	0.266997	-0.194414	0.615883	-0.270507	0.582418	-0.941625	0.0166326
vvi-phasiRNA5709	TCCGGACTTACGTGCAAGCTA	Vitvi06g01241	0.220196	0.709658	-0.20755	0.691592	0.478566	0.46593	0.0508205	0.924075
vvi-phasiRNA5904	TTGCTGAGAACTTCCCTGAGA	Vitvi06g01666	-0.804203	0.579194	-1.57423	0.157926	1.0801	0.457116	0.310072	0.834386
vvi-phasiRNA5924	AGGACTTCAGGATGCTCCTGG	Vitvi06g01666	0.674427	0.409206	1.03566	0.210552	-0.749457	0.492428	-0.388228	0.625699
vvi-phasiRNA5956	AGGACTTCAGGATGCCCCTGG	Vitvi06g01666	0.878191	0.171746	1.10396	0.0690784	-0.0669383	0.951955	0.158828	0.816733
vvi-phasiRNA5958	AGGACTTCAGGATGCTTCTGG	Vitvi06g01666	0.420623	0.579194	0.180552	0.827034	-0.525153	0.597696	-0.765224	0.214177
vvi-phasiRNA6089	TGGTGGCGAAGTCGATGGAGA	Vitvi07g00154	1.02135	0.269602	-2.26619	0.026553	-1.48423	0.131032	-4.77177	0.000313859
vvi-phasiRNA6168	TCCCTTTGGATGTCTTCTTGC	Vitvi07g00248	-1.10919	0.0428402	-0.421368	0.384555	0.275972	0.666916	0.963796	0.0460875
vvi-phasiRNA6230	TCAGTGAGTTTTGGAGCATGT	Vitvi07g00248	-1.01434	0.110538	-0.510336	0.352758	0.67324	0.334233	1.17725	0.0398709
vvi-phasiRNA6258	TCTTCTGACCTAACAGCTTAC	Vitvi07g00248	-1.28088	0.0737131	-1.29155	0.0291798	1.16573	0.103399	1.15506	0.0652077
vvi-phasiRNA6384	TATAGATCAGTTGCTGGGCCA	Vitvi07g00248	-1.90782	0.0033167	-1.96591	0.00124545	0.775329	0.167467	0.717236	0.151145
vvi-phasiRNA6464	GTGTGGACAATGAAGACTCCG	Vitvi07g00248	-1.38337	0.0648802	-0.946218	0.14763	0.0653203	0.951955	0.502476	0.492379
vvi-phasiRNA6604	AAGAGCTACTGCGGAACATGT	Vitvi07g00887	0.312561	0.591542	-0.475046	0.392292	-0.404882	0.570202	-1.19249	0.0238008
vvi-phasiRNA6614	AAGAGCTACTGCCGAACATGT	Vitvi07g00887	0.310783	0.501967	-0.731564	0.0779199	0.100942	0.865098	-0.941404	0.0208487
vvi-phasiRNA6765	TAATTCTGGGGGACATCTACC	Vitvi07g00890	-2.08955	0.243644	-2.38586	0.0820943	1.12092	0.490137	0.824604	0.686196
vvi-phasiRNA6859	ATGTTCCGTAGTAGCTCCTCC	Vitvi07g00892	2.23354	0.00242686	1.01444	0.0514851	0.77442	0.305766	-0.444682	0.294576
vvi-phasiRNA6942	CCCTGATAGAATTTCTTTGTC	Vitvi07g00892	1.59067	0.00466113	0.489686	0.248992	0.18018	0.76428	-0.920809	0.0439465
vvi-phasiRNA7022	TTGATATTGTCAAAAGATGTG	Vitvi07g00892	-0.152831	0.797249	0.125516	0.827034	0.307249	0.685611	0.585597	0.214548
vvi-phasiRNA7452	TAAGGACTTCAAATTTTTTGA	Vitvi07g01097	0.290767	0.579194	-0.218177	0.693818	-0.802269	0.202882	-1.31121	0.00950057
vvi-phasiRNA770	CTGCGTAAGATTGTCGAGCCC	Vitvi01g01853	-0.509185	0.431794	-0.200763	0.721857	0.378354	0.623909	0.686776	0.197919
vvi-phasiRNA771	AACTGCGTAAGATTGTCGAGC	Vitvi01g01853	-0.442038	0.342539	-0.667147	0.111478	0.157647	0.795418	-0.0674622	0.889948
vvi-phasiRNA7756	TGCAATCTGATCTGTCTCACC	Vitvi07g02219	-2.27999	0.168425	-3.44025	0.046804	0.548239	0.765775	-0.612024	0.791437
vvi-phasiRNA7882	CTCCGATAGAACTCTTATATT	Vitvi07g02424	2.34343	0.00172725	0.793929	0.223251	-0.687489	0.434078	-2.237	0.000314944
vvi-phasiRNA791	CAGGGCCATGAGGATTCAGGC	Vitvi01g02155	-1.38235	0.579194	-0.828643	0.633906	0.874922	0.719281	1.42863	0.512913
vvi-phasiRNA792	TGGATGAGGTGCTCAAACTCC	Vitvi01g02155	-0.152297	0.751722	0.266808	0.501128	0.683963	0.163049	1.10307	0.00857566
vvi-phasiRNA7992	AAGGTCTTCCATTAGCTTTGA	Vitvi07g02737	2.09141	0.0192615	1.14291	0.211285	-1.06179	0.398288	-2.01029	0.00837125
vvi-phasiRNA8113	TTTCAGATCGACGTTCAGAGT	Vitvi08g00454	-0.397774	0.518082	-0.337382	0.520616	1.01507	0.106415	1.07547	0.0417618
vvi-phasiRNA8198	TTAGAGGGGTGCTACGGTCTTTAC	Vitvi08g00464	-0.361503	0.616079	-1.06906	0.0961513	-0.400514	0.639899	-1.10807	0.0787484
vvi-phasiRNA8601	TTGAGGAGGATGAGAAGAATT	Vitvi08g01998	1.3858	0.0545562	1.24265	0.0336814	1.27137	0.112845	1.12822	0.0389623
vvi-phasiRNA863	TAAGGGATTATTCTGAGTTGG	Vitvi01g02155	0.076861	0.898145	1.29942	0.00638266	0.492261	0.402576	1.71482	0.000755959
vvi-phasiRNA8631	TCAATGAAAAGGGTGTATGAC	Vitvi08g01998	0.0490653	0.929275	0.597275	0.166488	0.649934	0.288975	1.19814	0.00748161
vvi-phasiRNA8667	TTTTTTACTAATAACTCTTCC	Vitvi09g00084	-0.259897	0.668231	0.739213	0.146309	0.250727	0.739101	1.24984	0.0158018
vvi-phasiRNA8814	GTATCTGGACGCGGGACCCCC	Vitvi09g00410	-0.505035	0.496753	-0.890678	0.235231	-0.605313	0.492428	-0.990956	0.166626
vvi-phasiRNA8866	ACTATCTTGGACTTATTTTCA	Vitvi09g00412	0.00110226	0.997661	-0.24551	0.677632	-1.02152	0.12617	-1.26813	0.0196911
vvi-phasiRNA9101	CGACTCGATCTCCTAGAAATG	Vitvi09g00426	-0.529628	0.332082	-1.95941	0.00468286	-0.576449	0.36719	-2.00623	0.00304199
vvi-phasiRNA9149	ATCTTGGACTTATTTTGAGCA	Vitvi09g00426	-0.877675	0.137417	-0.880492	0.107324	-0.550856	0.420171	-0.553674	0.322063
vvi-phasiRNA9309	TGACTTCCTGAACTTTTTCAA	Vitvi09g00510	-0.43776	0.42815	-1.10298	0.057383	-0.359544	0.605674	-1.02476	0.054165
vvi-phasiRNA9519	ACCACTCGATCTCTGGACTTG	Vitvi09g00546	0.234321	0.668231	-0.367282	0.457819	0.146744	0.853347	-0.454858	0.314551
vvi-phasiRNA9631	TTCATTTGGAACTGGAACTCC	Vitvi09g00889	-2.0852	0.231915	-1.56655	0.306893	-0.18596	0.936917	0.332693	0.873788
vvi-phasiRNA9676	ACCACTCGATCTCAGGACTTG	Vitvi09g00893	-0.0262909	0.965612	-0.209807	0.693233	0.0917477	0.910696	-0.0917687	0.884381
vvi-phasiRNA9996	CCTCTTCAGATCGTGTCGTGA	Vitvi09g01151	-0.804655	0.763697	-1.17729	0.633906	-0.580778	0.859497	-0.953409	0.746637
