# Supplementary material for: Differential Response of Grapevine to Infection with ‘Candidatus Phytoplasma solani’ in Early and Late Growing Season through Complex Regulation of mRNA and Small RNA Transcriptomes
Source: Int J Mol Sci. 2021 Mar 29;22(7):3531. doi: 10.3390/ijms22073531 (PMC8037961; doi:10.3390/ijms22073531)
Supplement: Supplementary file 1 [file ijms-22-03531-s001.zip › Dermastia_IJMS_2021_Supplementary Table S4.xlsx]

## Sheet: Supplemental Table S6
Supplementary Table S4. The novel miRNAs identified in grapevine cv. Zweigelt uninfected and infected with 'Candidatus Phytoplasma solani', as vein-enriched leaf samples.
Location	premiRNA sequence	Strand	MFE	MFEI	miRNA ID	miRNA sequence	Length	complementary miRNA ("star") ID	complementary miRNA ("star") sequence	miRNA family
chr00_17410704_17410824	TATTAATAATTTGCTTGACAGAGATAAGAAGGCGATGGTATCTGCTATCAATAGACTGCTAGAGATTGTTGATAACAAATACTGTCGCCTTCGTATCTCTATCAGTCAAAGTATTAATATT	+	-52.7	1.3175	vvi-novel-miR1-3p	ACTGTCGCCTTCGTATCTCTA	21	vvi-novel-miR1-5p	GAGATAAGAAGGCGATGGTAT	vvi-novel-miR1
chr03_4346771_4346931	AAAAGTTGAAGATTTTTTTCCTCCATAAACAAAAATCTTGTAGGAAAAAAATCTGAATTTTTAGGAATTTGTTCTAAGAGCATTTTAGGAATTTATTCTAAGAGCATTTTTTTTGGCTATAGGATGTTTGTTTATGGAGGAAAAAAAGAAAGTTCAAACTT	-	-56.3	1.34048	vvi-novel-miR2-5p	CTCCATAAACAAAAATCTTGTAGG	24	vvi-novel-miR2-3p	TATAGGATGTTTGTTTATGGAGGA	vvi-novel-miR2
chr03_18357234_18357336	TACAGCCCTCCTATGCCAAGAAGCACATTCCTCCAATCTAACTTCCCTAGGGAAGGGAAGTTAGATAGGAGGAATGTGCTTCTTGGCATAGTTCCTCGAATGT	+	-67.8	1.4125	vvi-novel-miR3-3p	GTTAGATAGGAGGAATGTGCTTCT	24	vvi-novel-miR3-5p	AAGCACATTCCTCCAATCTAACTT	vvi-novel-miR3
chr05_6820724_6820828	AAAGGATCCATGCCATTTCATTACACAGAGAGATGACGGTGGAGATTTGTCTCTATTGCTCTCTACCGTCTTTCTCTGTATAAGCAGATGGAGTGGATCTTCATC	-	-50.6	1.12444	vvi-novel-miR4-3p	ACCGTCTTTCTCTGTATAAGC	21	vvi-novel-miR4-5p	TTACACAGAGAGATGACGGTGG	vvi-novel-miR4
chr05_19546147_19546257	TGTCCATCAAGACCTGCAGGAGAAGAGAGAGAGTACAGCTATACTTGCTCCCCGTAATGGAGCAATGGAAGCTGTACCCTCTCTCTTCCCCCGTTTATCTTTGATGATATG	-	-52.3	0.986792	vvi-novel-miR5-5p	AGAAGAGAGAGAGTACAGCTA	21	vvi-novel-miR5-3p	GCTGTACCCTCTCTCTTCCCC	vvi-novel-miR5
chr05_25371218_25371335	GTTTTGCAGCTATGAATATGTTTTGTTGCTGGTCATCTAGTCATTGTTAGTCATGTTTAACGCTCATGGCAGGATGATTAGATGATCATCAACAAACACATTCAGGATAATGCATCAC	-	-45.2	1.02727	vvi-novel-miR6-5p	TTTTGTTGCTGGTCATCTAGTC	22	vvi-novel-miR6-3p	TTAGATGATCATCAACAAACA	vvi-novel-miR6
chr06_836553_836741	GGTGGATAATATATCCCACTACTTATCTTAGGTCATGTTTGGTTGGCCAGATATAGCATAGGATAGGATAAGAGAGGGGATATTATATCCTATCCTATGTTTGGTTGATGATAGAATAGGATAAATTATCATATCCTATGTTTAACCAAACATGGGATAAGATAAGTGGTGGGATATATTATCTATCTT	-	-95.2	1.4875	vvi-novel-miR7-5p	ACTTATCTTAGGTCATGTTTGGTT	24	vvi-novel-miR7-3p	CCAAACATGGGATAAGATAAGTGG	vvi-novel-miR7
chr06_1348644_1348763	TAGGGGTCTTCTTTTCATCAAGGAAGGATGCCGATAGAGAAGAAGAGGAACCAAGTTCCAAAATTTGTTTCCTCTTTTTTTCTATCGTCATCCTTCCTTGATGGGAAAGCCTAGTCCTTT	+	-66.4	1.3551	vvi-novel-miR8-5p	AGGAAGGATGCCGATAGAGAA	21	vvi-novel-miR8-3p	TTCTATCGTCATCCTTCCTTG	vvi-novel-miR8
chr08_18658979_18659141	ACCCTTACAACTTTAAAACGTGTCTACATGGTTAAGTGGAGTTCATACATATATAGTATCAAGAATAGTTTCCTTTATTTGATTTGAAGAATAAGTTCTTGACACTATATATGTGGCGAATTTCTCTTTATCATGTAGACATGTTTTAAAGTCATGAAATCTT	+	-68.2	1.42083	vvi-novel-miR9-3p	ATTTCTCTTTATCATGTAGACATG	24	vvi-novel-miR9-5p	TGTCTACATGGTTAAGTGGAGTTC	vvi-novel-miR9
chr09_19105526_19105627	CAACGGTGTCTTCCTTTTCATTTCTGATAGGGTCATCTGCCTCTGAATCTTTCACAAGAGGCAGACGACTCTCTCAGCAATGAGAAGAAAGAGGCAGCCATG	+	-48.4	1.00833	vvi-novel-miR10-3p	CAGACGACTCTCTCAGCAATG	21	vvi-novel-miR10-5p	TTTCTGATAGGGTCATCTGCC	vvi-novel-miR10
chr14_1213436_1213538	ATATGAGAAATGTTAGAAACACTTCCTAGAATCACTGTCAAACATATTCTTTGAGTGCGTTTGACAGTAATTATAGGAAGTGTTTCTAGCATTTTTTATATTT	+	-56.4	1.88	vvi-novel-miR11-5p	ACTTCCTAGAATCACTGTCAAACA	24	vvi-novel-miR11-3p	TTTGACAGTAATTATAGGAAGTGT	vvi-novel-miR11
chr14_22335441_22335605	AAGATTTAAGGGAAAGTATGTTCTCAGCTACTAATATCAAGAGAATGAGAAATTGAGAACCCAACTTTGGGATCAGCATACTTACCTTGAAAATAGCAAAGTTGAGTTCTCGTTCTCATTATTTTGATATTAGCAGCTGAGAACACACTTTGCCCATGATTTAAA	+	-71.6	1.25614	vvi-novel-miR12-3p	TGATATTAGCAGCTGAGAACA	21	vvi-novel-miR12-5p	TTCTCAGCTACTAATATCAAG	vvi-novel-miR12
chr14_24560610_24560741	TTCAAGAGAAATTGACTTTATCTGAACTCTCTCCCTCATGGCCTTTCTAAGCTTTATCCGAATGTCTTAAGAAAGGAGAAGCTGGGGAAGCCAAGAGGGTGGAGTTCAGATAATGTTGGTTTCTCTGTACTC	-	-64.1	1.14464	vvi-novel-miR13-5p	TCTGAACTCTCTCCCTCATGG	21	vvi-novel-miR13-3p	AAGAGGGTGGAGTTCAGATA	vvi-novel-miR13
chr16_20347529_20347657	CAGGGCCGGAAAAGCGAGCTCGACACGAAGAAACGAAAGCCGGCCAATGCAGTCCGAGAGATCACACAGCGAACTGTTCGAGTCTGGGCTTTTGTTTCTTCGTGTCGGTCTTGCTTCTGTCTCCGGCCG	+	-67.6	0.926027	vvi-novel-miR14a-3p	CTTTTGTTTCTTCGTGTCGGT	21	vvi-novel-miR14a-5p	CGACACGAAGAAACGAAAGCC	vvi-novel-miR14
chr16_20378502_20378630	CAGGGCCGGAAAAGCGAGCTCGACACGAAGAAACGAAAGCCGGCCAATGCAGTCCGAGAGATCACACAGCGAACTGTTCGAGTCTGGGCTTTTGTTTCTTCGTGTCGGTCTTGCTTCTGTCTCCGGCCG	+	-67.6	0.926027	vvi-novel-miR14b-3p	CTTTTGTTTCTTCGTGTCGGT	21	vvi-novel-miR14b-5p	CGACACGAAGAAACGAAAGCC	vvi-novel-miR14
chr18_7806161_7806312	ATGGGCAGTCTCATTTTAGGCTTGCACCTGGATTCAATAAATTGGGTAAATTGGAGCCTTGACTCTTAGGATGTCATGAGTTCGAATCTCAATGCATGTTTGCCCCCAATTTATTGAGCTCATGTGCAAGTCTAAAAAGAATGTTGCTTGTG	+	-59.5	0.959677	vvi-novel-miR15-3p	ATTTATTGAGCTCATGTGCAAGTC	24	vvi-novel-miR15-5p	CTTGCACCTGGATTCAATAAATTG	vvi-novel-miR15
chr19_20280929_20281166	TGACCCCATTAAACTATATTTGGGTGTAAATATTCATTTGAGGAACCTTAGGACTAGATTTGAGCCTTTTTCCTACCTTAATAATTGAAATTCTAGCCTCACTTACATCCTTAATAAAGAGTCTTAAGGATGTACATGGGCTTAGAAGTTGGCTATGGAGGTAGGGGAAAGTCTCAAATGCATTTTTGAGGTTCCACAAGTGAATACTTAGACCCTAATAAAGTCGAACTGGGTCTTG	+	-104.3	1.17191	vvi-novel-miR16-5p	TGGGTGTAAATATTCATTTGAGGA	24	vvi-novel-miR16-3p	CACAAGTGAATACTTAGACCCTAA	vvi-novel-miR16
chr19_21247706_21247814	AAAGGCACCTTGCGAAATTTTGGCAAGGTGAATTACTCATGATGCGAAGTGCCATATTTTCGCATCATGAGTAAATTCACCTTGCCAAATTTGGCAAGGTGCATTTTCA	-	-70.3	1.59773	vvi-novel-miR17-5p	TGGCAAGGTGAATTACTCATGATG	24	vvi-novel-miR17-3p	TCATGAGTAAATTCACCTTGCCAAA	vvi-novel-miR17
