# Supplementary material for: Differential Response of Grapevine to Infection with ‘Candidatus Phytoplasma solani’ in Early and Late Growing Season through Complex Regulation of mRNA and Small RNA Transcriptomes
Source: Int J Mol Sci. 2021 Mar 29;22(7):3531. doi: 10.3390/ijms22073531 (PMC8037961; doi:10.3390/ijms22073531)
Supplement: Supplementary file 1 [file ijms-22-03531-s001.zip › Dermastia_IJMS_2021_Supplementary Table S2.xlsx]

## Sheet: Supplemental Table S2
Supplementary Table S2. Known and novel grapevine miRNAs together with their expression levels in grapevine cv. Zweigelt uninfected and infected with 'Candidatus Phytoplasma solani', as vein-enriched leaf samples. Details of all of the identified known and novel miRNA sequences are given. C, conserved in plants; G, grapevine specific; N, novel unannotated. For previously described miRNAs, the ide…
miRNA ID	Sequence (5'-3')	Type		Identity	Class	log2 FC E-I : E-U	adjusted p-value (FDR)	log2 FC L-I : L-U	adjusted p-value (FDR)	log2 FC L-U : E-U	adjusted p-value (FDR)	log2 FC L-I : E-I	adjusted p-value (FDR)
vvi-miR156b,c,d	TGACAGAAGAGAGTGAGCAC	mature	miR156	ath-miR156a-5p	C	-1.5326	0.0122677	-0.631705	0.210552	0.425861	0.512029	1.32676	0.0158018
vvi-miR156f,g,i	TTGACAGAAGATAGAGAGCAC	mature	miR156	ath-miR157a-5p	C	-0.870909	0.384594	-0.600642	0.406984	1.83552	0.0551909	2.10578	0.0135894
vvi-miR159c	TTTGGATTGAAGGGAGCTCTA	mature	miR159	ath-miR159a	C	-0.337281	0.384594	-0.0605718	0.870056	-0.259508	0.553968	0.0172014	0.958271
vvi-miR162	TCGATAAACCTCTGCATCCAG	mature	miR162	ath-miR162a-3p	C	-1.05364	0.00463678	-0.766527	0.0143047	-0.0452529	0.919307	0.241859	0.439609
vvi-miR164a,c,d	TGGAGAAGCAGGGCACGTGCA	mature	miR164	ath-miR164a	C	0.588821	0.518082	3.16201	0.00774259	-2.20056	0.0944652	0.372628	0.6711
vvi-miR166ab	TCGGACCAGGCTTCATTCC	mature	miR166	hbr-miR166a	C	-0.5021	0.332082	-0.101254	0.840181	-0.430537	0.466418	-0.0296914	0.944534
vvi-miR166c-h	TCGGACCAGGCTTCATTCCCC	mature	miR166	ath-miR166a-3p	C	-1.24176	0.0735121	-1.17964	0.0547608	0.366271	0.645738	0.428395	0.52927
vvi-miR167b,d,e	TGAAGCTGCCAGCATGATCTA	mature	miR167	ath-miR167a-5p	C	-0.0589978	0.943239	2.13904	0.00468286	0.817525	0.345672	3.01557	0.000313859
vvi-miR168	TCGCTTGGTGCAGGTCGGGAA	mature	miR168	ath-miR168a-5p	C	0.269755	0.652567	-0.0713393	0.887692	1.07509	0.0652693	0.733991	0.156523
vvi-miR2111-5p	TAATCTGCATCCTGAGGTCTA	mature	miR2111	vvi-miR2111-5p	G	2.24549	0.197315	4.29324	0.00616478	1.04494	0.65648	3.09268	0.00950057
vvi-miR319b,c,f	TTGGACTGAAGGGAGCTCCCT	mature	miR319	ath-miR319a	C	-1.07288	0.0897332	-1.53255	0.0789081	-2.14188	0.0114643	-2.60155	0.00406577
vvi-miR3623-3p	TGGTGCTTGGACGAATTTGCTA	mature	miR3623	vvi-miR3623-3p	G	0.155215	0.753222	-1.08351	0.016311	0.664745	0.183227	-0.573979	0.180096
vvi-miR3623-5p	TCACAAGTTCATCCAAGCACCA	mature	miR3623	vvi-miR3623-5p	G	0.501885	0.391018	2.47249	0.000286354	0.498794	0.430994	2.4694	0.000313859
vvi-miR3624-3p	TCAGGGCAGCAGCATACTACT	mature	miR3624	vvi-miR3624-3p	G	0.938542	0.142965	0.826408	0.134491	1.07565	0.116972	0.963518	0.0898831
vvi-miR3624-5p	TAGTATGCTGCTGTCTTTAGA	mature	miR3624	vvi-miR3624-5p	G	0.904884	0.0382323	-0.723566	0.045657	1.14539	0.0161833	-0.483058	0.158733
vvi-miR3627-3p	TCGCCGCTCTCCTGTGACAAG	mature	miR3627	vvi-miR3627-3p	G	0.308908	0.751722	-0.446419	0.60089	0.596348	0.573365	-0.158978	0.873788
vvi-miR3632-3p	TTTCCCAGACCCCCAATACCAA	mature	miR3632	vvi-miR3632-3p	G	0.565425	0.384594	2.2643	0.00227484	-1.4274	0.048704	0.271477	0.686196
vvi-miR3633a-3p	TTCCTATACCACCCATTCCCTA	mature	miR3633	vvi-miR3633a-3p	G	0.0490258	0.958344	1.36231	0.0842176	0.497107	0.639899	1.81039	0.0324291
vvi-miR3633a-5p	GGAATGGATGGTTAGGAGAG	mature	miR3633	vvi-miR3633a-5p	G	0.589539	0.464459	-0.0247732	0.956174	3.41782	0.000217126	2.8035	0.000177005
vvi-miR3633b-3p	GTTCCCATGCCATCCATTCCTA	mature	miR3633	vvi-miR3633b-3p	G	1.35317	0.0737131	2.63658	0.00401071	-0.568714	0.626139	0.714693	0.200602
vvi-miR3634-3p	TTTCCGACTCGCACTCATGCCGT	mature	miR3634	vvi-miR3634-3p	G	-0.735838	0.136412	-1.60294	0.00257628	0.414439	0.457116	-0.452662	0.322063
vvi-miR3636-3p	GTCTGTCGGAGAAGCAAGTCGGAG	mature	miR3636	vvi-miR3636-3p	G	-0.601489	0.329345	0.465505	0.389247	-0.0110367	0.98731	1.05596	0.0514137
vvi-miR3636-5p	TCGGTTTGCTTCTTTGATAGATTC	mature	miR3636	vvi-miR3636-5p	G	-0.928404	0.0428402	-0.88063	0.0338405	-0.10752	0.856302	-0.0597459	0.897074
vvi-miR3639-5p	ATTGACTTCTGAAAGGCTAAAAGC	mature	miR3639	vvi-miR3639-5p	G	0.0649815	0.945051	1.16846	0.129	0.311213	0.787133	1.41469	0.0643601
vvi-miR390	AAGCTCAGGAGGGATAGCGCC	mature	miR390	ath-miR390a-5p	C	-0.825811	0.236435	-0.347927	0.613982	-0.417333	0.639899	0.0605511	0.927148
vvi-miR394b	TTGGCATTCTGTCCACCTCC	mature	miR394	ath-miR394a	C	-0.133321	0.819594	0.617498	0.240449	-0.508203	0.467117	0.242616	0.661325
vvi-miR395a-m	CTGAAGTGTTTGGGGGAACTC	mature	miR395	ath-miR395a	C	-2.65246	0.124601	-2.58688	0.0831244	-2.49005	0.159365	-2.42447	0.123438
vvi-miR396a	TTCCACAGCTTTCTTGAACTA	mature	miR396	pab-miR396a-5p	C	0.445875	0.363537	0.903887	0.0694451	-1.55123	0.0114072	-1.09322	0.0160424
vvi-miR396b	TTCCACAGCTTTCTTGAACT	mature	miR396	vca-miR396-5p	C	-0.778941	0.0540085	0.0423523	0.90523	-2.14888	8.15134e-05	-1.32759	0.00151995
vvi-miR396c,d	TTCCACAGCTTTCTTGAACTG	mature	miR396	ath-miR396a-5p	C	-0.24183	0.709658	2.07369	0.00543411	-1.7405	0.031845	0.575017	0.28213
vvi-miR398a	TGTGTTCTCAGGTCACCCCTT	mature	miR398	ath-miR398a-3p	C	2.32078	0.154683	2.49486	0.0840224	0.191188	0.950568	0.365269	0.816733
vvi-miR398b,c	TGTGTTCTCAGGTCGCCCCTG	mature	miR398	osa-miR398b	C	-0.538117	0.496753	-0.428496	0.520616	1.67819	0.036241	1.78781	0.013405
vvi-miR399a,h	TGCCAAAGGAGAATTGCCCTG	mature	miR399	osa-miR399a	C	-2.22631	0.0737131	-3.75213	0.00468286	0.730137	0.597696	-0.795679	0.552554
vvi-miR399b,c	TGCCAAAGGAGAGTTGCCCTG	mature	miR399	ath-miR399b	C	-3.90571	0.00953018	-5.22063	0.00106852	1.09782	0.46593	-0.217098	0.889948
vvi-miR399i	CGCCAAAGGAGAGTTGCCCTG	mature	miR399	tcc-miR399a	C	-1.80965	0.0573979	-0.876005	0.280951	0.407228	0.71904	1.34088	0.114547
vvi-miR403a-f	TTAGATTCACGCACAAACTCG	mature	miR403	ath-miR403-3p	C	-0.179235	0.703315	0.947129	0.0204237	-0.1396	0.7989	0.986764	0.0158858
vvi-miR408	ATGCACTGCCTCTTCCCTGGC	mature	miR408	ath-miR408-3p	C	-1.24458	0.110538	-0.943577	0.155668	-0.401672	0.655211	-0.100673	0.897074
vvi-miR477b-3p	CGAAGTCTTTGGGGAGAGTGG	mature	miR477	vvi-miR477b-3p	G	-2.67072	0.0272287	-0.628943	0.562812	-1.31492	0.267967	0.726862	0.556377
vvi-miR482	TCTTTCCTACTCCTCCCATTCC	mature	miR482	pab-miR482c	C	-0.0536705	0.947317	1.33006	0.0577793	-0.0457077	0.966276	1.33802	0.0643601
vvi-miR535a,b,c	TGACAACGAGAGAGAGCACGC	mature	miR535	ppt-miR535a	C	-0.402639	0.709658	1.3645	0.0477884	1.25387	0.221421	3.02102	0.000956313
vvi-miR156b.1	TGACAGAAGAGAGTGAGCACA	isomiR	miR156	bna-miR156a	C	-2.27306	0.00155776	-3.05503	1.83235e-05	-0.280627	0.639899	-1.06261	0.0278986
vvi-miR156d.1	TGCTCACCTCTCTTTCTGTCAGC	isomiR	miR156	NO	N	-2.06411	0.0541852	-1.28175	0.125486	0.204582	0.859497	0.986941	0.322063
vvi-miR156d.2	TGCTCACCTCTCTTTCTGTCAG	isomiR	miR156	NO	N	-2.03454	0.0033167	-3.58058	1.73767e-05	0.25977	0.715136	-1.28627	0.0174761
vvi-miR156d.3	TGCTCACCTCTCTTTCTGTC	isomiR	miR156	NO	N	-2.05707	0.00172725	-3.21854	1.73767e-05	0.27471	0.639899	-0.886762	0.071209
vvi-miR156g.1	GCTCTCTAGACTTCTGTCATC	isomiR	miR156	mtr-miR156g-3p	C	-0.416797	0.44535	-0.182282	0.693818	1.73615	0.00286501	1.97067	0.000755959
vvi-miR156g.2	GCTCTCTAGACTTCTGTCATCA	isomiR	miR156	NO	N	-0.183756	0.710987	-1.40251	0.00410914	1.68339	0.00171812	0.464634	0.28213
vvi-miR156g.3	TGTGCTCTCTAGACTTCTGTCATC	isomiR	miR156	NO	N	-2.09793	0.00172725	-1.83025	0.000293231	1.66478	0.0012331	1.93246	0.000755959
vvi-miR159c.1	TTTGGATTGAAGGGAGCTCT	isomiR	miR159	NO	N	-0.355602	0.455444	-0.0718665	0.870056	-0.159477	0.772002	0.124258	0.813729
vvi-miR159c.2	TTGGATTGAAGGGAGCTCT	isomiR	miR159	NO	N	-0.29706	0.573032	-0.20205	0.672002	-0.259229	0.666916	-0.164219	0.764812
vvi-miR159c.3	TTGGATTGAAGGGAGCTCTA	isomiR	miR159	NO	N	-0.273491	0.563909	-0.233189	0.554104	-0.300409	0.554015	-0.260107	0.54323
vvi-miR160a.1	TGCCTGGCTCCCTGAATGCC	isomiR	miR160	NO	N	2.4204	0.00723995	0.410728	0.520616	1.43292	0.131032	-0.576758	0.267569
vvi-miR162.1	TCGATAAACCTCTGCATCCA	isomiR	miR162	zma-miR162-3p	C	-0.883272	0.114317	0.0855232	0.870056	-0.2936	0.65648	0.675195	0.170792
vvi-miR162.2	TCGATAAACCTCTGCATCCAGC	isomiR	miR162	NO	N	-1.14413	0.00953018	-0.673671	0.0577793	-0.0828174	0.867538	0.387638	0.293468
vvi-miR162.3	TCGATAAACCTCTGCATCC	isomiR	miR162	NO	N	-0.838947	0.0208636	-0.495785	0.101199	-0.0110867	0.98182	0.332075	0.294576
vvi-miR164a.1	TGGAGAAGCAGGGCACGTGC	isomiR	miR164	gma-miR164b	C	0.274431	0.744117	3.15844	0.00609297	-2.43375	0.0498188	0.45026	0.54323
vvi-miR164a.2	CACGTGCTCCCCTTCTCCAAC	isomiR	miR164	fve-miR164a-3p	C	-1.54161	0.0192615	-1.68345	0.0176256	-0.445973	0.53696	-0.587813	0.407801
vvi-miR166a.1	TCGGACCAGGCTTCATTCCT	isomiR	miR166	sbi-miR166k	C	0.101055	0.912962	-0.472838	0.482585	0.627233	0.46593	0.0533398	0.937727
vvi-miR166a.2	TCTCGGACCAGGCTTCATTCC	isomiR	miR166	gma-miR166h-3p	C	-0.622612	0.21614	0.236328	0.61144	-0.518087	0.348839	0.340853	0.482011
vvi-miR166a.3	TCTCGGACCAGGCTTCATTC	isomiR	miR166	gma-miR166u	C	-0.176131	0.710987	0.381214	0.397581	-1.05992	0.048704	-0.502577	0.227841
vvi-miR166b.1	TCGGACCAGGCTTCATTCCTC	isomiR	miR166	osa-miR166g-3p	C	-0.932063	0.279114	-1.46329	0.0544314	0.541487	0.574875	0.0102613	0.987746
vvi-miR166c.1	TCGGACCAGGCTTCATTCCC	isomiR	miR166	zma-miR166h-3p	C	-0.18374	0.785136	-0.263445	0.649462	-0.12886	0.868632	-0.208564	0.777566
vvi-miR166c.2	GGAATGTTGTCTGGCTCGAGGAC	isomiR	miR166	NO	N	1.69037	0.162323	1.53359	0.103384	0.988828	0.536277	0.832049	0.277923
vvi-miR166c.3	TCGGACCAGGCTTCATTCCCCC	isomiR	miR166	ctr-miR166	C	-0.410069	0.752897	-1.92854	0.0577793	2.69525	0.0360443	1.17677	0.277923
vvi-miR166c.4	GGAATGTTGTCTGGCTCGA	isomiR	miR166	NO	N	0.0725508	0.912962	0.354938	0.46671	-0.585659	0.334233	-0.303272	0.561455
vvi-miR166c.5	GGAATGTTGTCTGGCTCGAGG	isomiR	miR166	osa-miR166d-5p	C	-0.0780023	0.905712	0.0671273	0.88896	-0.28281	0.65648	-0.13768	0.816733
vvi-miR166c.6	GAATGTTGTCTGGCTCGAGGA	isomiR	miR166	NO	N	-0.0562409	0.926594	-1.15358	0.0341957	-0.12867	0.859497	-1.22601	0.0200433
vvi-miR166c.8	GGAATGTTGTCTGGCTCG	isomiR	miR166	NO	N	0.113222	0.841893	0.843828	0.0840224	-0.680261	0.272411	0.0503442	0.920033
vvi-miR166c.9	GGAATGTTGTCTGGCTCGAG	isomiR	miR166	NO	N	0.0732116	0.914476	0.3293	0.546353	-0.700027	0.287421	-0.443938	0.407801
vvi-miR166c.10	GGAATGTTGTCTGGCTCGAGGACA	isomiR	miR166	NO	N	-0.113188	0.837215	-0.0456472	0.913886	1.01328	0.057615	1.08082	0.0158018
vvi-miR166d.1	GATTGTTGTCTGGCTCGAGGC	isomiR	miR166	NO	N	-0.197675	0.739462	0.321559	0.522145	-0.744343	0.207938	-0.225109	0.70193
vvi-miR166d.2	TCGGACCAGGCTTCATTCCCCT	isomiR	miR166	cas-miR166c-3p	C	-0.62741	0.572607	-1.67091	0.0602611	2.07923	0.0498188	1.03573	0.26682
vvi-miR166d.3	ATTGTTGTCTGGCTCGAGGCC	isomiR	miR166	NO	N	-0.0868512	0.898145	0.0481179	0.932219	-0.649247	0.334233	-0.514278	0.315923
vvi-miR167a.1	TGAAGCTGCCAGCATGATCT	isomiR	miR167	bna-miR167d	C	-0.0868668	0.929275	1.18881	0.0804883	1.48775	0.116972	2.76343	0.00119302
vvi-miR167b.1	TGAAGCTGCCAGCATGATCTAA	isomiR	miR167	bna-miR167a	C	0.488393	0.591033	2.61374	0.00256374	1.20624	0.196691	3.33159	0.000313859
vvi-miR167b.2	GATCATGTGGCAGTTTCACC	isomiR	miR167	NO	N	1.05358	0.209687	1.66841	0.0136434	1.48029	0.118146	2.09512	0.0017515
vvi-miR167b.3	AGATCATGTGGCAGTTTCACC	isomiR	miR167	ptc-miR167f-3p	C	0.471202	0.384594	1.65495	0.00257628	1.18854	0.037008	2.37228	0.000252544
vvi-miR167b.4	ACTAGATCATGTGGCAGTTTCACC	isomiR	miR167	NO	N	0.207275	0.734471	1.14137	0.0326853	1.59081	0.011516	2.52491	0.000313859
vvi-miR168.1	TCGCTTGGTGCAGGTCGGGA	isomiR	miR168	cme-miR168	C	0.834661	0.23796	1.00193	0.0923434	0.76406	0.345299	0.931327	0.110806
vvi-miR168.2	CCCGCCTTGCATCAACTGA	isomiR	miR168	NO	N	1.38747	0.0386051	0.583313	0.290118	0.956944	0.184288	0.152784	0.816733
vvi-miR168.3	TCGCTTGGTGCAGGTCGGG	isomiR	miR168	gma-miR168b	C	0.258624	0.745541	0.283276	0.672751	0.456914	0.633878	0.481566	0.448685
vvi-miR168.4	TCGCTTGGTGCAGGTCGGGAACCG	isomiR	miR168	NO	N	0.452915	0.579194	-0.637652	0.248935	2.61731	0.00171812	1.52674	0.0155574
vvi-miR168.5	CCCGCCTTGCATCAACTGAAT	isomiR	miR168	ath-miR168a-3p	C	1.04531	0.0821264	0.581999	0.261462	1.00937	0.116972	0.546061	0.317871
vvi-miR169n.1	AGCATCTGAGGCTCTATTTC	isomiR	miR169	NO	N	-1.78778	0.0545562	-3.01209	0.00203946	1.53232	0.057615	0.308005	0.791437
vvi-miR169n.2	AAGCATCTGAGGCTCTATTTC	isomiR	miR169	NO	N	-1.85759	0.0386051	-3.34153	0.00104717	1.38294	0.116972	-0.101004	0.909965
vvi-miR2950.1	TTCCATCTCTTGCACACTGG	isomiR	miR2950	NO	N	-0.353421	0.619831	1.72469	0.010482	0.175172	0.859497	2.25328	0.000755959
vvi-miR2950.2	ATTCCATCTCTTGCACACTGG	isomiR	miR2950	NO	N	0.271839	0.561214	1.08464	0.00955875	0.384977	0.457116	1.19778	0.00350185
vvi-miR319b.1	TGGACTGAAGGGAGCTCCCTT	isomiR	miR319	NO	N	-1.11656	0.171746	-3.32998	0.00616478	-0.400637	0.71904	-2.61406	0.0166326
vvi-miR319b.2	CTTGGACTGAAGGGAGCTCCC	isomiR	miR319	ppt-miR319c	C	-0.817931	0.0986177	-0.433921	0.404277	-1.43551	0.019056	-1.05149	0.0297317
vvi-miR319b.3	TTGGACTGAAGGGAGCTCCC	isomiR	miR319	mtr-miR319a-3p	C	-0.674644	0.168425	-0.955724	0.0312536	-1.15202	0.030614	-1.4331	0.00405355
vvi-miR319c.1	TTGGACTGAAGGGAGCTCCCTTC	isomiR	miR319	NO	N	-0.679633	0.428931	-1.79368	0.0564125	-1.53016	0.116972	-2.6442	0.00680606
vvi-miR319e.1	TTGGACTGAAGGGAGCTCCT	isomiR	miR319	gma-miR319c	C	0.105149	0.86179	-1.34116	0.0123085	0.499661	0.420171	-0.946652	0.0514137
vvi-miR319f.1	AGCTGCCGACTCATTCATTC	isomiR	miR319	NO	N	-0.550531	0.478612	-2.48683	0.0176256	-0.942399	0.280763	-2.8787	0.00748161
vvi-miR3623.1	GTGCTTGGACGAATTTGCT	isomiR	miR3623	NO	N	0.210153	0.668946	-0.145257	0.737308	-0.0701593	0.916701	-0.425569	0.329689
vvi-miR3623.2	TGGTGCTTGGACGAATTTG	isomiR	miR3623	NO	N	-0.460534	0.384594	-0.175229	0.711006	0.110596	0.867234	0.3959	0.411653
vvi-miR3623.3	GGTGCTTGGACGAATTTGCT	isomiR	miR3623	NO	N	0.286648	0.532345	-0.152992	0.693818	0.1846	0.724251	-0.255041	0.552907
vvi-miR3623.4	TGGTGCTTGGACGAATTTGCT	isomiR	miR3623	NO	N	-0.20145	0.668231	-0.674947	0.0803243	0.826182	0.0794434	0.352685	0.404482
vvi-miR3623.5	TCACAAGTTCATCCAAGCACC	isomiR	miR3623	NO	N	0.0526474	0.929275	2.32512	0.000293231	0.647059	0.280763	2.91953	0.000141458
vvi-miR3623.6	GTGCTTGGACGAATTTGCTA	isomiR	miR3623	NO	N	0.250996	0.584414	-0.540725	0.155668	0.329367	0.496013	-0.462355	0.244501
vvi-miR3623.7	GTGCTTGGACGAATTTGCTAA	isomiR	miR3623	NO	N	0.551841	0.266997	-0.975074	0.0316281	0.796277	0.129705	-0.730638	0.0943519
vvi-miR3623.8	TGCTTGGACGAATTTGCT	isomiR	miR3623	NO	N	0.202759	0.668231	0.135519	0.731467	1.18931	0.0161833	1.12207	0.0088983
vvi-miR3623.9	TGGTGCTTGGACGAATTTGC	isomiR	miR3623	NO	N	-0.659906	0.125355	-0.300983	0.43075	-0.104496	0.853347	0.254427	0.552907
vvi-miR3623.10	GATGGTGCTTGGACGAATTTGCTA	isomiR	miR3623	NO	N	-0.239435	0.750021	-2.11038	0.00340656	1.75148	0.019273	-0.119465	0.873788
vvi-miR3623.11	GTGCTTGGACGAATTTGC	isomiR	miR3623	NO	N	-0.381138	0.428931	-0.417108	0.304199	-0.231489	0.680903	-0.26746	0.558405
vvi-miR3623.12	GGTGCTTGGACGAATTTGCTA	isomiR	miR3623	NO	N	0.594698	0.231915	-1.14535	0.0136434	0.595345	0.259252	-1.14471	0.0155574
vvi-miR3623.13	TGCTTGGACGAATTTGCTA	isomiR	miR3623	NO	N	0.186476	0.668231	-0.412623	0.244284	0.92954	0.037008	0.330441	0.381712
vvi-miR3623.14	TGGTGCTTGGACGAATTTGCTAA	isomiR	miR3623	NO	N	0.213868	0.677742	-1.11954	0.0250474	-0.0452218	0.951955	-1.37863	0.00669107
vvi-miR3623.15	ACAAGTTCATCCAAGCACCATC	isomiR	miR3623	NO	N	0.645469	0.384594	2.5038	0.00177083	0.503895	0.569694	2.36222	0.00121764
vvi-miR3623.16	TGGTGCTTGGACGAATTT	isomiR	miR3623	NO	N	-0.535969	0.332082	-1.29385	0.0128424	0.825706	0.142263	0.0678265	0.898475
vvi-miR3624.1	CCTTTGCAGATCATGAGCTCC	isomiR	miR3624	NO	N	1.93785	0.0122677	0.329877	0.471452	2.76926	0.0012331	1.16128	0.0135399
vvi-miR3624.2	TCAGGGCAGCAGCATACT	isomiR	miR3624	NO	N	0.755079	0.329993	0.65011	0.306893	1.04288	0.199463	0.937909	0.144174
vvi-miR3624.3	ACCTTTGCAGATCATGAGCTCCA	isomiR	miR3624	NO	N	1.44047	0.11744	-1.27282	0.0446468	3.22079	0.00171812	0.507502	0.450243
vvi-miR3624.4	CCTTTGCAGATCATGAGCTCCA	isomiR	miR3624	NO	N	1.79328	0.00953018	-0.965149	0.0571247	3.8216	3.92386e-05	1.06317	0.0398709
vvi-miR3624.5	ATATCTGGATGAAGTTTATCTCT	isomiR	miR3624	NO	N	0.748313	0.160781	-1.16511	0.015192	1.60495	0.00806078	-0.308474	0.530893
vvi-miR3624.6	CTCAGGGCAGCAGCATACTAC	isomiR	miR3624	NO	N	2.70099	0.00466113	1.41738	0.0308656	1.53929	0.123892	0.255671	0.674418
vvi-miR3624.7	TTCTCAGGGCAGCAGCATACT	isomiR	miR3624	NO	N	2.38228	0.00393523	2.1403	0.00549358	0.0260165	0.98275	-0.21597	0.69521
vvi-miR3624.8	TCAGGGCAGCAGCATACTAC	isomiR	miR3624	NO	N	0.899048	0.06215	0.0088281	0.98235	0.684381	0.163049	-0.205839	0.69521
vvi-miR3627.2	TCGCCGCTCTCCTGTGACA	isomiR	miR3627	NO	N	0.44466	0.65566	-0.412316	0.624627	0.628954	0.568092	-0.228022	0.819571
vvi-miR3627.3	CGCCGCTCTCCTGTGACAAGA	isomiR	miR3627	NO	N	0.89513	0.301612	-0.176941	0.827034	-1.08727	0.228074	-2.15934	0.00960244
vvi-miR3627.4	CGCCGCTCTCCTGTGACAAG	isomiR	miR3627	NO	N	0.436288	0.591033	-0.188506	0.828185	-0.676288	0.494767	-1.30108	0.0733191
vvi-miR3632.1	TTTCCCAGACCCCCAATACCA	isomiR	miR3632	NO	N	1.20049	0.119567	3.78342	0.00036938	-1.53933	0.152258	1.04361	0.0514137
vvi-miR3633a.1	GGAATGGATGGTTAGGAGA	isomiR	miR3633	NO	N	0.535597	0.609977	0.859883	0.155668	2.70773	0.0105075	3.03202	0.000357653
vvi-miR3633a.2	TTCCTATACCACCCATTCCCT	isomiR	miR3633	NO	N	-0.639538	0.526663	0.308228	0.731467	1.01659	0.334233	1.96435	0.0297317
vvi-miR3633b.1	GGAATGGGTGGCTGGGATCT	isomiR	miR3633	NO	N	0.911346	0.266997	0.657346	0.329352	0.820356	0.425351	0.566355	0.335842
vvi-miR3634.1	TTTCCGACTCGCACTCATG	isomiR	miR3634	NO	N	-1.80019	0.00393523	-1.75582	0.00286019	-0.354914	0.570202	-0.310553	0.573832
vvi-miR3634.2	TTTCCGACTCGCACTCATGCCGTT	isomiR	miR3634	NO	N	-1.07524	0.0737131	-0.974529	0.0754805	-1.0317	0.112845	-0.930987	0.0917879
vvi-miR3634.3	TTTCCGACTCGCACTCATGCC	isomiR	miR3634	NO	N	-1.09253	0.0501922	-1.84484	0.00232072	-0.136408	0.853347	-0.888715	0.0762441
vvi-miR3634.4	TTCCGACTCGCACTCATGCCGT	isomiR	miR3634	NO	N	-0.708399	0.137417	-1.67952	0.00177083	0.509059	0.334233	-0.462061	0.293468
vvi-miR3634.5	TTTCCGACTCGCACTCATGCCG	isomiR	miR3634	NO	N	-1.37993	0.0307954	-1.50689	0.0104737	-0.0329593	0.966402	-0.15992	0.816733
vvi-miR3634.6	TTTCCGACTCGCACTCATGC	isomiR	miR3634	NO	N	-0.95494	0.0992191	-1.89934	0.00257628	-0.209412	0.764937	-1.15381	0.0342739
vvi-miR3636.1	TCGGTTTGCTTCTTTGATAGA	isomiR	miR3636	NO	N	0.47853	0.27248	0.164653	0.675716	-0.503149	0.284861	-0.817026	0.0387743
vvi-miR3636.2	TTCGGTTTGCTTCTTTGATAGATTC	isomiR	miR3636	NO	N	-1.49146	0.00627061	-1.93596	0.00106409	0.349577	0.52279	-0.0949267	0.873788
vvi-miR3636.3	TCGGTTTGCTTCTTTGATAGATT	isomiR	miR3636	NO	N	-0.984657	0.0307954	-0.163729	0.727338	-0.992673	0.0601777	-0.171745	0.727218
vvi-miR3636.5	GTCTGTCGGAGAAGCAAGTCGG	isomiR	miR3636	NO	N	-0.829972	0.171746	0.159598	0.792777	-0.310989	0.690894	0.678581	0.220389
vvi-miR3639.1	TTGACTTCTGAAAGGCTAAA	isomiR	miR3639	NO	N	-0.878261	0.0433422	-0.71924	0.0754805	-0.520995	0.284861	-0.361974	0.37969
vvi-miR3639.2	TTGACTTCTGAAAGGCTAAAAGCT	isomiR	miR3639	NO	N	-0.64151	0.363537	0.13076	0.847858	-0.278474	0.74868	0.493796	0.447175
vvi-miR3640.1	ACCCGAAGCTGTACACGTGAC	isomiR	miR3640	NO	N	0.356487	0.591033	-0.581997	0.396179	-0.703179	0.37759	-1.64166	0.0136517
vvi-miR3640.2	ACCCGAAGCTGTACACGTGACACC	isomiR	miR3640	NO	N	-0.243056	0.744117	-0.0388843	0.951472	-0.103394	0.919307	0.100777	0.890479
vvi-miR3640.3	TCAATCAGGTAATGCCACGTGTGC	isomiR	miR3640	NO	N	0.249355	0.6626	1.31064	0.0136434	-0.152249	0.835273	0.909036	0.0568989
vvi-miR3640.4	ACACGTGACACCACCTGATTGGT	isomiR	miR3640	NO	N	0.637138	0.154683	0.0979927	0.827034	0.417463	0.434078	-0.121683	0.807607
vvi-miR394c.1	AAATTGGCTCTGTAAATTTCT	isomiR	miR394	NO	N	-0.349583	0.668231	0.507109	0.396179	1.29145	0.112845	2.14815	0.00264189
vvi-miR396a.1	GCTCAAGAAAGCTGTGGGAGG	isomiR	miR396	NO	N	0.065831	0.915432	0.565435	0.406984	-2.95195	0.000909958	-2.45234	0.000313859
vvi-miR396a.2	CTCAAGAAAGCTGTGGGAGG	isomiR	miR396	NO	N	0.152564	0.763697	0.621485	0.387197	-2.39394	0.00286501	-1.92502	0.00229563
vvi-miR396a.3	TTCCACAGCTTTCTTGAAC	isomiR	miR396	NO	N	-0.430212	0.30181	1.06514	0.0136434	-1.86915	0.000784032	-0.373797	0.31871
vvi-miR396b.1	TCCACAGCTTTCTTGAACTTC	isomiR	miR396	NO	N	-0.059898	0.924967	0.284185	0.616347	-0.896498	0.163049	-0.552415	0.286824
vvi-miR396b.2	TTCCACAGCTTTCTTGAACTT	isomiR	miR396	ath-miR396b-5p	C	0.451261	0.384594	1.06522	0.0238395	-1.20068	0.0276914	-0.586724	0.191306
vvi-miR396b.3	GTTCAAGAAAGCTGTGGGAAA	isomiR	miR396	cca-miR396a-3p	C	0.692214	0.0982114	0.828975	0.126144	-2.39174	0.000947145	-2.25498	0.000168004
vvi-miR396b.6	TTCAAGAAAGCTGTGGGAAA	isomiR	miR396	NO	N	-0.0527028	0.924967	0.49039	0.288717	-0.96068	0.0908531	-0.417588	0.349113
vvi-miR396b.7	TTCAAGAAAGCTGTGGGAA	isomiR	miR396	NO	N	0.32745	0.517984	0.391493	0.457819	-0.636408	0.334233	-0.572365	0.161649
vvi-miR396d.1	CGGTTCAATAAAGCTGTGGG	isomiR	miR396	NO	N	0.14689	0.798522	1.47329	0.0446468	-2.04632	0.019273	-0.71992	0.146238
vvi-miR396d.2	CGGTTCAATAAAGCTGTGGGA	isomiR	miR396	NO	N	0.37955	0.411442	1.11498	0.0143047	-1.23197	0.019273	-0.496546	0.210013
vvi-miR396d.3	GTTCAATAAAGCTGTGGGAAG	isomiR	miR396	ath-miR396a-3p	C	0.460706	0.332082	1.33971	0.00468286	-2.18848	0.000217126	-1.30948	0.00592369
vvi-miR396d.4	GTTCAATAAAGCTGTGGGA	isomiR	miR396	NO	N	0.329263	0.561214	0.84684	0.114905	-2.25703	0.0012331	-1.73945	0.00229563
vvi-miR396d.5	TTCAATAAAGCTGTGGGA	isomiR	miR396	NO	N	-0.375308	0.488606	0.438399	0.46671	-1.53957	0.0316235	-0.725861	0.128716
vvi-miR396d.6	TTCAATAAAGCTGTGGGAAG	isomiR	miR396	gma-miR396a-3p	C	-0.11778	0.786445	0.840536	0.0416065	-1.53311	0.00263696	-0.574795	0.123438
vvi-miR398a.1	GGAGTGGCACCTGAGAACACCGG	isomiR	miR398	NO	N	1.59037	0.0737131	0.119345	0.913886	-0.855304	0.533267	-2.32633	0.0122849
vvi-miR399a.1	GTGTGATTCTCCTTTGGC	isomiR	miR399	NO	N	-2.41256	0.155771	-5.07804	0.00342341	1.97725	0.284861	-0.688227	0.69888
vvi-miR399a.2	GTGTGATTCTCCTTTGGCAGA	isomiR	miR399	NO	N	-2.4936	0.125355	-4.53513	0.00616478	1.88555	0.273236	-0.155979	0.924075
vvi-miR399a.3	GTGTGATTCTCCTTTGGCAG	isomiR	miR399	NO	N	-2.29279	0.137417	-4.66843	0.00616478	2.07313	0.159365	-0.302509	0.877825
vvi-miR399h.1	GTGCAATCCTCCTTTGGCAGA	isomiR	miR399	NO	N	-2.55937	0.126177	-3.22332	0.0105077	2.91087	0.031845	2.24692	0.149084
vvi-miR399i.1	GGGCTTCTCTCCTTCTGGCAGG	isomiR	miR399	NO	N	-2.14521	0.0485899	-2.80933	0.00808772	1.61593	0.151018	0.951815	0.33021
vvi-miR403a.1	TTAGATTCACGCACAAACTC	isomiR	miR403	NO	N	-0.75236	0.0997075	0.637587	0.11207	-0.411623	0.434078	0.978323	0.0188044
vvi-miR403a.2	TTAGATTCACGCACAAACT	isomiR	miR403	NO	N	-0.456074	0.509028	1.35481	0.0490933	-0.813679	0.367659	0.997205	0.0597903
vvi-miR403f.1	AGTTTGTGCGTGACTCTAAAA	isomiR	miR403	NO	N	-0.477754	0.23796	-1.4396	0.00129639	0.893883	0.037008	-0.0679635	0.873788
vvi-miR408.2	TGCACTGCCTCTTCCCTGGC	isomiR	miR408	gma-miR408d	C	-2.09498	0.00468902	-0.930449	0.166488	-1.52413	0.0402165	-0.359596	0.643047
vvi-miR408.3	CGGGGACGAGGTAGTGCATGG	isomiR	miR408	NO	N	-0.957681	0.251189	-0.41222	0.590641	-0.334578	0.740339	0.210883	0.816733
vvi-miR477a.1	GCTGGAAGCCGATGGGGGACC	isomiR	miR477	NO	N	-1.15453	0.0279147	0.373275	0.396395	-0.39251	0.492428	1.1353	0.0155574
vvi-miR477a.3	GTTGGAAGTCGGTGGGGGACC	isomiR	miR477	NO	N	-2.00166	0.0737131	-3.00521	0.00945092	-0.46712	0.733713	-1.47066	0.160397
vvi-miR482.1	AATTGGAGAGTAGGAAAGCT	isomiR	miR482	NO	N	1.0154	0.0382323	0.524411	0.210552	0.432353	0.450934	-0.0586384	0.897074
vvi-miR482.2	AATTGGAGAGTAGGAAAGC	isomiR	miR482	NO	N	1.17679	0.06215	0.349864	0.541756	0.47799	0.573365	-0.348933	0.464342
vvi-miR482.3	TGGAGAGTAGGAAAGCTTAGC	isomiR	miR482	NO	N	1.46255	0.011879	1.63271	0.00579777	-0.138084	0.870824	0.0320821	0.933437
vvi-miR482.4	AATTGGAGAGTAGGAAAGCTT	isomiR	miR482	NO	N	0.983905	0.0428402	0.312456	0.457819	0.995163	0.048704	0.323714	0.46463
vvi-miR535c.1	GTGCTCTCTGTCGCTGTCAT	isomiR	miR535	NO	N	-0.772898	0.126487	-0.232613	0.61144	0.376102	0.51225	0.916387	0.044388
vvi-miR535c.2	GTGCTCTCTGTCGCTGTCATA	isomiR	miR535	NO	N	-0.687411	0.154683	-0.0737157	0.873221	0.298608	0.597672	0.912304	0.044388
vvi-novel-miR6.1	TTAGATGATCATCAACAAAC	isomiR	novel-miR6	NO	N	-1.2769	0.0737131	-0.371048	0.58671	-0.16334	0.859497	0.742514	0.251945
vvi-novel-miR3-3p	GTTAGATAGGAGGAATGTGCTTCT	mature	novel-miR3	NO	N	-0.500939	0.667982	-0.352555	0.691592	0.892056	0.457116	1.04044	0.246863
vvi-novel-miR4-3p	ACCGTCTTTCTCTGTATAAGC	mature	novel-miR4	NO	N	0.869423	0.0737131	0.00250194	0.995787	0.344361	0.595331	-0.52256	0.184631
vvi-novel-miR6-5p	TTTTGTTGCTGGTCATCTAGTC	mature	novel-miR6	NO	N	-1.38118	0.0386051	-0.985752	0.0719453	0.962722	0.143803	1.35815	0.0211169
vvi-novel-miR17-5p	TGGCAAGGTGAATTACTCATGATG	mature	novel-miR17	NO	N	0.372809	0.591033	2.00763	0.0082231	-0.692535	0.450934	0.942284	0.0801038
vvi-novel-miR6-3p	TTAGATGATCATCAACAAACA	mature|star	novel-miR6	NO	N	-0.531915	0.633705	0.907711	0.317409	0.322998	0.823492	1.76262	0.044388
