# Supplementary material for: Differential Response of Grapevine to Infection with ‘Candidatus Phytoplasma solani’ in Early and Late Growing Season through Complex Regulation of mRNA and Small RNA Transcriptomes
Source: Int J Mol Sci. 2021 Mar 29;22(7):3531. doi: 10.3390/ijms22073531 (PMC8037961; doi:10.3390/ijms22073531)
Supplement: Supplementary file 1 [file ijms-22-03531-s001.zip › Dermastia_IJMS_2021_Supplementary Table S1.xlsx]

## Sheet: Supplemental Table S1
Supplementary Table S1. High-throughput mRNA-Seq of grapevine cv. Zweigelt uninfected and infected with 'Candidatus Phytoplasma solani', as vein-enriched leaf samples. BINCODE and NAME refer to [45]. For each mRNA sequence and sample, the differences in expression between the uninfected and phytoplasma-infected grapevines calculated as log2 FC. Only mRNAs with false discovery rate (FDR) adjusted …
Gene ID	DESCRIPTION	BINCODE	NAME	log2 FC E-I : E-U	adjusted p-value (FDR)	log2 FC L-I : L-U	adjusted p-value (FDR)	log2 FC L-U : E-U	adjusted p-value (FDR)	log2 FC L-I : E-I	adjusted p-value (FDR)	log2 FC E-R : E-U	adjusted p-value (FDR)
Vitvi14g01239	PF11016 - Protein of unknown function (DUF2854) (DUF2854) (1 of 3)	1	PS	-0.997926	0.000234107	-1.43992	1.44823e-05	0.534421	0.0109064	0.0924268	0.629923	0.060847	0.976707
Vitvi07g01829	stress enhanced protein 2 (AT2G21970 similarity)	1.1.1.1	PS.lightreaction.photosystem II.LHC-II	-0.623963	0.00294498	-1.38062	6.22404e-06	-0.0451829	0.800092	-0.801841	0.000163443	-0.124215	0.976707
Vitvi07g02246	photosystem II light harvesting complex protein B1B2 (AT2G34420 similarity)	1.1.1.1	PS.lightreaction.photosystem II.LHC-II	-1.70385	0.00013953	-2.2327	0.00318635	-2.38885	6.31993e-06	-2.91771	0.000119997	0.188057	0.976707
Vitvi10g00372	light-harvesting chlorophyll B-binding protein 3 (AT5G54270 similarity)	1.1.1.1	PS.lightreaction.photosystem II.LHC-II	-2.1289	4.73053e-06	-4.71331	0.00134563	-3.90535	1.09477e-07	-6.48977	2.86404e-05	0.300584	0.976707
Vitvi10g00378	light-harvesting chlorophyll B-binding protein 3 (AT5G54270 similarity)	1.1.1.1	PS.lightreaction.photosystem II.LHC-II	-2.04096	0.000100843	-4.46746	0.00459164	-3.77212	6.29004e-06	-6.19862	9.85708e-05	0.159396	0.976707
Vitvi10g00740	PTHR21649:SF26 - CHLOROPHYLL A-B BINDING PROTEIN 1, CHLOROPLASTIC-RELATED (1 of 4)	1.1.1.1	PS.lightreaction.photosystem II.LHC-II	-1.84718	0.000711941	-2.79667	0.000951034	-4.30193	1.52512e-07	-5.25142	1.33643e-06	0.13266	0.976707
Vitvi10g01839	photosystem II light harvesting complex protein B1B2 (AT2G34420 similarity)	1.1.1.1	PS.lightreaction.photosystem II.LHC-II	-1.28502	0.00188396	-2.76867	1.36087e-06	-2.8195	4.87392e-07	-4.30315	1.27058e-08	0.108763	0.976707
Vitvi12g00050	light-harvesting chlorophyll-protein complex II subunit B1 (AT2G34430 similarity)	1.1.1.1	PS.lightreaction.photosystem II.LHC-II	-1.19555	0.000766019	-2.07257	6.04904e-06	-0.687131	0.0159083	-1.56415	1.58429e-05	0.10001	0.976707
Vitvi12g01553	light harvesting complex photosystem II subunit 6 (AT1G15820 similarity)	1.1.1.1	PS.lightreaction.photosystem II.LHC-II	-1.2129	0.000951319	-1.81388	2.54458e-05	-2.49683	4.13832e-07	-3.09781	8.09287e-08	0.0937238	0.976707
Vitvi12g02485	photosystem II light harvesting complex protein 2.3 (AT3G27690 similarity)	1.1.1.1	PS.lightreaction.photosystem II.LHC-II	-1.69195	0.000177366	-1.59972	0.000144051	-1.40276	0.000304735	-1.31053	0.000251756	0.0775472	0.976707
Vitvi18g00031	Chlorophyll A-B binding family protein (AT1G76570 similarity)	1.1.1.1	PS.lightreaction.photosystem II.LHC-II	-1.67136	1.26402e-05	-1.79931	0.000143505	-1.20448	4.8473e-05	-1.33243	0.000595558	0.0847298	0.976707
Vitvi19g00298	light-harvesting chlorophyll B-binding protein 3 (AT5G54270 similarity)	1.1.1.1	PS.lightreaction.photosystem II.LHC-II	-1.69018	0.00123157	-3.06116	1.11812e-05	-0.893005	0.0346831	-2.26399	3.61407e-05	-0.00618279	0.997644
Vitvi19g01793	photosystem II light harvesting complex protein 2.2 (AT2G05070 similarity)	1.1.1.1	PS.lightreaction.photosystem II.LHC-II	-1.06768	0.0191903	-0.824312	0.0895927	-1.38509	0.00237594	-1.14172	0.0119565	0.062224	0.976707
Vitvi01g01035	PsbQ-like 2 (AT1G14150 similarity)	1.1.1.2	PS.lightreaction.photosystem II.PSII polypeptide subunits	-1.45902	0.000306879	-1.17133	0.00238882	-0.0526113	0.852318	0.235074	0.46807	0.113064	0.976707
Vitvi04g00376	PsbP domain protein (Mog1/PsbP/DUF1795-like photosystem II reaction center PsbP family protein) (AT5G11450 similarity)	1.1.1.2	PS.lightreaction.photosystem II.PSII polypeptide subunits	-0.564489	0.0192657	-0.691225	0.0115925	0.00852456	0.968708	-0.118211	0.621627	0.132484	0.976707
Vitvi04g01806	photosystem II subunit X (AT2G06520 similarity)	1.1.1.2	PS.lightreaction.photosystem II.PSII polypeptide subunits	-1.68865	5.11134e-05	-2.19318	5.91417e-06	-0.727384	0.0119586	-1.23191	0.000185689	0.108446	0.976707
Vitvi05g00498	photosystem II 11 kDa protein-like protein (AT1G05385 similarity)	1.1.1.2	PS.lightreaction.photosystem II.PSII polypeptide subunits	-1.34912	0.000148132	-1.51589	0.000485593	-0.490336	0.0343907	-0.657105	0.050238	0.303752	0.976707
Vitvi06g01836	photosystem II reaction center protein K precursor (ATCG00070 similarity)	1.1.1.2	PS.lightreaction.photosystem II.PSII polypeptide subunits	-0.825922	0.103603	-1.10676	0.0745841	-0.104951	0.816116	-0.385794	0.500549	0.043916	0.976707
Vitvi07g00035	photosystem II reaction center W (AT2G30570 similarity)	1.1.1.2	PS.lightreaction.photosystem II.PSII polypeptide subunits	-1.38325	2.51242e-05	-1.90185	1.12054e-06	-1.49549	2.67782e-06	-2.01409	1.15161e-07	0.0587588	0.976707
Vitvi07g00690	photosystem II reaction center PSB28 protein (AT4G28660 similarity)	1.1.1.2	PS.lightreaction.photosystem II.PSII polypeptide subunits	-1.19371	0.000602979	-1.73713	9.68448e-05	-0.162933	0.525332	-0.706353	0.0234401	0.1748	0.976707
Vitvi07g01910	Photosystem II reaction center PsbP family protein (AT2G28605 similarity)	1.1.1.2	PS.lightreaction.photosystem II.PSII polypeptide subunits	-0.332014	0.0392744	-0.605476	0.00576393	-0.457108	0.00578845	-0.73057	0.000502252	0.207325	0.976707
Vitvi08g00947	thylakoid lumenal protein (Mog1/PsbP/DUF1795-like photosystem II reaction center PsbP family protein) (AT3G56650 similarity)	1.1.1.2	PS.lightreaction.photosystem II.PSII polypeptide subunits	-1.74129	0.000457495	-2.01229	0.0191335	-2.11378	9.1693e-05	-2.38478	0.00284803	0.19384	0.976707
Vitvi08g01239	one helix protein (AT5G02120 similarity)	1.1.1.2	PS.lightreaction.photosystem II.PSII polypeptide subunits	-0.676273	0.0190534	-1.39112	0.000153949	-0.0812082	0.756516	-0.796055	0.00386984	-0.138196	0.976707
Vitvi10g02212	photosystem II subunit Q-2 (AT4G05180 similarity)	1.1.1.2	PS.lightreaction.photosystem II.PSII polypeptide subunits	-1.92129	0.000109645	-2.20224	2.41665e-05	-2.48397	2.59344e-06	-2.76491	8.87576e-07	0.112453	0.976707
Vitvi12g00021	PsbQ-like 3 (AT2G01918 similarity)	1.1.1.2	PS.lightreaction.photosystem II.PSII polypeptide subunits	-0.275106	0.421	0.288088	0.410301	0.0585126	0.856638	0.621707	0.0454047	0.299493	0.976707
Vitvi12g00092	photosystem II subunit P-1 (AT1G06680 similarity)	1.1.1.2	PS.lightreaction.photosystem II.PSII polypeptide subunits	-1.26055	0.000245472	-1.41845	5.70542e-05	-1.04364	0.000436764	-1.20154	7.17576e-05	0.100932	0.976707
Vitvi12g00475	photosystem II family protein (AT1G03600 similarity)	1.1.1.2	PS.lightreaction.photosystem II.PSII polypeptide subunits	-1.11945	0.00026711	-1.63527	8.06594e-05	-1.13636	9.66866e-05	-1.65218	2.01225e-05	0.215314	0.976707
Vitvi13g00250	#N/A	1.1.1.2	PS.lightreaction.photosystem II.PSII polypeptide subunits	-1.51266	3.58886e-05	-1.40876	0.000431237	-0.803832	0.00164934	-0.699932	0.0229282	0.248722	0.976707
Vitvi13g00254	PsbP-like protein 2 (AT2G39470 similarity)	1.1.1.2	PS.lightreaction.photosystem II.PSII polypeptide subunits	-1.62561	0.000316189	-1.40681	0.0156866	-1.38906	0.000517842	-1.17026	0.0225118	0.0349279	0.97734
Vitvi14g00069	Photosystem II reaction center PsbP family protein (AT4G15510 similarity)	1.1.1.2	PS.lightreaction.photosystem II.PSII polypeptide subunits	-0.733843	0.0125244	-0.442155	0.118023	0.19207	0.4109	0.483757	0.0758028	-0.00218341	0.998515
Vitvi14g00489	photosystem II reaction center W (AT2G30570 similarity)	1.1.1.2	PS.lightreaction.photosystem II.PSII polypeptide subunits	-1.54569	3.12316e-05	-1.66833	1.88107e-05	-1.22519	6.99726e-05	-1.34783	3.16412e-05	0.17757	0.976707
Vitvi16g00792	low psii accumulation2 (AT5G51545 similarity)	1.1.1.2	PS.lightreaction.photosystem II.PSII polypeptide subunits	-0.726762	0.00615509	-0.73751	0.00814065	0.202462	0.329039	0.191713	0.430765	0.0697875	0.976707
Vitvi18g00046	Photosystem II reaction center PsbP family protein (AT1G76450 similarity)	1.1.1.2	PS.lightreaction.photosystem II.PSII polypeptide subunits	-0.590175	0.0856497	-1.6587	0.0106593	-1.32437	0.00134601	-2.39289	0.000239539	0.248674	0.976707
Vitvi18g00272	Chlorophyll A-B binding family protein (AT1G44575 similarity)	1.1.1.2	PS.lightreaction.photosystem II.PSII polypeptide subunits	-0.936929	0.00374686	-1.85898	1.97414e-05	0.280573	0.299808	-0.641475	0.0151739	0.159442	0.976707
Vitvi18g00894	photosystem II subunit O-2 (AT3G50820 similarity)	1.1.1.2	PS.lightreaction.photosystem II.PSII polypeptide subunits	-1.80925	0.000374938	-3.25349	2.77949e-06	-0.815022	0.0357	-2.25926	1.11151e-05	0.0597529	0.976707
Vitvi18g01218	thylakoid lumenal protein (Mog1/PsbP/DUF1795-like photosystem II reaction center PsbP family protein) (AT1G77090 similarity)	1.1.1.2	PS.lightreaction.photosystem II.PSII polypeptide subunits	-0.794969	0.0172597	-1.56127	0.000465255	0.0310334	0.918825	-0.735263	0.0295679	0.0484602	0.976707
Vitvi19g01479	photosystem II subunit R (AT1G79040 similarity)	1.1.1.2	PS.lightreaction.photosystem II.PSII polypeptide subunits	-1.75961	1.76779e-05	-1.89601	6.91863e-06	-0.416332	0.0978323	-0.552735	0.0188552	-0.0137741	0.991953
Vitvi19g01981	PsbQ-like 1 (AT3G01440 similarity)	1.1.1.2	PS.lightreaction.photosystem II.PSII polypeptide subunits	-1.54824	0.000215718	-2.06563	0.000263033	-0.751513	0.0123781	-1.2689	0.00449144	0.0348751	0.976707
Vitvi01g00170	photosystem II stability/assembly factor%2C chloroplast (HCF136) (AT5G23120 similarity)	1.1.1.3	PS.lightreaction.photosystem II.biogenesis	-1.01649	0.0013969	-0.695136	0.0170669	0.164344	0.517005	0.485701	0.051453	0.0593523	0.976707
Vitvi12g00529	APO RNA-binding protein (DUF794) (AT3G21740 similarity)	1.1.2	PS.lightreaction.photosystem I	-0.0604177	0.841003	0.566356	0.0334193	0.248664	0.311621	0.875438	0.00115929	-0.136064	0.976707
Vitvi01g01648	photosystem I light harvesting complex protein (AT3G61470 similarity)	1.1.2.1	PS.lightreaction.photosystem I.LHC-I	-1.45612	6.39745e-05	-2.06483	2.27022e-06	-1.06505	0.000308698	-1.67376	2.42788e-06	0.109465	0.976707
Vitvi11g00052	PSI type II chlorophyll a/b-binding protein (Lhca2*1) (AT1G19150 similarity)	1.1.2.1	PS.lightreaction.photosystem I.LHC-I	-1.25683	0.000910283	-1.59509	0.00118615	-1.21014	0.000618916	-1.5484	0.000568644	0.172784	0.976707
Vitvi13g00590	chlorophyll a-b binding protein 6 (AT3G54890 similarity)	1.1.2.1	PS.lightreaction.photosystem I.LHC-I	-1.21816	0.000523703	-1.87035	6.86593e-06	-1.81752	4.59334e-06	-2.46971	1.84384e-07	0.164108	0.976707
Vitvi15g00004	K08909 - light-harvesting complex I chlorophyll a/b binding protein 3 (LHCA3) (1 of 1)	1.1.2.1	PS.lightreaction.photosystem I.LHC-I	-1.43981	0.000144128	-2.25117	1.80845e-06	-1.79899	5.01496e-06	-2.61036	1.00996e-07	0.0826682	0.976707
Vitvi17g00615	light-harvesting chlorophyll-protein complex I subunit A4 (AT3G47470 similarity)	1.1.2.1	PS.lightreaction.photosystem I.LHC-I	-1.81018	2.94773e-05	-2.42859	1.74185e-05	-4.44564	4.2083e-09	-5.06405	1.27058e-08	0.101531	0.976707
Vitvi18g02680	photosystem I light harvesting complex protein 5 (AT1G45474 similarity)	1.1.2.1	PS.lightreaction.photosystem I.LHC-I	-1.05007	0.000903107	-3.25851	4.83005e-05	-1.23613	0.000150281	-3.44457	7.39845e-06	0.163385	0.976707
Vitvi18g02961	PTHR14154//PTHR14154:SF12 - UPF0041 BRAIN PROTEIN 44-RELATED // SUBFAMILY NOT NAMED (1 of 1)	1.1.2.1	PS.lightreaction.photosystem I.LHC-I	-0.730484	0.0106517	-1.02856	0.0013444	0.521256	0.0401766	0.223184	0.355057	0.0673354	0.976707
Vitvi04g01700	photosystem I reaction center subunit PSI-N%2C chloroplast%2C putative / PSI-N%2C putative (PSAN) (AT5G64040 similarity)	1.1.2.2	PS.lightreaction.photosystem I.PSI polypeptide subunits	-1.67596	0.000694725	-2.10986	8.00282e-05	-1.72559	0.000212043	-2.15948	2.06893e-05	-0.000501954	0.999224
Vitvi04g02063	photosystem I subunit l (AT4G12800 similarity)	1.1.2.2	PS.lightreaction.photosystem I.PSI polypeptide subunits	-1.31664	0.000171409	-1.76648	1.16575e-05	-0.372074	0.1309	-0.821912	0.00158526	0.135502	0.976707
Vitvi05g00474	photosystem I subunit D-2 (AT1G03130 similarity)	1.1.2.2	PS.lightreaction.photosystem I.PSI polypeptide subunits	-1.44556	2.36082e-05	-1.90526	1.80845e-06	-0.804262	0.00104389	-1.26397	1.01916e-05	0.0912318	0.976707
Vitvi06g01531	photosystem I subunit O (AT1G08380 similarity)	1.1.2.2	PS.lightreaction.photosystem I.PSI polypeptide subunits	-1.79689	0.000116692	-2.67712	4.68569e-06	-2.0084	1.17091e-05	-2.88863	5.39607e-07	0.081998	0.976707
Vitvi07g00125	photosystem I subunit D-2 (AT1G03130 similarity)	1.1.2.2	PS.lightreaction.photosystem I.PSI polypeptide subunits	-2.64068	4.84647e-06	-5.76002	0.000915232	-3.05049	7.02752e-07	-6.16983	0.000189227	0.353913	0.976707
Vitvi07g02309	K02693 - photosystem I subunit IV (psaE) (1 of 1)	1.1.2.2	PS.lightreaction.photosystem I.PSI polypeptide subunits	-1.44993	0.000142917	-2.26795	2.47756e-06	-1.28086	0.000133202	-2.09888	8.76933e-07	0.00274223	0.998331
Vitvi09g00361	photosystem I subunit H2 (AT1G52230 similarity)	1.1.2.2	PS.lightreaction.photosystem I.PSI polypeptide subunits	-1.54678	7.86036e-05	-1.61949	3.61575e-05	-0.719789	0.0102232	-0.792498	0.00312948	0.0597995	0.976707
Vitvi09g01601	CURVATURE THYLAKOID protein (AT1G52220 similarity)	1.1.2.2	PS.lightreaction.photosystem I.PSI polypeptide subunits	-1.07391	0.00015123	-1.12663	0.00101242	-1.65869	1.55447e-06	-1.71142	7.83559e-06	-0.0969421	0.976707
Vitvi10g00882	photosystem I subunit K (AT1G30380 similarity)	1.1.2.2	PS.lightreaction.photosystem I.PSI polypeptide subunits	-1.67404	0.000387946	-2.28682	4.12826e-05	-1.59363	0.00022526	-2.20641	1.63779e-05	0.066502	0.976707
Vitvi15g01549	photosystem I P subunit (AT2G46820 similarity)	1.1.2.2	PS.lightreaction.photosystem I.PSI polypeptide subunits	-1.69351	0.000292812	-2.04656	4.16959e-05	-1.19529	0.00190658	-1.54835	0.000128603	0.170761	0.976707
Vitvi19g00909	photosystem I subunit G (AT1G55670 similarity)	1.1.2.2	PS.lightreaction.photosystem I.PSI polypeptide subunits	-1.37132	0.000463069	-2.2345	9.60532e-06	-0.821172	0.00860409	-1.68435	2.7716e-05	0.149048	0.976707
Vitvi01g01373	PTHR33219:SF1 - COFACTOR ASSEMBLY, COMPLEX C (B6F) (1 of 1)	1.1.3	PS.lightreaction.cytochrome b6/f	-0.939422	0.000422679	-1.40341	0.000209401	-0.763158	0.00106027	-1.22714	0.00019607	0.100769	0.976707
Vitvi03g01127	photosynthetic electron transfer C (AT4G03280 similarity)	1.1.3	PS.lightreaction.cytochrome b6/f	-3.18064	0.104835	-4.04269	0.15506	-0.423021	0.794481	-1.28507	0.639657	-1.91429	0.976707
Vitvi12g00628	photosynthetic electron transfer C (AT4G03280 similarity)	1.1.3	PS.lightreaction.cytochrome b6/f	-0.962989	1.16401e-05	-0.605999	0.000922174	-0.731538	3.3871e-05	-0.374547	0.010587	0.0147481	0.976707
Vitvi18g00867	cytochrome b6f complex subunit (petM) (AT2G26500 similarity)	1.1.3	PS.lightreaction.cytochrome b6/f	-1.08848	0.000304198	-1.14113	0.000289589	-0.107285	0.625728	-0.159941	0.472235	0.135142	0.976707
Vitvi19g00308	photosynthetic electron transfer C (AT4G03280 similarity)	1.1.3	PS.lightreaction.cytochrome b6/f	-1.16989	0.000601077	-1.38752	0.000138977	-0.297144	0.247254	-0.514774	0.0380388	0.106109	0.976707
Vitvi12g00184	ATP synthase protein I-like protein (AT2G31040 similarity)	1.1.4	PS.lightreaction.ATP synthase	-0.781346	0.00285844	-1.42141	6.51248e-05	-0.269882	0.19974	-0.90995	0.000822157	-0.223629	0.976707
Vitvi01g00373	ATP synthase alpha/beta family protein (AT5G08680 similarity)	1.1.4.2	PS.lightreaction.ATP synthase.beta subunit	0.484467	0.00209568	0.00448398	0.980166	0.508367	0.000658231	0.0283839	0.830082	-0.0084702	0.989213
Vitvi17g00253	ATP synthase alpha/beta family protein (AT5G08680 similarity)	1.1.4.2	PS.lightreaction.ATP synthase.beta subunit	0.323955	0.0322465	0.251864	0.089494	0.055623	0.681077	-0.0164681	0.906864	0.109477	0.976707
Vitvi18g01431	F-type H+-transporting ATPase subunit delta (AT4G09650 similarity)	1.1.4.7	PS.lightreaction.ATP synthase.delta chain	-1.31447	0.000438136	-1.9851	1.66128e-05	-0.112369	0.696736	-0.783004	0.00652396	0.0313384	0.976707
Vitvi02g00434	PGR5-LIKE A (AT4G22890 similarity)	1.1.40	PS.lightreaction.cyclic electron flow-chlororespiration	-1.35583	6.66741e-05	-1.33751	7.06268e-05	-0.120468	0.601601	-0.10215	0.639087	0.013603	0.986953
Vitvi05g00817	proton gradient regulation 5 (AT2G05620 similarity)	1.1.40	PS.lightreaction.cyclic electron flow-chlororespiration	-0.394306	0.381562	-1.13949	0.0174796	0.815753	0.0526316	0.0705707	0.867072	0.0223954	0.982495
Vitvi08g01820	NDH-dependent cyclic electron flow 1 (AT1G64770 similarity)	1.1.40	PS.lightreaction.cyclic electron flow-chlororespiration	-1.48095	0.000261097	-3.17669	0.000132876	-0.899984	0.00377666	-2.59571	0.000250208	0.0764412	0.976707
Vitvi08g01821	NDH-dependent cyclic electron flow 5 (AT1G55370 similarity)	1.1.40	PS.lightreaction.cyclic electron flow-chlororespiration	-1.59631	0.000246343	-1.46881	0.00107177	-0.475201	0.110962	-0.347704	0.317258	0.250044	0.976707
Vitvi09g00617	post-illumination chlorophyll fluorescence increase (AT3G15840 similarity)	1.1.40	PS.lightreaction.cyclic electron flow-chlororespiration	-0.877298	0.000370862	-0.921241	0.000364977	0.996478	6.51459e-05	0.952535	6.95812e-05	0.139607	0.976707
Vitvi10g00154	Alternative oxidase family protein (AT4G22260 similarity)	1.1.40	PS.lightreaction.cyclic electron flow-chlororespiration	0.0290674	0.894372	-0.35697	0.0458534	1.6883	2.01123e-07	1.30226	2.29943e-06	0.121473	0.976707
Vitvi01g00145	Cytochrome c (AT5G45040 similarity)	1.1.5	PS.lightreaction.other electron carrier (ox/red)	-0.020798	0.947832	0.142314	0.667191	-0.0514637	0.853523	0.111649	0.675687	0.410435	0.976707
Vitvi18g00158	Cupredoxin superfamily protein (AT1G20340 similarity)	1.1.5.1	PS.lightreaction.other electron carrier (ox/red).plastocyanin	-1.49566	7.67783e-05	-1.16853	0.000226417	-1.93195	1.78933e-06	-1.60482	5.5694e-06	0.101155	0.976707
Vitvi04g00366	2Fe-2S ferredoxin-like superfamily protein (AT4G32590 similarity)	1.1.5.2	PS.lightreaction.other electron carrier (ox/red).ferredoxin	-0.926526	0.00137358	-1.54141	0.000261341	-0.467239	0.0411627	-1.08213	0.00159868	-0.0107587	0.995922
Vitvi09g00328	NDH-dependent cyclic electron flow 1 (AT3G16250 similarity)	1.1.5.2	PS.lightreaction.other electron carrier (ox/red).ferredoxin	-0.852905	0.00375851	-0.202331	0.686099	-2.13413	7.67018e-06	-1.48355	0.000561026	0.333872	0.976707
Vitvi13g00918	ferredoxin 3 (AT2G27510 similarity)	1.1.5.2	PS.lightreaction.other electron carrier (ox/red).ferredoxin	-0.0911701	0.751137	-0.249066	0.363309	0.546781	0.0283817	0.388885	0.107476	-0.182696	0.976707
Vitvi15g00500	ferredoxin-like protein (AT1G02180 similarity)	1.1.5.2	PS.lightreaction.other electron carrier (ox/red).ferredoxin	2.91405	1.47097e-05	2.90723	0.000648044	-1.79031	0.0115235	-1.79714	5.98079e-05	-0.128769	0.976707
Vitvi17g01504	hypothetical protein (AT5G07950 similarity)	1.1.5.2	PS.lightreaction.other electron carrier (ox/red).ferredoxin	0.34221	0.378389	-0.0820786	0.848962	0.675062	0.0579159	0.250773	0.451655	0.248673	0.976707
Vitvi17g01505	hypothetical protein (AT5G07950 similarity)	1.1.5.2	PS.lightreaction.other electron carrier (ox/red).ferredoxin	0.0429259	0.905211	-0.363536	0.306211	0.27868	0.344254	-0.127782	0.688477	-0.213005	0.976707
Vitvi04g01468	ferredoxin-NADP[+]-oxidoreductase 1 (AT5G66190 similarity)	1.1.5.3	PS.lightreaction.other electron carrier (ox/red).ferredoxin reductase	-1.16076	0.000317244	-1.143	0.000275915	-0.570995	0.0198883	-0.55323	0.0165699	0.125032	0.976707
Vitvi11g00302	Pyridine nucleotide-disulfide oxidoreductase family protein (AT4G32360 similarity)	1.1.5.3	PS.lightreaction.other electron carrier (ox/red).ferredoxin reductase	0.411504	0.041587	0.389311	0.054558	0.345188	0.0698807	0.322996	0.0599693	0.165627	0.976707
Vitvi18g01130	ferredoxin-NADP[+]-oxidoreductase 2 (AT1G20020 similarity)	1.1.5.3	PS.lightreaction.other electron carrier (ox/red).ferredoxin reductase	-1.02453	0.00309621	-1.52426	0.00019046	0.0855336	0.773373	-0.414197	0.132507	0.00658147	0.996552
Vitvi01g00374	FAD/NAD(P)-binding oxidoreductase (AT1G15140 similarity)	1.1.5.4	PS.lightreaction.other electron carrier (ox/red).ferredoxin oxireductase	-0.282793	0.321537	-0.735569	0.0159787	0.717144	0.00970579	0.264367	0.305284	0.0110647	0.993963
Vitvi06g01265	phytochromobilin:ferredoxin oxidoreductase%2C chloroplast / phytochromobilin synthase (HY2) (AT3G09150 similarity)	1.1.5.4	PS.lightreaction.other electron carrier (ox/red).ferredoxin oxireductase	-0.452594	0.0769885	0.00402314	0.994004	-1.10679	0.000691063	-0.650176	0.0301587	-0.129715	0.976707
Vitvi01g00449	inorganic carbon transport protein-like protein (AT1G70760 similarity)	1.1.6	PS.lightreaction.NADH DH	-1.33407	0.000425477	-2.56868	1.74185e-05	-0.322836	0.235636	-1.55745	0.000370298	-0.0820511	0.976707
Vitvi01g01984	chlororespiratory reduction 3	1.1.6	PS.lightreaction.NADH DH	-0.950371	0.136199	-1.65167	0.0103923	1.2007	0.0163595	0.4994	0.430438	0.439257	0.976707
Vitvi04g01693	NAD(P)H:plastoquinone dehydrogenase complex subunit O (AT1G74880 similarity)	1.1.6	PS.lightreaction.NADH DH	-1.34745	6.31396e-05	-1.66999	3.06276e-05	-0.0263893	0.904272	-0.348935	0.16843	-0.0516382	0.976707
Vitvi06g00832	oxidoreductases%2C acting on NADH or NADPH%2C quinone or similar compound as acceptor (AT5G58260 similarity)	1.1.6	PS.lightreaction.NADH DH	-1.34059	0.00016526	-1.26802	0.000304629	-0.0505973	0.845475	0.0219638	0.933311	0.127767	0.976707
Vitvi07g01506	endoribonuclease E-like protein (AT4G37920 similarity)	1.1.6	PS.lightreaction.NADH DH	-1.02829	0.000760861	-1.19408	0.000830719	-0.320737	0.151688	-0.486533	0.0769135	-0.0145294	0.991771
Vitvi07g01525	endoribonuclease E-like protein (AT4G37920 similarity)	1.1.6	PS.lightreaction.NADH DH	-0.531435	0.430033	-1.16862	0.209236	-0.484487	0.440757	-1.12167	0.163985	1.00714	0.976707
Vitvi18g00216	subunit NDH-M of NAD(P)H:plastoquinone dehydrogenase complex (AT4G37925 similarity)	1.1.6	PS.lightreaction.NADH DH	-1.63375	0.000595516	-3.20318	2.66814e-05	-0.130301	0.717588	-1.69973	0.00152296	-0.0850663	0.976707
Vitvi18g00349	hypothetical protein (AT1G36320 similarity)	1.1.6	PS.lightreaction.NADH DH	-0.564367	0.0178148	-0.910232	0.00220521	-0.2368	0.250888	-0.582664	0.0175067	0.0317559	0.976707
Vitvi02g00572	Formyl transferase (AT4G17360 similarity)	1.2	PS.photorespiration	-0.0516069	0.869683	0.769055	0.0063723	0.362244	0.153702	1.18291	0.000110582	-0.0135234	0.989314
Vitvi07g03141	2-phosphoglycolate phosphatase 1 (AT5G36700 similarity)	1.2.1	PS.photorespiration.phosphoglycolate phosphatase	-1.12242	0.00154431	-1.3332	0.00065863	0.223775	0.410767	0.0129987	0.967935	0.0969886	0.976707
Vitvi10g00223	2-phosphoglycolate phosphatase 2 (AT5G47760 similarity)	1.2.1	PS.photorespiration.phosphoglycolate phosphatase	1.02345	0.000378432	0.148619	0.50037	2.7517	2.287e-08	1.87687	2.96044e-07	0.266592	0.976707
Vitvi09g01499	Aldolase-type TIM barrel family protein (AT3G14130 similarity)	1.2.2	PS.photorespiration.glycolate oxydase	0.616531	0.038703	0.388916	0.187488	0.45762	0.0870753	0.230005	0.378653	0.0575441	0.976707
Vitvi09g01500	Aldolase-type TIM barrel family protein (AT3G14130 similarity)	1.2.2	PS.photorespiration.glycolate oxydase	0.777326	0.00105213	1.07809	0.000119259	-0.00238631	0.99083	0.298373	0.080603	0.275541	0.976707
Vitvi10g00829	Aldolase-type TIM barrel family protein (AT3G14420 similarity)	1.2.2	PS.photorespiration.glycolate oxydase	-0.924379	0.0158737	-1.28218	0.00178941	-0.200524	0.555308	-0.558324	0.0790993	-0.0113724	0.993963
Vitvi19g01352	Aldolase-type TIM barrel family protein (AT3G14420 similarity)	1.2.2	PS.photorespiration.glycolate oxydase	-1.04243	0.0128599	-1.39586	0.0024491	0.596367	0.110174	0.242934	0.489814	-0.0313904	0.977014
Vitvi04g00112	glycine decarboxylase P-protein 1 (AT4G33010 similarity)	1.2.4.1	PS.photorespiration.glycine cleavage.P subunit	-1.29546	0.00317264	-2.10059	7.20788e-05	-0.0477758	0.902117	-0.852909	0.0151222	-0.058649	0.976707
Vitvi11g00186	glycine decarboxylase P-protein 2 (AT2G26080 similarity)	1.2.4.1	PS.photorespiration.glycine cleavage.P subunit	1.66299	8.93506e-05	0.0264972	0.955032	-0.00029383	0.99931	-1.63679	5.18292e-05	0.303128	0.976707
Vitvi10g00078	Glycine cleavage T-protein family (AT1G11860 similarity)	1.2.4.2	PS.photorespiration.glycine cleavage.T subunit	-1.03866	0.0012983	-1.03137	0.00117564	-0.532792	0.0394722	-0.525503	0.0344928	0.117296	0.976707
Vitvi01g00157	Single hybrid motif superfamily protein (AT2G35120 similarity)	1.2.4.4	PS.photorespiration.glycine cleavage.H protein	0.726062	0.173965	1.1492	0.115522	-1.08148	0.0903463	-0.658341	0.190933	-0.2094	0.976707
Vitvi02g00680	Single hybrid motif superfamily protein (AT1G32470 similarity)	1.2.4.4	PS.photorespiration.glycine cleavage.H protein	-1.30695	0.00143933	-2.52479	9.98605e-06	-0.335526	0.30014	-1.55337	0.000156675	0.149304	0.976707
Vitvi03g01231	Single hybrid motif superfamily protein (AT2G35120 similarity)	1.2.4.4	PS.photorespiration.glycine cleavage.H protein	-0.186222	0.527977	0.0478295	0.913815	-1.02293	0.00235631	-0.788878	0.0138785	0.00762062	0.99482
Vitvi04g00063	serine hydroxymethyltransferase 3 (AT4G32520 similarity)	1.2.5	PS.photorespiration.serine hydroxymethyltransferase	-0.47929	0.000228774	-0.173641	0.0874036	-0.530551	3.12474e-05	-0.224902	0.0180807	-0.0686995	0.976707
Vitvi07g01511	serine transhydroxymethyltransferase 1 (AT4G37930 similarity)	1.2.5	PS.photorespiration.serine hydroxymethyltransferase	-2.90237	0.0429038	-2.45084	0.128583	-0.358883	0.697582	0.092653	0.959774	-1.44543	0.976707
Vitvi07g02607	serine transhydroxymethyltransferase 1 (AT4G37930 similarity)	1.2.5	PS.photorespiration.serine hydroxymethyltransferase	-3.40506	0.0128686	-3.24891	0.0506912	-0.576641	0.454364	-0.420493	0.814973	-1.36603	0.976707
Vitvi07g02608	serine transhydroxymethyltransferase 1 (AT4G37930 similarity)	1.2.5	PS.photorespiration.serine hydroxymethyltransferase	-1.33526	0.000461877	-1.5053	0.00015957	-0.252291	0.377312	-0.422335	0.111558	0.0539509	0.976707
Vitvi07g02610	serine transhydroxymethyltransferase 1 (AT4G37930 similarity)	1.2.5	PS.photorespiration.serine hydroxymethyltransferase	-1.35675	0.00145343	-1.65878	0.0016573	-0.538861	0.0957483	-0.840889	0.048449	0.0312277	0.976707
Vitvi18g00560	serine hydroxymethyltransferase 2 (AT5G26780 similarity)	1.2.5	PS.photorespiration.serine hydroxymethyltransferase	0.529608	0.00103602	1.09844	4.21093e-06	-0.367012	0.00750681	0.201817	0.102407	-0.056709	0.976707
Vitvi02g00436	1.1.1.79//1.1.1.81 - Hydroxypyruvate reductase / D-glycerate dehydrogenase (1 of 3)	1.2.6	PS.photorespiration.hydroxypyruvate reductase	2.56383	0.00591111	0.346281	0.374731	6.92431	3.71901e-07	4.70676	8.38307e-08	0.0232733	0.99698
Vitvi02g00437	D-isomer specific 2-hydroxyacid dehydrogenase family protein (AT2G45630 similarity)	1.2.6	PS.photorespiration.hydroxypyruvate reductase	-0.459661	0.00912637	-0.274601	0.140867	-0.22045	0.144017	-0.0353901	0.837912	-0.0184916	0.976707
Vitvi03g00154	hydroxypyruvate reductase (AT1G68010 similarity)	1.2.6	PS.photorespiration.hydroxypyruvate reductase	-1.13185	0.00158746	-0.947482	0.00411806	-0.787121	0.00937257	-0.602751	0.0288157	-0.0300343	0.976707
Vitvi09g00358	D-isomer specific 2-hydroxyacid dehydrogenase family protein (AT1G79870 similarity)	1.2.6	PS.photorespiration.hydroxypyruvate reductase	0.121715	0.479902	-0.150361	0.394509	0.640564	0.000565268	0.368488	0.0216077	-0.00817748	0.99125
Vitvi09g00439	P-loop containing nucleoside triphosphate hydrolases superfamily protein (AT1G80380 similarity)	1.2.7	PS.photorespiration.glycerate kinase	-0.845492	0.00129261	-1.25558	0.000350551	-0.677026	0.00334479	-1.08711	0.00038412	0.0386116	0.976707
Vitvi18g02474	CP12 domain-containing protein 3 (AT1G76560 similarity)	1.3	PS.calvin cycle	-0.869324	0.00197886	-1.03502	0.000732852	-0.955691	0.0004398	-1.12138	0.000142287	-0.246212	0.976707
Vitvi07g01982	ribulose-bisphosphate carboxylase (ATCG00490 similarity)	1.3.1	PS.calvin cycle.rubisco large subunit	-0.617942	0.55886	-1.94896	0.0375116	1.72126	0.0251305	0.390238	0.702036	-1.43868	0.976707
Vitvi06g00337	ribose-5-phosphate isomerase 2 (AT2G01290 similarity)	1.3.10	PS.calvin cycle.Rib5P Isomerase	-2.4394	0.00264562	-1.0759	0.163544	-0.762009	0.129116	0.601498	0.454481	0.203103	0.976707
Vitvi10g01098	NagB/RpiA/CoA transferase-like superfamily protein (AT5G44520 similarity)	1.3.10	PS.calvin cycle.Rib5P Isomerase	-1.22909	0.000946644	-1.76026	0.000826987	-0.425936	0.108284	-0.957106	0.0239569	0.238702	0.976707
Vitvi14g00439	PTHR11934:SF0 - RIBOSE-5-PHOSPHATE ISOMERASE (1 of 1)	1.3.10	PS.calvin cycle.Rib5P Isomerase	-0.896082	0.0089035	-1.30267	0.00086348	0.421824	0.15074	0.0152396	0.961264	0.0360721	0.976839
Vitvi17g00629	D-ribulose-5-phosphate-3-epimerase (AT5G61410 similarity)	1.3.11	PS.calvin cycle.RPE	-1.3493	0.000215718	-1.19896	0.000471174	-0.235617	0.365648	-0.0852761	0.735414	-0.0212445	0.977759
Vitvi02g00915	phosphoribulokinase (AT1G32060 similarity)	1.3.12	PS.calvin cycle.PRK	-1.12418	0.00167184	-1.78025	4.41604e-05	0.116665	0.695114	-0.539406	0.0468969	0.029636	0.976707
Vitvi01g00086	plastid transcriptionally active 14 (AT4G20130 similarity)	1.3.13	PS.calvin cycle.rubisco interacting	-0.796637	0.000479514	-1.1413	0.000428306	-1.13286	1.46256e-05	-1.47753	1.15813e-05	-0.0245772	0.976707
Vitvi01g01058	Rubisco methyltransferase family protein (AT1G14030 similarity)	1.3.13	PS.calvin cycle.rubisco interacting	-1.0543	0.000443846	-0.841483	0.00476085	-0.214255	0.305388	-0.00143675	0.995519	0.0963879	0.976707
Vitvi06g00513	rubisco activase (AT2G39730 similarity)	1.3.13	PS.calvin cycle.rubisco interacting	-1.48386	0.00260758	-1.83613	0.000437362	-0.352773	0.383671	-0.705043	0.0584005	0.0504574	0.976707
Vitvi08g01245	rubisco activase (AT2G39730 similarity)	1.3.13	PS.calvin cycle.rubisco interacting	-1.13871	0.0116804	-1.79798	0.00127509	2.24506	7.62473e-05	1.5858	0.0006639	-0.259399	0.976707
Vitvi09g01238	P-loop containing nucleoside triphosphate hydrolases superfamily protein (AT1G73110 similarity)	1.3.13	PS.calvin cycle.rubisco interacting	-0.946841	0.0025834	-1.26626	0.000737415	0.111219	0.648142	-0.208198	0.473993	0.0962191	0.976707
Vitvi13g01994	rubisco activase (AT2G39730 similarity)	1.3.13	PS.calvin cycle.rubisco interacting	-3.11876	0.000843019	-2.54848	0.00367745	-3.19656	0.000282782	-2.62628	0.00138723	-0.204339	0.976707
Vitvi17g00320	Ribulose bisphosphate carboxylase (small chain) family protein (AT5G38420 similarity)	1.3.2	PS.calvin cycle.rubisco small subunit	-1.13654	0.00229725	-1.66572	0.000109503	-0.284075	0.339665	-0.813263	0.00831241	0.158891	0.976707
Vitvi08g00999	phosphoglycerate kinase 1 (AT3G12780 similarity)	1.3.3	PS.calvin cycle.phosphoglycerate kinase	-1.00017	0.0319729	-0.739737	0.104845	0.293845	0.41668	0.55428	0.216144	-0.421918	0.976707
Vitvi19g01690	phosphoglycerate kinase (AT1G79550 similarity)	1.3.3	PS.calvin cycle.phosphoglycerate kinase	0.553332	0.0222176	0.681787	0.00843252	0.559222	0.01229	0.687676	0.00422415	-0.0296988	0.976707
Vitvi19g01692	Phosphoglycerate kinase family protein (AT1G56190 similarity)	1.3.3	PS.calvin cycle.phosphoglycerate kinase	-1.18569	0.00169518	-1.59073	0.000140927	-0.72276	0.0207946	-1.12779	0.000754312	0.0455077	0.976707
Vitvi14g01424	glyceraldehyde 3-phosphate dehydrogenase A subunit 2 (AT1G12900 similarity)	1.3.4	PS.calvin cycle.GAP	-1.05431	0.00455067	-1.34924	0.00077739	0.0441578	0.893988	-0.250772	0.387853	0.132655	0.976707
Vitvi18g00068	glyceraldehyde-3-phosphate dehydrogenase B subunit (AT1G42970 similarity)	1.3.4	PS.calvin cycle.GAP	-1.08621	0.00132151	-1.01944	0.00185566	-0.215514	0.420731	-0.14875	0.557778	0.0355042	0.976707
Vitvi03g00097	triosephosphate isomerase (AT2G21170 similarity)	1.3.5	PS.calvin cycle.TPI	-0.752346	0.00148003	-0.320863	0.114531	-0.448868	0.0206778	-0.0173851	0.927918	0.0915189	0.976707
Vitvi06g00472	triosephosphate isomerase (AT3G55440 similarity)	1.3.5	PS.calvin cycle.TPI	0.325704	0.0551816	0.171415	0.321803	0.229515	0.133553	0.0752263	0.627958	0.0452492	0.976707
Vitvi13g00288	triosephosphate isomerase (AT3G55440 similarity)	1.3.5	PS.calvin cycle.TPI	0.125559	0.562337	0.123074	0.571989	-0.271543	0.143333	-0.274028	0.142237	0.0484453	0.976707
Vitvi01g00360	Aldolase superfamily protein (AT2G01140 similarity)	1.3.6	PS.calvin cycle.aldolase	0.667602	0.00109284	1.09804	2.3326e-05	-0.186952	0.218533	0.243489	0.127108	0.0307599	0.976707
Vitvi03g00048	fructose-bisphosphate aldolase 2 (AT4G38970 similarity)	1.3.6	PS.calvin cycle.aldolase	-0.716192	0.062663	-1.34665	0.00103224	-1.13995	0.00278915	-1.77041	5.0089e-05	0.0611936	0.976707
Vitvi04g01421	fructose-bisphosphate aldolase 2 (AT4G38970 similarity)	1.3.6	PS.calvin cycle.aldolase	-1.10497	0.00866564	-1.65645	0.000570296	0.366855	0.318141	-0.18463	0.592875	-0.00606822	0.998331
Vitvi08g01506	Aldolase superfamily protein (AT2G36460 similarity)	1.3.6	PS.calvin cycle.aldolase	0.681673	0.000978116	1.04041	3.18972e-05	-0.399049	0.0134272	-0.0403128	0.810134	0.117828	0.976707
Vitvi19g00904	Aldolase superfamily protein (AT4G26530 similarity)	1.3.6	PS.calvin cycle.aldolase	-2.58124	6.5441e-05	-2.99412	2.59829e-05	0.343142	0.438962	-0.0697435	0.870549	0.0919699	0.976707
Vitvi08g01301	high cyclic electron flow 1 (AT3G54050 similarity)	1.3.7	PS.calvin cycle.FBPase	-1.18859	0.00805234	-2.07848	0.000224033	1.25829	0.00446374	0.368408	0.314281	-0.0862858	0.976707
Vitvi08g02231	high cyclic electron flow 1 (AT3G54050 similarity)	1.3.7	PS.calvin cycle.FBPase	-0.903206	0.0222842	-1.5277	0.000846277	1.06496	0.00317222	0.440461	0.224502	-0.313521	0.976707
Vitvi13g00628	Transketolase (AT3G60750 similarity)	1.3.8	PS.calvin cycle.transketolase	-1.30946	0.000511539	-0.739367	0.0441032	-0.525249	0.0482548	0.0448416	0.899292	-0.496327	0.976707
Vitvi15g00690	Transketolase (AT2G45290 similarity)	1.3.8	PS.calvin cycle.transketolase	-1.4239	0.00435572	-0.866874	0.35471	-3.17233	4.54519e-05	-2.6153	0.00167805	0.0985397	0.976707
Vitvi16g00796	Transketolase (AT2G45290 similarity)	1.3.8	PS.calvin cycle.transketolase	-0.524184	0.0735013	-0.492048	0.108041	0.816493	0.00609078	0.848629	0.00383041	0.029028	0.976707
Vitvi13g00507	sedoheptulose-bisphosphatase (AT3G55800 similarity)	1.3.9	PS.calvin cycle.sedoheptulose bisphosphatase	-1.17207	0.00371155	-1.34424	0.00160315	0.33808	0.321013	0.16591	0.608707	0.0377207	0.976707
Vitvi05g01193	sucrose phosphate synthase 3F (AT1G04920 similarity)	2.1.1.1	major CHO metabolism.synthesis.sucrose.SPS	-0.704984	0.0578129	-0.122735	0.768399	-0.0187004	0.958389	0.563548	0.0900789	-0.0898269	0.976707
Vitvi11g00542	sucrose phosphate synthase 1F (AT5G20280 similarity)	2.1.1.1	major CHO metabolism.synthesis.sucrose.SPS	0.163316	0.455964	0.209015	0.377632	1.55791	2.18103e-06	1.60361	2.00778e-06	-0.166982	0.976707
Vitvi18g02365	Sucrose-phosphate synthase family protein (AT4G10120 similarity)	2.1.1.1	major CHO metabolism.synthesis.sucrose.SPS	-1.35514	0.0387081	-1.36134	0.0405603	1.26873	0.0339362	1.26254	0.0355818	-0.128646	0.976707
Vitvi08g00225	Sucrose-6F-phosphate phosphohydrolase family protein (AT2G35840 similarity)	2.1.1.2	major CHO metabolism.synthesis.sucrose.SPP	0.0209496	0.929055	0.314227	0.138364	0.969008	9.37745e-05	1.26229	9.28219e-06	0.0164564	0.976707
Vitvi12g01618	Sucrose-6F-phosphate phosphohydrolase family protein (AT2G35840 similarity)	2.1.1.2	major CHO metabolism.synthesis.sucrose.SPP	0.0624253	0.772119	0.601486	0.0081474	-0.14313	0.457544	0.395931	0.0301691	0.029846	0.976707
Vitvi18g01657	Inositol monophosphatase family protein (AT1G43670 similarity)	2.1.1.3	major CHO metabolism.synthesis.sucrose.FBPase	-1.25229	0.00280184	-1.75507	0.000334923	0.534225	0.115488	0.0314536	0.932113	0.0653359	0.976707
Vitvi04g01657	plant glycogenin-like starch initiation protein 1 (AT3G18660 similarity)	2.1.2	major CHO metabolism.synthesis.starch	0.00382063	0.994648	0.598061	0.632622	-3.68666	0.000323732	-3.09242	0.00071489	-0.271561	0.976707
Vitvi14g00608	plant glycogenin-like starch initiation protein 6 (AT5G18480 similarity)	2.1.2	major CHO metabolism.synthesis.starch	-0.106489	0.491391	0.0751686	0.643072	0.594526	0.000386969	0.776184	3.84122e-05	-0.0243084	0.976707
Vitvi18g01242	2.4.1.186 - Glycogenin glucosyltransferase / Priming glucosyltransferase (1 of 2)	2.1.2	major CHO metabolism.synthesis.starch	0.626253	0.000500883	0.391775	0.0245634	-0.424716	0.00740693	-0.659194	0.000177799	0.0554341	0.976707
Vitvi18g02681	plant glycogenin-like starch initiation protein 3 (AT4G33330 similarity)	2.1.2	major CHO metabolism.synthesis.starch	-0.751251	0.253504	-2.28321	0.114718	-2.79907	0.0043096	-4.33102	0.000946	-0.271256	0.976707
Vitvi03g00304	Glucose-1-phosphate adenylyltransferase family protein (AT4G39210 similarity)	2.1.2.1	major CHO metabolism.synthesis.starch.AGPase	2.53033	0.000310712	3.66221	2.27199e-05	-0.0243134	0.964451	1.10757	0.0351468	-0.210817	0.976707
Vitvi05g00442	ADP glucose pyrophosphorylase large subunit 1 (AT5G19220 similarity)	2.1.2.1	major CHO metabolism.synthesis.starch.AGPase	-1.46691	0.00265605	-2.41966	0.000153949	0.316385	0.415869	-0.636367	0.144695	0.101112	0.976707
Vitvi07g00544	ADPGLC-PPase large subunit (AT1G27680 similarity)	2.1.2.1	major CHO metabolism.synthesis.starch.AGPase	0.14187	0.387215	-0.148982	0.39846	0.202279	0.176922	-0.0885732	0.562856	-0.258281	0.976707
Vitvi12g00770	ADP glucose pyrophosphorylase 1 (AT5G48300 similarity)	2.1.2.1	major CHO metabolism.synthesis.starch.AGPase	-0.118227	0.613613	0.293342	0.204846	0.361747	0.0791844	0.773316	0.00122796	0.0325911	0.976707
Vitvi14g01873	ADP-glucose pyrophosphorylase family protein (AT1G74910 similarity)	2.1.2.1	major CHO metabolism.synthesis.starch.AGPase	0.484301	0.00254962	0.199835	0.191057	0.0529701	0.704373	-0.231497	0.0764736	-0.0682471	0.976707
Vitvi17g00738	ADP-glucose pyrophosphorylase family protein (AT1G74910 similarity)	2.1.2.1	major CHO metabolism.synthesis.starch.AGPase	-0.725776	0.000245166	-0.267326	0.097575	-0.674453	0.000176051	-0.216002	0.129626	0.0216207	0.977641
Vitvi18g02758	ADPGLC-PPase large subunit (AT1G27680 similarity)	2.1.2.1	major CHO metabolism.synthesis.starch.AGPase	2.98972	5.84565e-06	1.25193	0.00220159	0.944736	0.0219332	-0.793054	0.00771206	-0.200177	0.976707
Vitvi02g00250	UDP-Glycosyltransferase superfamily protein (AT1G32900 similarity)	2.1.2.2	major CHO metabolism.synthesis.starch.starch synthase	1.30889	0.00170277	1.45656	0.001294	1.20995	0.00133301	1.35762	0.00100327	0.0584426	0.976707
Vitvi10g00094	starch synthase 3 (AT1G11720 similarity)	2.1.2.2	major CHO metabolism.synthesis.starch.starch synthase	-0.492319	0.062965	0.609063	0.0300663	0.545877	0.0283681	1.64726	7.99958e-06	-0.249095	0.976707
Vitvi10g00739	starch synthase 4 (AT4G18240 similarity)	2.1.2.2	major CHO metabolism.synthesis.starch.starch synthase	-0.863346	0.028364	-1.11634	0.00811676	1.70048	0.000159341	1.44749	0.00056114	-0.0321679	0.976707
Vitvi10g02394	starch synthase 3 (AT1G11720 similarity)	2.1.2.2	major CHO metabolism.synthesis.starch.starch synthase	-0.775384	0.265713	0.581831	0.242302	1.15978	0.033685	2.51699	0.000317203	-0.84468	0.976707
Vitvi11g00903	starch synthase 4 (AT4G18240 similarity)	2.1.2.2	major CHO metabolism.synthesis.starch.starch synthase	-0.392403	0.0749527	-0.506356	0.0193277	1.28402	7.85165e-06	1.17007	2.46529e-05	-0.0630383	0.976707
Vitvi14g01968	starch synthase 2 (AT3G01180 similarity)	2.1.2.2	major CHO metabolism.synthesis.starch.starch synthase	-0.117971	0.560307	0.541117	0.0170319	-1.48831	1.80346e-06	-0.829223	0.000291906	-0.0848442	0.976707
Vitvi15g00885	UDP-Glycosyltransferase superfamily protein (AT1G32900 similarity)	2.1.2.2	major CHO metabolism.synthesis.starch.starch synthase	-1.43662	0.133162	-1.76158	0.209531	-0.71545	0.380606	-1.04041	0.416548	0.0526013	0.977852
Vitvi16g01405	Glycogen/starch synthases%2C ADP-glucose type (AT5G24300 similarity)	2.1.2.2	major CHO metabolism.synthesis.starch.starch synthase	-0.921722	0.00139912	-0.661601	0.0133017	0.0531337	0.821302	0.313255	0.162597	-0.0318048	0.976707
Vitvi08g01497	starch branching enzyme 2.2 (AT5G03650 similarity)	2.1.2.3	major CHO metabolism.synthesis.starch.starch branching	0.0106552	0.974527	0.0283854	0.937187	1.51452	3.46345e-05	1.53225	3.27425e-05	-0.0769915	0.976707
Vitvi18g00111	starch branching enzyme 2.2 (AT5G03650 similarity)	2.1.2.3	major CHO metabolism.synthesis.starch.starch branching	-0.0518353	0.680001	0.714961	3.03472e-05	-0.599736	3.78092e-05	0.16706	0.117622	-0.146316	0.976707
Vitvi19g00538	Alpha amylase family protein (AT3G20440 similarity)	2.1.2.3	major CHO metabolism.synthesis.starch.starch branching	-0.74247	0.00339803	-0.469452	0.12111	-0.872597	0.000869465	-0.599579	0.0254726	0.238519	0.976707
Vitvi07g00167	PTHR10357:SF115 - ISOAMYLASE 2, CHLOROPLASTIC (1 of 1)	2.1.2.4	major CHO metabolism.synthesis.starch.debranching	-0.0905709	0.605659	-0.13447	0.482533	-0.0193192	0.907457	-0.0632184	0.702891	0.0835253	0.976707
Vitvi18g00454	isoamylase 3 (AT4G09020 similarity)	2.1.2.4	major CHO metabolism.synthesis.starch.debranching	0.0780416	0.717948	0.312778	0.123411	0.425718	0.0255478	0.660454	0.00155232	-0.083319	0.976707
Vitvi08g01815	putative galactose-1-phosphate uridyltransferase (AT5G18200 similarity)	2.1.2.60	major CHO metabolism.synthesis.starch.ADP Glucose Phosphorylase	0.510576	0.00467317	0.49106	0.00515695	0.55452	0.00157094	0.535004	0.00109644	0.182971	0.976707
Vitvi01g00025	PTHR10584:SF155 - FRUCTOKINASE-LIKE 2 (1 of 1)	2.2.1.1	major CHO metabolism.degradation.sucrose.fructokinase	-0.254703	0.23069	-0.384355	0.132247	-0.311704	0.122614	-0.441355	0.0493366	0.188889	0.976707
Vitvi05g01516	pfkB-like carbohydrate kinase family protein (AT3G59480 similarity)	2.2.1.1	major CHO metabolism.degradation.sucrose.fructokinase	0.642121	0.0176333	0.642266	0.0191642	0.412464	0.0795885	0.412608	0.0829179	0.254383	0.976707
Vitvi08g01307	fructokinase-like 1 (AT3G54090 similarity)	2.2.1.1	major CHO metabolism.degradation.sucrose.fructokinase	0.824069	0.000194805	-1.76527	7.14303e-07	1.73067	8.58682e-08	-0.858672	4.96218e-05	0.131107	0.976707
Vitvi14g00950	pfkB-like carbohydrate kinase family protein (AT1G66430 similarity)	2.2.1.1	major CHO metabolism.degradation.sucrose.fructokinase	-0.158295	0.488966	-0.254512	0.276901	-0.125367	0.543372	-0.221584	0.280081	-0.143271	0.976707
Vitvi15g00775	pfkB-like carbohydrate kinase family protein (AT5G51830 similarity)	2.2.1.1	major CHO metabolism.degradation.sucrose.fructokinase	1.0332	0.0106472	0.9907	0.0367316	-0.391512	0.358912	-0.434014	0.181711	0.270865	0.976707
Vitvi16g00895	pfkB-like carbohydrate kinase family protein (AT5G51830 similarity)	2.2.1.1	major CHO metabolism.degradation.sucrose.fructokinase	0.548029	0.000618065	0.18546	0.177991	0.250076	0.0485846	-0.112493	0.338189	0.0135933	0.992648
Vitvi18g02417	pfkB-like carbohydrate kinase family protein (AT4G10260 similarity)	2.2.1.1	major CHO metabolism.degradation.sucrose.fructokinase	0.188193	0.631697	-0.0557413	0.957694	-3.78456	1.00432e-05	-4.0285	1.14233e-05	-0.363757	0.976707
Vitvi02g00512	Glycosyl hydrolases family 32 protein (AT1G12240 similarity)	2.2.1.3	major CHO metabolism.degradation.sucrose.invertases	1.21037	0.016403	2.08442	0.000737634	-0.481952	0.305388	0.39209	0.351027	0.0154141	0.997684
Vitvi02g01845	Glycosyl hydrolases family 32 protein (AT1G12240 similarity)	2.2.1.3	major CHO metabolism.degradation.sucrose.invertases	1.27183	0.00630244	1.90467	0.00110704	-0.518972	0.281264	0.113869	0.746558	0.0418603	0.991182
Vitvi04g00094	Glycosyl hydrolases family 32 protein (AT3G13790 similarity)	2.2.1.3	major CHO metabolism.degradation.sucrose.invertases	4.11161	0.000189811	1.94007	0.0744319	-0.323057	0.771435	-2.4946	0.00063127	-0.428258	0.976707
Vitvi09g00193	Glycosyl hydrolases family 32 protein (AT3G13790 similarity)	2.2.1.3	major CHO metabolism.degradation.sucrose.invertases	2.35342	0.000320072	1.38817	0.0008937	3.12092	8.77953e-06	2.15567	9.10348e-06	0.494313	0.976707
Vitvi03g00088	Plant neutral invertase family protein (AT4G34860 similarity)	2.2.1.3.1	major CHO metabolism.degradation.sucrose.invertases.neutral	1.15377	0.00159721	1.84609	9.60557e-05	-0.326735	0.343487	0.365585	0.136216	-0.133825	0.976707
Vitvi05g00164	Plant neutral invertase family protein (AT3G06500 similarity)	2.2.1.3.1	major CHO metabolism.degradation.sucrose.invertases.neutral	-1.0772	0.0141604	-0.794954	0.0629551	-0.769936	0.0467675	-0.487686	0.192674	-0.271096	0.976707
Vitvi06g01427	alkaline/neutral invertase (AT5G22510 similarity)	2.2.1.3.1	major CHO metabolism.degradation.sucrose.invertases.neutral	-0.298883	0.179894	-0.361795	0.110827	0.736918	0.00160394	0.674006	0.00303932	-0.028557	0.976707
Vitvi13g00792	alkaline/neutral invertase (AT5G22510 similarity)	2.2.1.3.1	major CHO metabolism.degradation.sucrose.invertases.neutral	-0.626228	0.00908103	-0.957287	0.000566573	1.59367	2.06296e-06	1.26261	1.81208e-05	-0.147011	0.976707
Vitvi14g00070	Plant neutral invertase family protein (AT1G56560 similarity)	2.2.1.3.1	major CHO metabolism.degradation.sucrose.invertases.neutral	0.407934	0.281225	-1.25446	0.000858081	2.88142	5.83069e-07	1.21903	0.000773572	0.134406	0.976707
Vitvi18g01682	cytosolic invertase 2 (AT4G09510 similarity)	2.2.1.3.1	major CHO metabolism.degradation.sucrose.invertases.neutral	0.0358568	0.871885	-0.355085	0.0819449	0.619457	0.00244717	0.228515	0.206302	0.0768406	0.976707
Vitvi06g01272	hexokinase-like 1 (AT1G50460 similarity)	2.2.1.4	major CHO metabolism.degradation.sucrose.hexokinase	0.0166462	0.976503	-1.20629	0.0380456	0.394726	0.356435	-0.828206	0.103347	0.183658	0.976707
Vitvi11g00260	hexokinase 1 (AT4G29130 similarity)	2.2.1.4	major CHO metabolism.degradation.sucrose.hexokinase	-0.327496	0.0475245	-0.241226	0.147545	0.423619	0.00850222	0.509889	0.00225822	0.0309198	0.976707
Vitvi18g01114	hexokinase 3 (AT1G47840 similarity)	2.2.1.4	major CHO metabolism.degradation.sucrose.hexokinase	-0.730004	0.00596399	-0.806871	0.0196565	-0.759144	0.00358259	-0.83601	0.00715185	-0.0120441	0.995109
Vitvi04g00831	sucrose synthase 6 (AT1G73370 similarity)	2.2.1.5	major CHO metabolism.degradation.sucrose.Susy	2.12226	2.98701e-05	2.19993	0.0038779	-2.39402	0.000736887	-2.31635	9.9866e-06	0.365039	0.976707
Vitvi07g00353	sucrose synthase 3 (AT4G02280 similarity)	2.2.1.5	major CHO metabolism.degradation.sucrose.Susy	1.5117	1.58722e-05	1.09758	0.000285954	1.18203	2.95182e-05	0.767915	0.00196778	-0.223956	0.976707
Vitvi11g00030	sucrose synthase 4 (AT3G43190 similarity)	2.2.1.5	major CHO metabolism.degradation.sucrose.Susy	0.693786	0.0285879	0.965896	0.00542979	0.523208	0.0618636	0.795318	0.00967905	0.0888475	0.976707
Vitvi17g01221	sucrose synthase 6 (AT1G73370 similarity)	2.2.1.5	major CHO metabolism.degradation.sucrose.Susy	1.76262	0.000333718	2.77123	0.00435134	-3.2547	0.000448151	-2.24609	5.53857e-05	0.58659	0.976707
Vitvi14g01692	Sucrase/ferredoxin-like family protein (AT5G40510 similarity)	2.2.1.99	major CHO metabolism.degradation.sucrose.misc	0.334586	0.0146175	0.174469	0.197532	1.08013	4.87317e-07	0.920011	2.71724e-06	0.044473	0.976707
Vitvi19g00704	Sucrase/ferredoxin-like family protein (AT4G26620 similarity)	2.2.1.99	major CHO metabolism.degradation.sucrose.misc	0.124305	0.397423	0.0362198	0.834699	1.2885	2.75504e-07	1.20041	6.38673e-07	-0.0723835	0.976707
Vitvi01g00932	alpha-amylase-like 3 (AT1G69830 similarity)	2.2.2.1.1	major CHO metabolism.degradation.starch.starch cleavage.alpha amylase	-0.754674	0.0106804	-0.40751	0.153527	0.601814	0.023716	0.948978	0.00122009	0.0370331	0.976707
Vitvi03g00500	PF00847//PF07821 - AP2 domain (AP2) // Alpha-amylase C-terminal beta-sheet domain (Alpha-amyl_C2) (1 of 1)	2.2.2.1.1	major CHO metabolism.degradation.starch.starch cleavage.alpha amylase	-2.07699	0.00227939	-0.388227	0.793867	-7.18487	1.07931e-06	-5.4961	4.00716e-05	0.359382	0.976707
Vitvi03g01571	alpha-amylase-like protein (AT4G25000 similarity)	2.2.2.1.1	major CHO metabolism.degradation.starch.starch cleavage.alpha amylase	1.78104	0.000392054	0.379539	0.468739	-0.0900882	0.849265	-1.49159	0.000708801	0.988356	0.976707
Vitvi03g01572	alpha-amylase-like protein (AT4G25000 similarity)	2.2.2.1.1	major CHO metabolism.degradation.starch.starch cleavage.alpha amylase	3.16146	7.97692e-07	1.40604	0.000487492	-0.271576	0.379004	-2.027	2.50949e-06	0.423025	0.976707
Vitvi14g01406	PTHR10357//PTHR10357:SF157 - ALPHA-AMYLASE // SUBFAMILY NOT NAMED (1 of 1)	2.2.2.1.1	major CHO metabolism.degradation.starch.starch cleavage.alpha amylase	-0.142502	0.583837	-0.281643	0.286413	-0.00559286	0.981179	-0.144733	0.537811	-0.0255721	0.976707
Vitvi18g00144	alpha-amylase-like 2 (AT1G76130 similarity)	2.2.2.1.1	major CHO metabolism.degradation.starch.starch cleavage.alpha amylase	0.477018	0.183605	1.03186	0.00838194	0.662484	0.0476692	1.21732	0.00127661	0.0421378	0.976707
Vitvi02g00184	beta-amylase 1 (AT3G23920 similarity)	2.2.2.1.2	major CHO metabolism.degradation.starch.starch cleavage.beta amylase	-0.404924	0.029615	-0.461684	0.016928	0.320482	0.0562469	0.263722	0.107972	0.033674	0.976707
Vitvi02g00605	chloroplast beta-amylase (AT4G17090 similarity)	2.2.2.1.2	major CHO metabolism.degradation.starch.starch cleavage.beta amylase	0.563618	0.246223	-0.396332	0.562521	5.70846	8.96179e-08	4.74851	4.93423e-07	-0.153179	0.976707
Vitvi02g01232	beta-amylase 2 (AT5G45300 similarity)	2.2.2.1.2	major CHO metabolism.degradation.starch.starch cleavage.beta amylase	-0.0414025	0.824071	0.0849297	0.645645	0.239661	0.117613	0.365993	0.0216601	-0.0968301	0.976707
Vitvi05g00357	beta-amylase 3 (AT5G18670 similarity)	2.2.2.1.2	major CHO metabolism.degradation.starch.starch cleavage.beta amylase	-1.03457	0.000143439	-0.877807	0.000566573	0.318546	0.0971645	0.475306	0.0132171	-0.303977	0.976707
Vitvi12g00558	beta-amylase 5 (AT4G15210 similarity)	2.2.2.1.2	major CHO metabolism.degradation.starch.starch cleavage.beta amylase	-1.98629	4.94408e-06	-0.925348	0.00133807	-0.134973	0.471785	0.925973	0.00188365	0.129748	0.976707
Vitvi15g01127	beta-amylase 2 (AT4G00490 similarity)	2.2.2.1.2	major CHO metabolism.degradation.starch.starch cleavage.beta amylase	-0.557706	0.00260447	-0.663242	0.00148393	-0.116766	0.431821	-0.222302	0.166279	-0.127749	0.976707
Vitvi15g01128	beta-amylase 7 (AT2G45880 similarity)	2.2.2.1.2	major CHO metabolism.degradation.starch.starch cleavage.beta amylase	0.106054	0.642498	-0.128159	0.610316	-0.0265535	0.901697	-0.260767	0.199821	-0.10785	0.976707
Vitvi19g00678	beta-amylase 4 (AT5G55700 similarity)	2.2.2.1.2	major CHO metabolism.degradation.starch.starch cleavage.beta amylase	-0.624532	0.00483546	-0.276337	0.223631	-0.25242	0.166017	0.095775	0.645219	-0.0169608	0.976707
Vitvi19g02064	beta-amylase 4 (AT5G55700 similarity)	2.2.2.1.2	major CHO metabolism.degradation.starch.starch cleavage.beta amylase	1.73069	0.000533945	0.821458	0.336942	-2.27035	0.00220877	-3.17958	2.50542e-05	0.705774	0.976707
Vitvi13g01242	dual specificity protein phosphatase (DsPTP1) family protein (AT3G52180 similarity)	2.2.2.10	major CHO metabolism.degradation.starch.laforin like phosphoglucan phosphatase (SEX4)	-0.156197	0.605611	-0.269676	0.399677	1.57018	3.52477e-05	1.4567	6.35674e-05	-0.0431856	0.976707
Vitvi01g00064	Glycosyl transferase%2C family 35 (AT3G29320 similarity)	2.2.2.2	major CHO metabolism.degradation.starch.starch phosphorylase	-1.21335	0.00492536	-2.31331	0.0135328	-2.03722	0.000179264	-3.13718	0.000596358	0.213746	0.976707
Vitvi06g00583	alpha-glucan phosphorylase 2 (AT3G46970 similarity)	2.2.2.2	major CHO metabolism.degradation.starch.starch phosphorylase	0.173262	0.597831	-0.22646	0.543132	2.73342	5.08859e-07	2.3337	2.43668e-06	0.0323692	0.976707
Vitvi10g00494	alpha-glucan phosphorylase 2 (AT3G46970 similarity)	2.2.2.2	major CHO metabolism.degradation.starch.starch phosphorylase	-0.027867	0.924819	0.592903	0.0261028	0.0983567	0.689025	0.719127	0.00399823	0.0926705	0.976707
Vitvi14g02032	Glycosyl transferase%2C family 35 (AT3G29320 similarity)	2.2.2.2	major CHO metabolism.degradation.starch.starch phosphorylase	0.487223	0.00707675	2.19082	2.47814e-07	-0.52185	0.00300974	1.18174	2.50949e-06	-0.180543	0.976707
Vitvi01g00681	Pyruvate phosphate dikinase%2C PEP/pyruvate binding domain-containing protein (AT1G10760 similarity)	2.2.2.3	major CHO metabolism.degradation.starch.glucan water dikinase	-0.176957	0.396148	-0.132598	0.54588	0.207895	0.26523	0.252255	0.172443	-0.0101594	0.976707
Vitvi05g01324	chloroplastidic phosphoglucan%2C water dikinase (ATGWD3) (AT5G26570 similarity)	2.2.2.3	major CHO metabolism.degradation.starch.glucan water dikinase	-0.211263	0.1932	-0.113114	0.505456	-0.194626	0.183508	-0.0964765	0.511282	-0.017202	0.976707
Vitvi07g01830	disproportionating enzyme (AT5G64860 similarity)	2.2.2.4	major CHO metabolism.degradation.starch.D enzyme	-0.750222	0.0162234	0.19822	0.501171	0.713219	0.00976103	1.66166	1.7533e-05	-0.068471	0.976707
Vitvi08g00930	disproportionating enzyme 2 (AT2G40840 similarity)	2.2.2.4	major CHO metabolism.degradation.starch.D enzyme	-1.30729	0.000241559	-0.630479	0.0294761	0.232415	0.354433	0.909229	0.00165501	0.0548835	0.976707
Vitvi08g01353	Carbohydrate-binding-like fold (AT5G01260 similarity)	2.2.2.4	major CHO metabolism.degradation.starch.D enzyme	0.357804	0.309417	0.567802	0.0996494	0.746159	0.0247254	0.956157	0.00468398	0.155359	0.976707
Vitvi01g00052	Glucose-6-phosphate/phosphate translocator-like protein (AT5G46110 similarity)	2.2.2.6	major CHO metabolism.degradation.starch.transporter	-2.0455	9.99347e-06	-0.723112	0.137654	-2.49235	1.29903e-06	-1.16997	0.00778697	0.0131793	0.997409
Vitvi01g00053	Glucose-6-phosphate/phosphate translocator-like protein (AT5G46110 similarity)	2.2.2.6	major CHO metabolism.degradation.starch.transporter	-0.771086	0.0872482	-0.436603	0.401102	-0.355886	0.379527	-0.0214031	0.965683	-0.146071	0.976707
Vitvi10g00499	Glucose-6-phosphate/phosphate translocator-like protein (AT5G46110 similarity)	2.2.2.6	major CHO metabolism.degradation.starch.transporter	-0.936475	0.00266282	-0.801353	0.00752707	0.0665856	0.803264	0.201707	0.405151	0.039095	0.976707
Vitvi16g00033	root cap 1 (RCP1) (AT5G17520 similarity)	2.2.2.6	major CHO metabolism.degradation.starch.transporter	-0.268595	0.201582	-0.35468	0.102458	0.307668	0.107265	0.221583	0.249595	0.0928246	0.976707
Vitvi13g00692	limit dextrinase (AT5G04360 similarity)	2.2.2.9	major CHO metabolism.degradation.starch.limit dextrinase/pullulanase	-0.741476	0.00650811	-0.428105	0.148165	-0.420325	0.0693184	-0.106954	0.693597	-0.0389523	0.976707
Vitvi01g00714	galactinol synthase 4 (AT1G60470 similarity)	3.1.1.1	minor CHO metabolism.raffinose family.galactinol synthases.known	-0.547724	0.206452	0.0711626	0.896305	0.867883	0.0385764	1.48677	0.0014226	-0.041811	0.976707
Vitvi05g00170	galactinol synthase 2 (AT1G56600 similarity)	3.1.1.1	minor CHO metabolism.raffinose family.galactinol synthases.known	1.95311	0.00439513	0.443996	0.4021	6.37233	8.69308e-08	4.86322	1.36902e-07	0.453959	0.976707
Vitvi05g00204	galactinol synthase 2 (AT1G56600 similarity)	3.1.1.1	minor CHO metabolism.raffinose family.galactinol synthases.known	2.73764	0.621934	4.82914	6.849e-05	10.229	0.00927371	12.3205	0.00110882	-0.506668	0.976707
Vitvi07g00457	galactinol synthase 1 (AT2G47180 similarity)	3.1.1.1	minor CHO metabolism.raffinose family.galactinol synthases.known	1.16621	0.058011	1.70938	0.107059	-2.19121	0.0193872	-1.64803	0.0136674	0.316864	0.976707
Vitvi07g02242	galactinol synthase 1 (AT2G47180 similarity)	3.1.1.1	minor CHO metabolism.raffinose family.galactinol synthases.known	0.795795	0.285245	1.63583	0.179137	-2.34642	0.0270704	-1.50639	0.0543953	-0.291365	0.976707
Vitvi14g00063	galactinol synthase 2 (AT1G56600 similarity)	3.1.1.1	minor CHO metabolism.raffinose family.galactinol synthases.known	-3.2229	0.000109896	-3.0922	0.000264046	0.173563	0.615666	0.304259	0.689794	-0.014612	0.997661
Vitvi14g00065	galactinol synthase 2 (AT1G56600 similarity)	3.1.1.1	minor CHO metabolism.raffinose family.galactinol synthases.known	-3.69868	1.5008e-05	-3.33479	9.25756e-05	-0.229018	0.419914	0.134876	0.854428	-0.476279	0.976707
Vitvi14g02461	galactinol synthase 1 (AT2G47180 similarity)	3.1.1.1	minor CHO metabolism.raffinose family.galactinol synthases.known	-2.91717	3.20049e-05	-3.97717	0.00022005	-0.799306	0.0263477	-1.8593	0.0240316	0.31147	0.976707
Vitvi00g01259	seed imbibition 2 (AT3G57520 similarity)	3.1.2.2	minor CHO metabolism.raffinose family.raffinose synthases.putative	-1.2677	0.0568132	-1.81862	0.0751541	-0.926029	0.121623	-1.47695	0.102652	-0.53871	0.976707
Vitvi05g00139	stachyose synthase (AT4G01970 similarity)	3.1.2.2	minor CHO metabolism.raffinose family.raffinose synthases.putative	-2.26145	0.0137833	-1.83045	0.0358417	0.27303	0.641996	0.704029	0.450553	-0.398744	0.976707
Vitvi07g00431	Raffinose synthase family protein (AT5G40390 similarity)	3.1.2.2	minor CHO metabolism.raffinose family.raffinose synthases.putative	-1.18457	0.00563476	-3.06123	2.47814e-07	5.00333	1.37854e-09	3.12667	3.21338e-07	0.222895	0.976707
Vitvi08g01890	seed imbibition 2 (AT3G57520 similarity)	3.1.2.2	minor CHO metabolism.raffinose family.raffinose synthases.putative	1.86281	0.000129675	1.93658	0.000125555	0.780438	0.0183826	0.854207	0.0203767	-0.331619	0.976707
Vitvi10g02295	seed imbibition 2 (AT3G57520 similarity)	3.1.2.2	minor CHO metabolism.raffinose family.raffinose synthases.putative	-0.885637	0.0381934	-1.38323	0.00399568	-0.65355	0.0868658	-1.15115	0.00635923	-0.0189832	0.985844
Vitvi11g00513	Raffinose synthase family protein (AT5G20250 similarity)	3.1.2.2	minor CHO metabolism.raffinose family.raffinose synthases.putative	-0.0937369	0.706494	1.36636	7.84429e-05	0.642205	0.00610027	2.1023	4.44754e-07	-0.687626	0.976707
Vitvi14g01717	Raffinose synthase family protein (AT5G40390 similarity)	3.1.2.2	minor CHO metabolism.raffinose family.raffinose synthases.putative	0.0439488	0.926125	-1.46934	0.00179028	3.79623	2.05839e-07	2.28294	1.56968e-05	-0.116344	0.976707
Vitvi17g00885	Raffinose synthase family protein (AT5G40390 similarity)	3.1.2.2	minor CHO metabolism.raffinose family.raffinose synthases.putative	1.0278	0.0178332	0.90113	0.215922	-1.99794	0.00233918	-2.12461	0.000344951	0.0460892	0.984865
Vitvi17g00957	seed imbibition 2 (AT3G57520 similarity)	3.1.2.2	minor CHO metabolism.raffinose family.raffinose synthases.putative	-0.158471	0.412335	-0.157836	0.489474	-0.198141	0.271221	-0.197506	0.292306	-0.0163102	0.976707
Vitvi10g00674	PTHR10788:SF6 - BCDNA.GH08860 (1 of 3)	3.2.1	minor CHO metabolism.trehalose.TPS	-0.130468	0.801072	1.73257	0.00506701	-1.18219	0.0259883	0.680844	0.104911	-0.0086911	0.990267
Vitvi19g00026	trehalose-6-phosphate synthase (AT1G78580 similarity)	3.2.1	minor CHO metabolism.trehalose.TPS	-0.570061	0.0149931	-1.06612	0.00419366	-1.3323	2.83475e-05	-1.82837	1.32496e-05	0.0257104	0.976707
Vitvi07g01365	Haloacid dehalogenase-like hydrolase (HAD) superfamily protein (AT5G65140 similarity)	3.2.2	minor CHO metabolism.trehalose.TPP	-1.54708	0.000418796	-1.15412	0.0253613	-1.67126	0.000130645	-1.2783	0.0066981	0.16321	0.976707
Vitvi16g00712	Haloacid dehalogenase-like hydrolase (HAD) superfamily protein (AT5G51460 similarity)	3.2.2	minor CHO metabolism.trehalose.TPP	-1.01225	0.0555998	-3.0146	8.13301e-05	2.04477	0.000269861	0.0424143	0.939597	0.0551802	0.976707
Vitvi18g00384	Haloacid dehalogenase-like hydrolase (HAD) superfamily protein (AT5G65140 similarity)	3.2.2	minor CHO metabolism.trehalose.TPP	-0.656203	0.314933	-1.12951	0.257554	-0.809943	0.204588	-1.28325	0.130344	-0.155634	0.976707
Vitvi01g00509	UDP-Glycosyltransferase / trehalose-phosphatase family protein (AT1G68020 similarity)	3.2.3	minor CHO metabolism.trehalose.potential TPS/TPP	-0.513637	0.0534999	-0.0118017	0.971422	-0.419067	0.0806456	0.0827683	0.736458	-0.0265336	0.977878
Vitvi01g00793	PTHR10788:SF14 - ALPHA,ALPHA-TREHALOSE-PHOSPHATE SYNTHASE [UDP-FORMING] 10-RELATED (1 of 2)	3.2.3	minor CHO metabolism.trehalose.potential TPS/TPP	-0.823622	0.0197102	0.248935	0.491074	-1.55221	0.000123396	-0.479655	0.118147	-0.216759	0.976707
Vitvi02g00729	trehalose phosphatase/synthase 5 (AT4G17770 similarity)	3.2.3	minor CHO metabolism.trehalose.potential TPS/TPP	0.341637	0.119965	1.24059	8.13301e-05	-0.373694	0.0762694	0.52526	0.011764	-0.00290814	0.998331
Vitvi10g00625	trehalose-phosphatase/synthase 7 (AT1G06410 similarity)	3.2.3	minor CHO metabolism.trehalose.potential TPS/TPP	-0.988989	0.0049793	0.0258657	0.947397	-0.48122	0.0999574	0.533635	0.0695327	-0.136312	0.976707
Vitvi12g00146	trehalose-phosphatase/synthase 7 (AT1G06410 similarity)	3.2.3	minor CHO metabolism.trehalose.potential TPS/TPP	-2.05118	0.00401708	0.371694	0.685882	-2.05683	0.00307417	0.366048	0.620481	-0.127937	0.976707
Vitvi17g00778	trehalose phosphate synthase (AT1G60140 similarity)	3.2.3	minor CHO metabolism.trehalose.potential TPS/TPP	-1.21977	0.016209	-0.268463	0.666252	-0.821696	0.0615329	0.129611	0.811531	-0.726727	0.976707
Vitvi02g00191	trehalase 1 (AT4G24040 similarity)	3.2.4	minor CHO metabolism.trehalose.trehalase	-0.00758772	0.972552	0.311875	0.115498	0.00814641	0.965686	0.327609	0.056891	-0.350982	0.976707
Vitvi11g01277	FGGY family of carbohydrate kinase (AT4G30310 similarity)	3.3	minor CHO metabolism.sugar alcohols	-0.248712	0.160786	0.0547866	0.794474	-0.192377	0.236344	0.111121	0.50025	0.0685482	0.976707
Vitvi16g00929	GroES-like zinc-binding alcohol dehydrogenase family protein (AT5G51970 similarity)	3.3	minor CHO metabolism.sugar alcohols	-0.689747	0.000930191	0.246367	0.153353	-0.899742	3.70312e-05	0.0363717	0.823868	-0.134203	0.976707
Vitvi16g01858	GroES-like zinc-binding alcohol dehydrogenase family protein (AT5G51970 similarity)	3.3	minor CHO metabolism.sugar alcohols	-1.32677	2.57024e-05	-0.132446	0.513917	0.357084	0.0432524	1.55141	1.75814e-06	-0.208362	0.976707
Vitvi17g00279	inositol polyphosphate kinase 2 beta (AT5G61760 similarity)	3.4.2	minor CHO metabolism.myo-inositol.InsP kinases	-0.145761	0.404717	-0.118486	0.545743	-0.328051	0.045402	-0.300776	0.0685529	0.0292845	0.976707
Vitvi18g00994	inositol-pentakisphosphate 2-kinase 1 (AT5G42810 similarity)	3.4.2	minor CHO metabolism.myo-inositol.InsP kinases	-0.633008	0.000602448	-0.80942	0.000252289	-0.203617	0.136815	-0.38003	0.0194663	0.102859	0.976707
Vitvi07g01777	myo-inositol-1-phosphate synthase 2 (AT2G22240 similarity)	3.4.3	minor CHO metabolism.myo-inositol.InsP synthases	1.73343	0.000590092	-0.545749	0.186083	1.18273	0.00367661	-1.09645	0.00744387	-0.0932154	0.976707
Vitvi09g00246	myo-inositol oxygenase 1 (AT1G14520 similarity)	3.4.4	minor CHO metabolism.myo-inositol.myo-inositol oxygenases	3.14297	0.0271106	5.11779	0.000268977	1.20871	0.396689	3.18352	0.000315353	-0.724066	0.976707
Vitvi11g00231	myo-inositol oxygenase 4 (AT4G26260 similarity)	3.4.4	minor CHO metabolism.myo-inositol.myo-inositol oxygenases	-3.02468	0.0172608	4.09071	0.0565095	-5.3507	0.00649683	1.76468	0.152186	-0.0735688	0.985727
Vitvi01g00140	myo-inositol monophosphatase like 1 (AT1G31190 similarity)	3.4.5	minor CHO metabolism.myo-inositol.inositol phosphatase	-0.720593	0.00249352	-1.14332	0.000598934	-0.361553	0.06148	-0.784276	0.00393802	0.0116164	0.992887
Vitvi03g00287	inositol monophosphatase family protein (AT4G39120 similarity)	3.4.5	minor CHO metabolism.myo-inositol.inositol phosphatase	0.0648033	0.745709	-0.560992	0.0109786	0.217246	0.200594	-0.408549	0.030472	0.0858502	0.976707
Vitvi01g01440	NAD(P)-linked oxidoreductase superfamily protein (AT2G37790 similarity)	3.5	minor CHO metabolism.others	0.0651272	0.733409	0.002613	0.992373	0.138179	0.398667	0.0756643	0.65185	-0.195	0.976707
Vitvi02g00090	Galactose mutarotase-like superfamily protein (AT4G23730 similarity)	3.5	minor CHO metabolism.others	0.67148	0.608213	1.15649	0.146068	1.89823	0.0742502	2.38324	0.00803749	-0.224225	0.976707
Vitvi03g00056	NAD(P)-linked oxidoreductase superfamily protein (AT2G21250 similarity)	3.5	minor CHO metabolism.others	-0.0414475	0.782797	-0.0376126	0.833509	-0.429323	0.00341272	-0.425488	0.00398521	0.148792	0.976707
Vitvi03g00063	pfkB-like carbohydrate kinase family protein (AT1G49350 similarity)	3.5	minor CHO metabolism.others	0.00546	0.984449	-0.228989	0.417646	-0.154007	0.496591	-0.388456	0.097033	-0.327113	0.976707
Vitvi03g00361	LOW protein: PPR containing-like protein (AT3G18840 similarity)	3.5	minor CHO metabolism.others	-0.765606	0.0983828	-0.029892	0.966449	-0.75511	0.0893919	-0.0193957	0.970888	0.219409	0.976707
Vitvi04g00117	conserved oligomeric Golgi complex component-related / COG complex component-like protein (AT5G11980 similarity)	3.5	minor CHO metabolism.others	-0.0871392	0.574962	0.24426	0.122024	-0.114934	0.409264	0.216465	0.115186	0.0573005	0.976707
Vitvi04g01318	Galactose mutarotase-like superfamily protein (AT5G66530 similarity)	3.5	minor CHO metabolism.others	-0.327688	0.44238	-0.59474	0.188486	1.98886	0.000118682	1.72181	0.000337897	-0.191269	0.976707
Vitvi05g00436	pfkB-like carbohydrate kinase family protein (AT5G19150 similarity)	3.5	minor CHO metabolism.others	0.219084	0.176166	0.143037	0.477301	-0.539361	0.00307481	-0.615408	0.00101219	-0.0285296	0.976707
Vitvi05g00752	NAD(P)-linked oxidoreductase superfamily protein (AT1G04420 similarity)	3.5	minor CHO metabolism.others	-1.00324	0.000492216	-1.61697	3.14708e-05	0.12766	0.538171	-0.486063	0.0508966	0.152872	0.976707
Vitvi06g00640	pfkB-like carbohydrate kinase family protein (AT5G58730 similarity)	3.5	minor CHO metabolism.others	-0.539404	0.0712026	1.12805	0.00422907	-1.79326	3.1496e-05	-0.125812	0.663425	0.172201	0.976707
Vitvi06g01444	NAD(P)-linked oxidoreductase superfamily protein (AT2G27680 similarity)	3.5	minor CHO metabolism.others	-0.962153	0.00626447	-1.05182	0.00420285	0.362944	0.219633	0.273274	0.349189	-0.0760424	0.976707
Vitvi07g00016	pfkB-like carbohydrate kinase family protein (AT1G06730 similarity)	3.5	minor CHO metabolism.others	0.32576	0.150262	0.151851	0.511735	0.56536	0.0110115	0.391451	0.0497382	0.0314201	0.976707
Vitvi07g00721	pfkB-like carbohydrate kinase family protein (AT4G28706 similarity)	3.5	minor CHO metabolism.others	-0.821645	0.00101833	-0.621786	0.0166231	-0.391645	0.0440089	-0.191786	0.387328	-0.0453483	0.976707
Vitvi08g01259	NAD(P)-linked oxidoreductase superfamily protein (AT2G37770 similarity)	3.5	minor CHO metabolism.others	0.780921	0.0214943	1.00203	0.0227707	-0.779915	0.0428071	-0.558808	0.0663003	0.0597526	0.976707
Vitvi08g01260	NAD(P)-linked oxidoreductase superfamily protein (AT2G37770 similarity)	3.5	minor CHO metabolism.others	-0.942188	0.00114413	-0.402365	0.263664	-1.34312	6.87769e-05	-0.803296	0.0114307	0.38139	0.976707
Vitvi08g01536	KDO transferase A (AT5G03770 similarity)	3.5	minor CHO metabolism.others	-0.178947	0.441538	0.566262	0.0141839	0.214169	0.297855	0.959378	0.000153771	0.0929591	0.976707
Vitvi08g02209	NAD(P)-linked oxidoreductase superfamily protein (AT2G37770 similarity)	3.5	minor CHO metabolism.others	0.606988	0.00982675	0.472585	0.0403211	-0.0922646	0.654561	-0.226667	0.252326	0.0356309	0.976707
Vitvi08g02210	NAD(P)-linked oxidoreductase superfamily protein (AT2G37770 similarity)	3.5	minor CHO metabolism.others	-1.22921	0.00317736	-0.27221	0.487748	-0.560371	0.0992713	0.396632	0.235043	0.0957971	0.976707
Vitvi11g01211	Galactose mutarotase-like superfamily protein (AT5G57330 similarity)	3.5	minor CHO metabolism.others	-0.116217	0.366274	0.125357	0.351861	-0.478226	0.000660163	-0.236652	0.0478991	-0.00994397	0.977797
Vitvi12g00095	NAD(P)-linked oxidoreductase superfamily protein (AT1G06690 similarity)	3.5	minor CHO metabolism.others	-1.63599	1.34152e-05	-2.23737	4.46931e-06	-0.646573	0.00600156	-1.24795	0.000179895	0.0485433	0.976707
Vitvi12g00291	haloacid dehalogenase-like hydrolase family protein (AT5G53850 similarity)	3.5	minor CHO metabolism.others	0.231442	0.441669	0.585893	0.212793	-1.54624	0.000565268	-1.19179	0.00175231	-0.176116	0.976707
Vitvi14g01684	aldose 1-epimerase family protein (AT5G14500 similarity)	3.5	minor CHO metabolism.others	-0.408816	0.158877	0.167556	0.598852	0.251493	0.343811	0.827865	0.0045903	-0.142017	0.976707
Vitvi14g01911	Galactose mutarotase-like superfamily protein (AT5G15140 similarity)	3.5	minor CHO metabolism.others	2.67132	0.000131164	0.989543	0.0147482	2.43478	0.000106695	0.753009	0.0300287	0.302661	0.976707
Vitvi14g01916	PF00069//PF01263//PF13855 - Protein kinase domain (Pkinase) // Aldose 1-epimerase (Aldose_epim) // Leucine rich repeat (LRR_8) (1 of 1)	3.5	minor CHO metabolism.others	2.36096	1.93145e-06	1.29797	8.48355e-05	1.92949	1.22506e-06	0.866506	0.000809381	0.255717	0.976707
Vitvi14g03069	PF00069//PF01263//PF13855 - Protein kinase domain (Pkinase) // Aldose 1-epimerase (Aldose_epim) // Leucine rich repeat (LRR_8) (1 of 1)	3.5	minor CHO metabolism.others	0.640921	0.0937601	-0.831258	0.134837	-0.242958	0.549659	-1.71514	0.00117119	0.0170288	0.99598
Vitvi15g01026	Galactose mutarotase-like superfamily protein (AT3G61610 similarity)	3.5	minor CHO metabolism.others	-0.463622	0.0131697	-1.73071	2.36176e-06	0.295841	0.0674311	-0.971247	7.40714e-05	-0.0604416	0.976707
Vitvi16g00086	pfkB-like carbohydrate kinase family protein (AT4G27600 similarity)	3.5	minor CHO metabolism.others	-0.592633	0.0376512	-1.37842	0.000198659	0.769512	0.00664014	-0.0162744	0.950984	-0.153688	0.976707
Vitvi16g01000	Sugar isomerase (SIS) family protein (AT5G52190 similarity)	3.5	minor CHO metabolism.others	-0.5308	0.0127076	-0.586901	0.022284	-0.36288	0.0567605	-0.418981	0.0574868	0.029267	0.976707
Vitvi16g01363	NAD(P)-linked oxidoreductase superfamily protein (AT5G53580 similarity)	3.5	minor CHO metabolism.others	-0.858728	0.00175686	-1.86592	0.000149305	-0.631423	0.00800943	-1.63861	0.000134672	0.195704	0.976707
Vitvi17g00192	Galactose mutarotase-like superfamily protein (AT3G17940 similarity)	3.5	minor CHO metabolism.others	0.536225	0.0343864	0.902183	0.00257062	-1.03338	0.000361496	-0.667418	0.00670871	0.142977	0.976707
Vitvi17g00565	Galactose mutarotase-like superfamily protein (AT3G47800 similarity)	3.5	minor CHO metabolism.others	0.814446	0.117692	2.45607	0.0926718	-4.66068	0.000694149	-3.01906	0.000887071	0.572281	0.976707
Vitvi18g02757	pfkB-like carbohydrate kinase family protein (AT1G19600 similarity)	3.5	minor CHO metabolism.others	0.482356	0.0161268	-0.0485341	0.827504	0.617741	0.00184876	0.0868507	0.626067	-0.0461923	0.976707
Vitvi19g00016	pfkB-like carbohydrate kinase family protein (AT1G17160 similarity)	3.5	minor CHO metabolism.others	-0.173385	0.336333	-0.237421	0.210227	0.154202	0.343511	0.090166	0.599283	-0.0722432	0.976707
Vitvi19g00208	haloacid dehalogenase-like hydrolase family protein (AT5G53850 similarity)	3.5	minor CHO metabolism.others	-0.0413053	0.791949	0.391072	0.0103591	-0.187206	0.143385	0.245171	0.0611432	0.0503533	0.976707
Vitvi11g01300	xylose isomerase family protein (AT5G57655 similarity)	3.5.1	minor CHO metabolism.others.xylose isomerase	-0.490219	0.0119873	0.363764	0.0553767	-0.140348	0.402031	0.713634	0.000465215	-0.0674354	0.976707
Vitvi04g01689	callose synthase 5 (AT2G13680 similarity)	3.6	minor CHO metabolism.callose	0.442586	0.0947252	0.595045	0.0382307	0.0418458	0.878985	0.194305	0.395699	-0.136325	0.976707
Vitvi06g00121	glucan synthase-like 12 (AT5G13000 similarity)	3.6	minor CHO metabolism.callose	0.491309	0.066481	0.792818	0.00817312	-0.929279	0.00127782	-0.627771	0.0144383	0.105269	0.976707
Vitvi10g00462	PTHR12741:SF23 - CALLOSE SYNTHASE 11 (1 of 1)	3.6	minor CHO metabolism.callose	-0.246198	0.346282	0.336078	0.199019	0.32482	0.165464	0.907097	0.000996784	-0.189783	0.976707
Vitvi12g00056	glucan synthase-like 7 (AT1G06490 similarity)	3.6	minor CHO metabolism.callose	1.07207	0.00284839	1.29555	0.0110559	-1.51615	0.00143534	-1.29267	0.000649311	0.123003	0.976707
Vitvi12g00307	PTHR12741:SF14 - CALLOSE SYNTHASE 12 (1 of 1)	3.6	minor CHO metabolism.callose	-0.62985	0.0366876	-0.162152	0.622956	-0.33232	0.212759	0.135377	0.629329	-0.135514	0.976707
Vitvi13g01828	glucan synthase-like 12 (AT5G13000 similarity)	3.6	minor CHO metabolism.callose	0.324239	0.105485	0.627403	0.00502099	0.191715	0.283356	0.494879	0.011661	-0.251849	0.976707
Vitvi19g01281	glucan synthase-like 4 (AT3G14570 similarity)	3.6	minor CHO metabolism.callose	2.14339	0.00129262	2.67288	0.000774911	-0.422512	0.54927	0.106974	0.77941	-0.117924	0.976707
Vitvi03g00029	xylulose kinase-1 (AT2G21370 similarity)	3.7	minor CHO metabolism.sugar kinases	-0.785757	0.00214684	-1.18222	0.000710189	-0.383318	0.0623594	-0.779785	0.00595315	0.138031	0.976707
Vitvi18g00591	xylulose kinase-2 (AT5G49650 similarity)	3.7	minor CHO metabolism.sugar kinases	-0.457205	0.0232096	-0.793136	0.00165814	-0.307502	0.0861956	-0.643433	0.00309882	-0.0362172	0.976707
Vitvi05g00149	Mevalonate/galactokinase family protein (AT3G06580 similarity)	3.8.1	minor CHO metabolism.galactose.galactokinases	-0.556526	0.0181172	0.490724	0.0379978	0.283102	0.166304	1.33035	1.3145e-05	-0.0554355	0.976707
Vitvi10g00436	alpha-galactosidase 2 (AT5G08370 similarity)	3.8.2	minor CHO metabolism.galactose.alpha-galactosidases	-1.56581	0.024757	-5.74784	0.00506311	-1.62808	0.0199583	-5.81012	0.00199665	0.624719	0.976707
Vitvi10g02085	alpha-galactosidase 1 (AT5G08380 similarity)	3.8.2	minor CHO metabolism.galactose.alpha-galactosidases	0.965767	0.00428809	1.12308	0.00897563	-1.71565	0.000118502	-1.55833	8.44796e-05	-0.0842106	0.976707
Vitvi13g00157	Melibiase family protein (AT3G56310 similarity)	3.8.2	minor CHO metabolism.galactose.alpha-galactosidases	0.599036	0.00265597	1.17961	1.62347e-05	-0.0148715	0.929077	0.565698	0.00231839	-0.0591992	0.976707
Vitvi04g01633	UDP-glucose pyrophosphorylase 2 (AT5G17310 similarity)	4.1.1	glycolysis.cytosolic branch.UGPase	-0.00691425	0.980427	0.905104	0.00114303	-0.320448	0.127248	0.591571	0.0103431	-0.0374166	0.976707
Vitvi02g00015	Phosphoglycerate mutase family protein (AT3G05170 similarity)	4.1.12	glycolysis.cytosolic branch.phosphoglycerate mutase	-0.598878	0.226347	-2.36923	0.00828468	-0.67896	0.146061	-2.44931	0.0029612	-0.0730158	0.976707
Vitvi08g00018	Phosphoglycerate mutase%2C 2%2C3-bisphosphoglycerate-independent (AT3G08590 similarity)	4.1.12	glycolysis.cytosolic branch.phosphoglycerate mutase	0.187858	0.295108	0.278604	0.134826	0.681134	0.000562667	0.771881	0.000225254	-0.0953935	0.976707
Vitvi14g00300	PTHR23029:SF46 - PHOSPHOGLYCERATE MUTASE FAMILY PROTEIN (1 of 1)	4.1.12	glycolysis.cytosolic branch.phosphoglycerate mutase	-0.0306243	0.893625	0.115197	0.638474	-0.0877204	0.66219	0.058101	0.775358	0.0154417	0.984733
Vitvi17g00059	Cofactor-independent phosphoglycerate mutase (AT3G30841 similarity)	4.1.12	glycolysis.cytosolic branch.phosphoglycerate mutase	0.259824	0.0177638	0.222802	0.0487062	-0.0767992	0.435456	-0.113822	0.233138	0.0728634	0.976707
Vitvi18g00566	Phosphoglycerate mutase family protein (AT1G58280 similarity)	4.1.12	glycolysis.cytosolic branch.phosphoglycerate mutase	-0.681931	0.0181812	-0.71056	0.0158359	0.502963	0.0443976	0.474334	0.0681392	0.0623709	0.976707
Vitvi06g00574	cytosolic enolase (AT2G29560 similarity)	4.1.13	glycolysis.cytosolic branch.enolase	0.00784453	0.96626	0.183964	0.365656	-0.79295	0.000154618	-0.616831	0.00106703	-0.0134792	0.990623
Vitvi08g01520	Enolase (AT2G36530 similarity)	4.1.13	glycolysis.cytosolic branch.enolase	0.585639	0.000884687	0.440334	0.00743721	0.651223	0.000147806	0.505919	0.00144531	-0.00905566	0.992578
Vitvi16g00831	Enolase (AT2G36530 similarity)	4.1.13	glycolysis.cytosolic branch.enolase	2.19677	4.94408e-06	2.02846	7.96564e-06	0.248782	0.306491	0.080475	0.771735	0.105998	0.976707
Vitvi17g00413	enolase 1 (AT1G74030 similarity)	4.1.13	glycolysis.cytosolic branch.enolase	1.42895	0.000128631	1.52603	1.05639e-05	1.71488	7.76424e-06	1.81195	5.01896e-07	0.0757938	0.976707
Vitvi06g00021	Pyruvate kinase family protein (AT5G56350 similarity)	4.1.14	glycolysis.cytosolic branch.pyruvate kinase (PK)	-0.407728	0.541849	1.19809	0.00295364	1.84413	0.00106383	3.44995	3.82379e-06	-0.225726	0.976707
Vitvi08g00017	Pyruvate kinase family protein (AT5G63680 similarity)	4.1.14	glycolysis.cytosolic branch.pyruvate kinase (PK)	0.53339	0.00129601	-0.0266553	0.8779	1.34891	1.49395e-07	0.788869	2.60616e-05	0.0070293	0.993145
Vitvi08g01539	Pyruvate kinase family protein (AT3G52990 similarity)	4.1.14	glycolysis.cytosolic branch.pyruvate kinase (PK)	0.482906	0.00204266	0.408711	0.00839814	1.04474	1.1031e-06	0.970544	3.08383e-06	0.0606169	0.976707
Vitvi08g01664	Pyruvate kinase family protein (AT3G52990 similarity)	4.1.14	glycolysis.cytosolic branch.pyruvate kinase (PK)	1.8188	0.000146601	1.09612	0.000301801	2.47515	2.41122e-06	1.75246	2.01909e-06	-0.123543	0.976707
Vitvi08g01836	Pyruvate kinase family protein (AT5G56350 similarity)	4.1.14	glycolysis.cytosolic branch.pyruvate kinase (PK)	-1.32144	0.00375976	-1.30701	0.0114437	-0.653713	0.0768423	-0.639287	0.14517	0.324156	0.976707
Vitvi10g01568	Pyruvate kinase family protein (AT5G08570 similarity)	4.1.14	glycolysis.cytosolic branch.pyruvate kinase (PK)	1.02888	0.000735388	0.500674	0.0498569	0.567522	0.0245656	0.0393183	0.859393	-0.13886	0.976707
Vitvi13g00723	Pyruvate kinase family protein (AT3G52990 similarity)	4.1.14	glycolysis.cytosolic branch.pyruvate kinase (PK)	0.265516	0.325897	0.736884	0.0572681	-1.40435	0.00031638	-0.932981	0.00290434	0.185529	0.976707
Vitvi16g01232	PTHR11817:SF28 - PLASTIDIAL PYRUVATE KINASE 4, CHLOROPLASTIC (1 of 1)	4.1.14	glycolysis.cytosolic branch.pyruvate kinase (PK)	-0.237349	0.479383	1.1377	0.00751962	-0.988851	0.00837188	0.386196	0.20083	-0.11308	0.976707
Vitvi01g00214	phosphoenolpyruvate carboxylase 4 (AT1G68750 similarity)	4.1.15	glycolysis.cytosolic branch.phospho-enol-pyruvate carboxylase (PEPC)	0.274898	0.131701	0.0517371	0.813073	1.07838	1.24526e-05	0.855224	0.000110466	-0.114379	0.976707
Vitvi12g00185	phosphoenolpyruvate carboxylase 3 (AT3G14940 similarity)	4.1.15	glycolysis.cytosolic branch.phospho-enol-pyruvate carboxylase (PEPC)	0.0421811	0.928797	-0.361139	0.435591	1.96901	0.000114706	1.56569	0.00069954	-0.0726367	0.976707
Vitvi19g00112	phosphoenolpyruvate carboxylase 3 (AT3G14940 similarity)	4.1.15	glycolysis.cytosolic branch.phospho-enol-pyruvate carboxylase (PEPC)	0.546772	0.0806605	-0.635086	0.06319	2.51382	8.80637e-07	1.33196	0.000256134	-0.19443	0.976707
Vitvi02g00413	phosphoenolpyruvate carboxylase-related kinase 1 (AT1G12580 similarity)	4.1.16	glycolysis.cytosolic branch.phosphoenolpyruvate carboxykinase (PEPCK)	0.0573644	0.923766	1.78776	0.00696021	-0.942376	0.0987716	0.788018	0.0819738	0.0686875	0.976707
Vitvi05g00736	phosphoenolpyruvate carboxylase kinase 1 (AT1G08650 similarity)	4.1.16	glycolysis.cytosolic branch.phosphoenolpyruvate carboxykinase (PEPCK)	-0.296057	0.59208	-1.12597	0.0370934	1.69463	0.0018688	0.86472	0.0726946	-0.0691661	0.976707
Vitvi14g00605	phosphoenolpyruvate carboxylase kinase 1 (AT1G08650 similarity)	4.1.16	glycolysis.cytosolic branch.phosphoenolpyruvate carboxykinase (PEPCK)	1.25321	0.0399095	-0.681671	0.189238	3.46507	1.28355e-05	1.53019	0.00326758	-0.180728	0.976707
Vitvi16g00935	phosphoenolpyruvate carboxylase-related kinase 1 (AT1G12580 similarity)	4.1.16	glycolysis.cytosolic branch.phosphoenolpyruvate carboxykinase (PEPCK)	-0.585125	0.00151867	0.132556	0.422492	-0.385607	0.012294	0.332073	0.0262888	-0.096558	0.976707
Vitvi18g00487	phosphoenolpyruvate carboxylase-related kinase 2 (AT1G12680 similarity)	4.1.16	glycolysis.cytosolic branch.phosphoenolpyruvate carboxykinase (PEPCK)	0.357364	0.0807055	0.376784	0.0394016	0.940353	8.67751e-05	0.959774	3.19815e-05	-0.0250021	0.976707
Vitvi18g00953	Sugar isomerase (SIS) family protein (AT5G42740 similarity)	4.1.3	glycolysis.cytosolic branch.glucose-6-phosphate isomerase	0.451541	0.0800436	0.769965	0.00628399	0.618605	0.0126508	0.937029	0.000702895	0.0748558	0.976707
Vitvi10g00129	Phosphofructokinase family protein (AT1G12000 similarity)	4.1.5	glycolysis.cytosolic branch.pyrophosphate-fructose-6-P phosphotransferase	0.410914	0.0158282	0.453736	0.00893464	-0.103224	0.477606	-0.0604013	0.690434	-0.105596	0.976707
Vitvi18g00037	Phosphofructokinase family protein (AT1G76550 similarity)	4.1.5	glycolysis.cytosolic branch.pyrophosphate-fructose-6-P phosphotransferase	0.247341	0.22688	0.12261	0.58511	0.740648	0.000836964	0.615916	0.00338434	0.00887241	0.993145
Vitvi06g00676	fructose-2%2C6-bisphosphatase (AT1G07110 similarity)	4.1.6	glycolysis.cytosolic branch.fructose-2,6-bisphosphatase (Fru2,6BisPase)	-0.814894	0.00903359	-0.661753	0.0283243	0.942453	0.00172191	1.09559	0.0005954	0.0156362	0.976707
Vitvi04g00515	aldehyde dehydrogenase 11A3 (AT2G24270 similarity)	4.1.9	glycolysis.cytosolic branch.non-phosphorylating glyceraldehyde 3-phosphate dehydrogenase (NPGAP-DH)	-0.0846443	0.645588	1.06439	3.82238e-05	-0.385535	0.0225184	0.763504	0.00016567	0.0857025	0.976707
Vitvi11g00686	aldehyde dehydrogenase 11A3 (AT2G24270 similarity)	4.1.9	glycolysis.cytosolic branch.non-phosphorylating glyceraldehyde 3-phosphate dehydrogenase (NPGAP-DH)	-0.6245	0.182536	-1.60366	0.00273397	0.15568	0.727058	-0.823484	0.0539876	0.0732017	0.976707
Vitvi18g02571	Phosphoglycerate mutase family protein (AT1G22170 similarity)	4.2.12	glycolysis.plastid branch.phosphoglycerate mutase	2.58445	0.00254732	0.110316	0.847779	2.7063	0.0009698	0.232164	0.599538	-0.278563	0.976707
Vitvi02g00684	plastidial pyruvate kinase 3 (AT1G32440 similarity)	4.2.14	glycolysis.plastid branch.pyruvate kinase (PK)	-0.372708	0.102716	0.0433138	0.872567	0.0908633	0.667062	0.506885	0.0202724	0.140357	0.976707
Vitvi03g00723	Pyruvate kinase family protein (AT3G22960 similarity)	4.2.14	glycolysis.plastid branch.pyruvate kinase (PK)	0.872841	0.00327229	0.0431714	0.89406	0.555303	0.0361871	-0.274366	0.230447	0.156512	0.976707
Vitvi05g00612	Pyruvate kinase family protein (AT3G22960 similarity)	4.2.14	glycolysis.plastid branch.pyruvate kinase (PK)	-0.160654	0.391806	-0.134575	0.497782	0.642301	0.00119839	0.66838	0.000838975	-0.107433	0.976707
Vitvi07g00062	Pyruvate kinase family protein (AT3G22960 similarity)	4.2.14	glycolysis.plastid branch.pyruvate kinase (PK)	1.80036	4.35362e-06	0.446474	0.0644221	0.569689	0.0201288	-0.784201	0.000435995	0.350469	0.976707
Vitvi16g01182	plastidic pyruvate kinase beta subunit 1 (AT5G52920 similarity)	4.2.14	glycolysis.plastid branch.pyruvate kinase (PK)	0.360192	0.123513	0.63331	0.0151876	-0.41718	0.0625752	-0.144062	0.5002	0.218081	0.976707
Vitvi01g00442	phosphoglucomutase%2C putative / glucose phosphomutase (AT1G70820 similarity)	4.2.2	glycolysis.plastid branch.phosphoglucomutase (PGM)	-1.30107	0.0445611	-1.38531	0.0388207	0.463746	0.41495	0.379498	0.525719	0.20104	0.976707
Vitvi13g00613	phosphoglucosamine mutase family protein (AT5G17530 similarity)	4.2.2	glycolysis.plastid branch.phosphoglucomutase (PGM)	-0.448512	0.015812	0.474322	0.0135455	-0.229891	0.155127	0.692944	0.000445136	0.00855326	0.983882
Vitvi18g00504	phosphoglucose isomerase 1 (AT4G24620 similarity)	4.2.3	glycolysis.plastid branch.glucose-6-phosphate isomerase	-0.22636	0.107573	0.260826	0.0735548	0.356905	0.0096102	0.844091	1.12727e-05	-0.0660808	0.976707
Vitvi07g01462	phosphofructokinase 5 (AT2G22480 similarity)	4.2.4	glycolysis.plastid branch.phosphofructokinase (PFK)	0.34074	0.097015	0.200846	0.348402	0.318019	0.101333	0.178125	0.320782	-0.0192829	0.976707
Vitvi14g01938	phosphofructokinase 5 (AT2G22480 similarity)	4.2.4	glycolysis.plastid branch.phosphofructokinase (PFK)	2.20727	5.17468e-05	0.606838	0.0141066	3.68614	1.02699e-07	2.08571	5.01896e-07	0.406155	0.976707
Vitvi06g01407	phosphoglycerate/bisphosphoglycerate mutase family protein (AT5G22620 similarity)	4.3.12	glycolysis.unclear/dually targeted.phosphoglycerate mutase	-1.3737	0.00451964	-1.93679	0.000389842	1.45565	0.00109211	0.892559	0.0345918	-0.0339376	0.976707
Vitvi01g00455	Phosphoglucomutase/phosphomannomutase family protein (AT1G70730 similarity)	4.3.2	glycolysis.unclear/dually targeted.phosphoglucomutase (PGM)	0.390221	0.12456	0.802432	0.00637097	0.978407	0.000521472	1.39062	3.48966e-05	-0.0328853	0.976707
Vitvi16g00891	phosphoglucomutase (AT5G51820 similarity)	4.3.2	glycolysis.unclear/dually targeted.phosphoglucomutase (PGM)	-0.565501	0.0144512	-0.446198	0.0536638	1.24316	1.94109e-05	1.36246	8.24002e-06	-0.140304	0.976707
Vitvi04g00040	phosphofructokinase 3 (AT4G26270 similarity)	4.3.4	glycolysis.unclear/dually targeted.phosphofructokinase (PFK)	0.411586	0.091051	-0.0632638	0.825331	0.335701	0.132328	-0.139149	0.531406	-0.051765	0.976707
Vitvi10g00212	phosphofructokinase 2 (AT5G47810 similarity)	4.3.4	glycolysis.unclear/dually targeted.phosphofructokinase (PFK)	-0.0325273	0.865658	0.281386	0.106805	-0.695753	0.000319983	-0.38184	0.0195131	-0.00160235	0.998331
Vitvi11g00237	phosphofructokinase 3 (AT4G26270 similarity)	4.3.4	glycolysis.unclear/dually targeted.phosphofructokinase (PFK)	0.456179	0.0657181	0.390273	0.129264	1.23146	5.52768e-05	1.16555	0.000100829	0.125704	0.976707
Vitvi16g00381	phosphofructokinase 4 (AT5G61580 similarity)	4.3.4	glycolysis.unclear/dually targeted.phosphofructokinase (PFK)	0.257582	0.203485	0.65449	0.00435577	0.0645895	0.743424	0.461498	0.0150643	0.108135	0.976707
Vitvi01g01538	glyceraldehyde-3-phosphate dehydrogenase C subunit 1 (AT3G04120 similarity)	4.3.8	glycolysis.unclear/dually targeted.glyceraldehyde 3-phosphate dehydrogenase (GAP-DH)	2.22	0.000307511	0.897997	0.0876983	2.31382	7.59203e-05	0.991809	0.0394188	-0.202431	0.976707
Vitvi18g02378	K00134 - glyceraldehyde 3-phosphate dehydrogenase (GAPDH, gapA) (1 of 6)	4.3.8	glycolysis.unclear/dually targeted.glyceraldehyde 3-phosphate dehydrogenase (GAP-DH)	1.31595	0.00761675	1.0578	0.0167847	0.730815	0.107331	0.472672	0.151259	-0.0578222	0.976707
Vitvi19g01710	glyceraldehyde-3-phosphate dehydrogenase of plastid 2 (AT1G16300 similarity)	4.3.8	glycolysis.unclear/dually targeted.glyceraldehyde 3-phosphate dehydrogenase (GAP-DH)	0.708166	0.000133812	1.18602	2.47756e-06	0.332923	0.0133241	0.810775	1.23645e-05	0.271297	0.976707
Vitvi01g00787	aldehyde dehydrogenase 2B4 (AT3G48000 similarity)	5.10	fermentation.aldehyde dehydrogenase	1.04696	0.000717748	0.951505	0.00293665	2.45411	1.62408e-07	2.35865	4.15474e-07	-0.118843	0.976707
Vitvi04g01402	aldehyde dehydrogenase 3F1 (AT4G36250 similarity)	5.10	fermentation.aldehyde dehydrogenase	-0.950878	0.000421157	-0.968301	0.00393505	-3.26478	7.68753e-09	-3.2822	4.31013e-08	-0.0480954	0.976707
Vitvi06g00210	aldehyde dehydrogenase 3F1 (AT4G36250 similarity)	5.10	fermentation.aldehyde dehydrogenase	-1.4955	0.000374559	-2.44164	0.0125169	-2.9052	5.00746e-06	-3.85135	0.00013504	-0.428418	0.976707
Vitvi07g01934	aldehyde dehydrogenase 3I1 (AT4G34240 similarity)	5.10	fermentation.aldehyde dehydrogenase	-0.788294	0.00735281	-0.311936	0.278452	0.730173	0.00804045	1.20653	0.000156268	0.112179	0.976707
Vitvi11g00066	aldehyde dehydrogenase 7B4 (AT1G54100 similarity)	5.10	fermentation.aldehyde dehydrogenase	0.288811	0.196447	-0.0271441	0.924544	1.77675	9.56384e-07	1.4608	6.90863e-06	-0.0944788	0.976707
Vitvi14g01796	aldehyde dehydrogenase 2B7 (AT1G23800 similarity)	5.10	fermentation.aldehyde dehydrogenase	0.8991	0.0111913	1.59103	0.000263033	-0.414716	0.172334	0.277216	0.358397	0.0377015	0.983228
Vitvi17g00786	aldehyde dehydrogenase 2B4 (AT3G48000 similarity)	5.10	fermentation.aldehyde dehydrogenase	-0.520411	0.00329881	-0.675625	0.000566573	0.305339	0.0418406	0.150125	0.284755	0.013344	0.978194
Vitvi18g00255	aldehyde dehydrogenase 3H1 (AT1G44170 similarity)	5.10	fermentation.aldehyde dehydrogenase	0.455252	0.00444479	0.45567	0.00482038	0.805675	2.0231e-05	0.806094	2.03835e-05	-0.0153707	0.976707
Vitvi08g00690	pyruvate decarboxylase-2 (AT5G54960 similarity)	5.2	fermentation.PDC	0.480462	0.0396884	0.673757	0.00596719	-0.68246	0.0027435	-0.489164	0.0230247	-0.0106072	0.993286
Vitvi10g00553	pyruvate decarboxylase-2 (AT5G54960 similarity)	5.2	fermentation.PDC	0.96574	7.02071e-06	0.828201	2.95402e-05	0.888569	2.61698e-06	0.75103	2.01094e-05	0.0535266	0.976707
Vitvi14g01061	Thiamine pyrophosphate dependent pyruvate decarboxylase family protein (AT5G17380 similarity)	5.2	fermentation.PDC	0.475415	0.0352516	0.749889	0.00390432	2.18661	1.1169e-07	2.46108	6.16519e-08	-0.158857	0.976707
Vitvi04g01668	alcohol dehydrogenase 1 (AT1G77120 similarity)	5.3	fermentation.ADH	2.82832	3.13232e-05	2.87109	6.89866e-05	-0.495254	0.343315	-0.452484	0.188809	0.388928	0.976707
Vitvi04g01669	alcohol dehydrogenase 1 (AT1G77120 similarity)	5.3	fermentation.ADH	4.48166	0.00146351	5.77062	0.000254578	-0.774024	0.606918	0.514928	0.306274	0.617725	0.976707
Vitvi04g01671	alcohol dehydrogenase 1 (AT1G77120 similarity)	5.3	fermentation.ADH	2.17856	0.0269097	1.86809	0.0684611	0.104757	0.927808	-0.205716	0.754747	0.0987268	0.976707
Vitvi06g01689	GroES-like zinc-binding dehydrogenase family protein (AT1G22430 similarity)	5.3	fermentation.ADH	-1.17586	0.000157028	-1.89105	0.000452565	-1.39696	2.75788e-05	-2.11215	4.61703e-05	-0.246659	0.976707
Vitvi06g01690	GroES-like zinc-binding dehydrogenase family protein (AT1G22430 similarity)	5.3	fermentation.ADH	-0.795194	0.00286611	-1.04566	0.0129742	-1.40229	4.43699e-05	-1.65276	0.000128414	-0.478101	0.976707
Vitvi07g00708	GroES-like zinc-binding dehydrogenase family protein (AT5G43940 similarity)	5.3	fermentation.ADH	-0.295713	0.118879	-0.147738	0.458361	-0.162458	0.343444	-0.0144827	0.937077	0.0592389	0.976707
Vitvi07g02302	GroES-like zinc-binding dehydrogenase family protein (AT5G43940 similarity)	5.3	fermentation.ADH	-0.370379	0.0565266	-0.410788	0.0598497	-0.204339	0.244949	-0.244748	0.194947	0.0774236	0.976707
Vitvi16g00018	GroES-like zinc-binding dehydrogenase family protein (AT5G24760 similarity)	5.3	fermentation.ADH	0.800205	0.014462	0.330924	0.323342	0.284919	0.351743	-0.184362	0.496523	-0.170085	0.976707
Vitvi18g00132	Zinc-binding alcohol dehydrogenase family protein (AT5G42250 similarity)	5.3	fermentation.ADH	1.24027	2.01426e-06	0.0563626	0.672342	1.53407	4.55109e-08	0.350162	0.00384046	-0.0346936	0.976707
Vitvi18g01223	alcohol dehydrogenase 1 (AT1G77120 similarity)	5.3	fermentation.ADH	-0.0855832	0.804464	0.837752	0.00914763	-1.26871	0.000236336	-0.345376	0.212805	0.157702	0.976707
Vitvi18g01226	alcohol dehydrogenase 1 (AT1G77120 similarity)	5.3	fermentation.ADH	0.492924	0.0930854	0.944856	0.00416368	-0.425018	0.110962	0.026913	0.923425	0.0697408	0.976707
Vitvi12g00008	citrate synthase 2 (AT3G58750 similarity)	6.1	gluconeogenesis / glyoxylate cycle.citrate synthase	0.599072	0.00091274	0.912564	4.85819e-05	0.845658	1.91705e-05	1.15915	1.55032e-06	-0.178736	0.976707
Vitvi03g00785	peroxisomal NAD-malate dehydrogenase 2 (AT5G09660 similarity)	6.3	gluconeogenesis / glyoxylate cycle.malate dehydrogenase	-1.47036	0.00155327	-2.1047	9.48591e-05	-0.878751	0.0219598	-1.51309	0.000456673	0.0649322	0.976707
Vitvi07g03070	peroxisomal NAD-malate dehydrogenase 1 (AT2G22780 similarity)	6.3	gluconeogenesis / glyoxylate cycle.malate dehydrogenase	0.633916	0.000179944	0.655134	0.000147848	0.449986	0.00106668	0.471203	0.000745595	-0.0132458	0.976707
Vitvi10g00554	Lactate/malate dehydrogenase family protein (AT1G53240 similarity)	6.3	gluconeogenesis / glyoxylate cycle.malate dehydrogenase	0.429619	0.00489984	0.238078	0.0979646	0.790635	1.63135e-05	0.599094	0.000215856	0.109758	0.976707
Vitvi19g00138	Lactate/malate dehydrogenase family protein (AT3G15020 similarity)	6.3	gluconeogenesis / glyoxylate cycle.malate dehydrogenase	0.479842	0.0835251	-0.0764736	0.823621	-0.20737	0.423357	-0.763685	0.00678492	-0.0128979	0.987368
Vitvi00g01243	phosphoenolpyruvate carboxykinase 1 (AT4G37870 similarity)	6.4	gluconeogenesis / glyoxylate cycle.phosphoenolpyruvate carboxykinase (PEPCK)	-0.485923	0.162284	1.138	0.00369281	-1.70299	6.75052e-05	-0.0790602	0.809792	0.167691	0.976707
Vitvi00g01382	phosphoenolpyruvate carboxykinase 1 (AT4G37870 similarity)	6.4	gluconeogenesis / glyoxylate cycle.phosphoenolpyruvate carboxykinase (PEPCK)	-0.740649	0.0490927	0.780801	0.0956968	-1.74936	0.000302176	-0.227914	0.539651	0.0134059	0.984733
Vitvi05g00387	pyruvate orthophosphate dikinase (AT4G15530 similarity)	6.5	gluconeogenesis / glyoxylate cycle.pyruvate dikinase	-1.44279	0.000664653	-0.713735	0.0616733	1.20037	0.00183531	1.92942	2.36001e-05	-0.247246	0.976707
Vitvi05g00388	pyruvate orthophosphate dikinase (AT4G15530 similarity)	6.5	gluconeogenesis / glyoxylate cycle.pyruvate dikinase	0.0240143	0.884429	0.240868	0.102766	0.605928	0.000293071	0.822781	1.82371e-05	-0.0905211	0.976707
Vitvi01g01700	glucose-6-phosphate dehydrogenase 2 (AT5G13110 similarity)	7.1.1	OPP.oxidative PP.glucose-6-phosphate 1-dehydrogenase (G6PD)	0.269174	0.645953	-1.65388	0.00102207	3.34561	3.75391e-06	1.42256	0.00354008	0.506619	0.976707
Vitvi14g00057	glucose-6-phosphate dehydrogenase 4 (AT1G09420 similarity)	7.1.1	OPP.oxidative PP.glucose-6-phosphate 1-dehydrogenase (G6PD)	0.656573	0.000353007	0.417102	0.00676669	1.03784	2.11315e-06	0.79837	1.67948e-05	-0.0207746	0.976707
Vitvi14g01605	glucose-6-phosphate dehydrogenase 6 (AT5G40760 similarity)	7.1.1	OPP.oxidative PP.glucose-6-phosphate 1-dehydrogenase (G6PD)	0.190645	0.362544	0.332261	0.124269	0.724391	0.00111851	0.866007	0.000297125	-0.0660697	0.976707
Vitvi01g00026	6-phosphogluconolactonase 1 (AT1G13700 similarity)	7.1.2	OPP.oxidative PP.6-phosphogluconolactonase	0.176838	0.513968	0.544377	0.0451359	0.284338	0.234175	0.651877	0.0102164	-0.155222	0.976707
Vitvi16g01365	NagB/RpiA/CoA transferase-like superfamily protein (AT5G24400 similarity)	7.1.2	OPP.oxidative PP.6-phosphogluconolactonase	0.204499	0.179833	1.08329	9.56906e-06	-0.389016	0.00847689	0.489778	0.00211318	0.103661	0.976707
Vitvi01g01362	1.1.1.44 - Phosphogluconate dehydrogenase (NADP(+)-dependent, decarboxylating) / Phosphogluconic acid dehydrogenase (1 of 2)	7.1.3	OPP.oxidative PP.6-phosphogluconate dehydrogenase	0.920385	8.66587e-06	0.373879	0.00778428	0.770356	8.49185e-06	0.22385	0.0608709	0.0156928	0.984762
Vitvi12g01873	6-phosphogluconate dehydrogenase family protein (AT1G71180 similarity)	7.1.3	OPP.oxidative PP.6-phosphogluconate dehydrogenase	-0.172028	0.19783	0.0772048	0.612011	-0.684082	5.11851e-05	-0.434849	0.00218022	0.0341298	0.976707
Vitvi01g01779	Aldolase-type TIM barrel family protein (AT5G13420 similarity)	7.2.2	OPP.non-reductive PP.transaldolase	0.0891956	0.51065	0.775318	4.62259e-05	-0.0154146	0.902365	0.670708	5.12246e-05	-0.00900002	0.993775
Vitvi02g00513	Aldolase superfamily protein (AT1G12230 similarity)	7.2.2	OPP.non-reductive PP.transaldolase	-0.358702	0.120935	-0.299629	0.203613	0.325956	0.113039	0.38503	0.0752152	-0.0227028	0.976707
Vitvi02g01702	Aldolase superfamily protein (AT1G12230 similarity)	7.2.2	OPP.non-reductive PP.transaldolase	-0.0921608	0.680743	0.110511	0.633493	0.168171	0.380853	0.370843	0.05682	0.00688424	0.993145
Vitvi14g01571	Aldolase-type TIM barrel family protein (AT3G01850 similarity)	7.2.3	OPP.non-reductive PP.ribulose-phosphate 3-epimerase	0.112202	0.591747	0.181346	0.403469	0.0351922	0.859142	0.104336	0.575704	-0.0489472	0.976707
Vitvi10g00934	root FNR 2 (AT1G30510 similarity)	7.3	OPP.electron transfer	0.24647	0.243905	-0.480714	0.0330393	1.16273	2.5069e-05	0.435549	0.0294522	-0.0220524	0.985844
Vitvi01g00861	pyruvate dehydrogenase complex E1 alpha subunit (AT1G59900 similarity)	8.1.1.1	TCA / organic transformation.TCA.pyruvate DH.E1	0.553025	0.00431358	0.535171	0.00566472	1.11045	6.02194e-06	1.09259	7.01194e-06	0.139021	0.976707
Vitvi01g01724	Transketolase family protein (AT5G50850 similarity)	8.1.1.1	TCA / organic transformation.TCA.pyruvate DH.E1	0.479463	0.00577602	0.0197237	0.922572	1.76951	4.96208e-08	1.30977	8.42661e-07	0.00436774	0.995028
Vitvi04g02037	PTHR11624:SF76 - PYRUVATE DEHYDROGENASE E1 COMPONENT SUBUNIT BETA-2, CHLOROPLASTIC-RELATED (1 of 1)	8.1.1.1	TCA / organic transformation.TCA.pyruvate DH.E1	0.114101	0.410304	0.0954561	0.510819	0.356837	0.00797707	0.338192	0.0106483	0.140143	0.976707
Vitvi09g01301	pyruvate dehydrogenase complex E1 alpha subunit (AT1G59900 similarity)	8.1.1.1	TCA / organic transformation.TCA.pyruvate DH.E1	0.367556	0.0102572	0.83952	2.7434e-05	0.28028	0.0282372	0.752244	1.7041e-05	-0.135849	0.976707
Vitvi15g00883	pyruvate dehydrogenase E1 alpha (AT1G01090 similarity)	8.1.1.1	TCA / organic transformation.TCA.pyruvate DH.E1	-0.117182	0.468907	0.221607	0.17002	0.351115	0.0201439	0.689904	0.000177799	0.0988339	0.976707
Vitvi01g00274	2-oxoacid dehydrogenases acyltransferase family protein (AT3G25860 similarity)	8.1.1.2	TCA / organic transformation.TCA.pyruvate DH.E2	0.298837	0.0716169	0.18128	0.25958	0.733365	0.00014061	0.615807	0.000444971	0.0278047	0.976707
Vitvi09g00151	Dihydrolipoamide acetyltransferase%2C long form protein (AT1G54220 similarity)	8.1.1.2	TCA / organic transformation.TCA.pyruvate DH.E2	0.512114	0.00137476	0.545252	0.000968548	0.822904	9.84161e-06	0.856043	7.59201e-06	-0.0791854	0.976707
Vitvi11g00147	Dihydrolipoamide acetyltransferase%2C long form protein (AT1G54220 similarity)	8.1.1.2	TCA / organic transformation.TCA.pyruvate DH.E2	0.752517	0.000558675	0.640677	0.00159772	0.478185	0.00870077	0.366345	0.0194352	-0.0213199	0.976707
Vitvi13g00719	Dihydrolipoamide acetyltransferase%2C long form protein (AT3G52200 similarity)	8.1.1.2	TCA / organic transformation.TCA.pyruvate DH.E2	0.665645	0.000221825	0.175798	0.173084	1.14084	4.83893e-07	0.650996	4.53862e-05	0.0465114	0.976707
Vitvi18g01677	2-oxoacid dehydrogenases acyltransferase family protein (AT1G34430 similarity)	8.1.1.2	TCA / organic transformation.TCA.pyruvate DH.E2	-0.0777337	0.683998	-0.44855	0.0782794	-0.761317	0.000670712	-1.13213	5.50783e-05	0.245677	0.976707
Vitvi05g00207	PTHR22912//PTHR22912:SF148 - DISULFIDE OXIDOREDUCTASE // SUBFAMILY NOT NAMED (1 of 1)	8.1.1.3	TCA / organic transformation.TCA.pyruvate DH.E3	-0.189962	0.396983	-0.434551	0.0630688	0.948046	0.000242587	0.703456	0.00220212	0.0231804	0.976707
Vitvi13g01832	Citrate synthase family protein (AT2G44350 similarity)	8.1.2	TCA / organic transformation.TCA.CS	0.444991	0.00300757	1.05812	4.33148e-06	0.0599136	0.624883	0.673045	5.74487e-05	0.0545779	0.976707
Vitvi04g01535	aconitase 1 (AT4G35830 similarity)	8.1.3	TCA / organic transformation.TCA.aconitase	0.339196	0.0241592	0.624002	0.000555846	0.235502	0.0745323	0.520307	0.000945551	-0.0856488	0.976707
Vitvi12g00505	aconitase 3 (AT2G05710 similarity)	8.1.3	TCA / organic transformation.TCA.aconitase	0.910159	0.00698125	-0.0798689	0.821037	0.925068	0.0036764	-0.0649598	0.820477	-0.171024	0.976707
Vitvi19g00502	aconitase 3 (AT2G05710 similarity)	8.1.3	TCA / organic transformation.TCA.aconitase	0.0301944	0.880679	-0.100228	0.623479	1.09473	1.07026e-05	0.964311	3.56435e-05	-0.00989283	0.993407
Vitvi03g00197	isocitrate dehydrogenase 1 (AT4G35260 similarity)	8.1.4	TCA / organic transformation.TCA.IDH	0.510999	0.00368834	0.233359	0.113822	1.33371	3.41993e-07	1.05607	2.07817e-06	0.146121	0.976707
Vitvi04g01557	isocitrate dehydrogenase 1 (AT4G35260 similarity)	8.1.4	TCA / organic transformation.TCA.IDH	0.253611	0.127772	-0.208126	0.249541	-0.139385	0.366547	-0.601122	0.00109149	-0.062477	0.976707
Vitvi08g01021	isocitrate dehydrogenase V (AT5G03290 similarity)	8.1.4	TCA / organic transformation.TCA.IDH	0.419003	0.00151756	0.278439	0.0215978	0.637214	1.86006e-05	0.496651	0.000188291	0.0800529	0.976707
Vitvi14g01732	Isocitrate/isopropylmalate dehydrogenase family protein (AT5G14590 similarity)	8.1.4	TCA / organic transformation.TCA.IDH	0.551544	0.000708388	0.344075	0.0151641	0.643367	8.20633e-05	0.435897	0.00158514	-0.0567343	0.976707
Vitvi19g01771	cytosolic NADP+-dependent isocitrate dehydrogenase (AT1G65930 similarity)	8.1.4	TCA / organic transformation.TCA.IDH	0.381353	0.00254605	0.649109	5.451e-05	0.0362318	0.735848	0.303988	0.00551578	-0.0607193	0.976707
Vitvi09g00720	2-oxoglutarate (2OG) and Fe(II)-dependent oxygenase superfamily protein (AT1G49390 similarity)	8.1.5	TCA / organic transformation.TCA.2-oxoglutarate dehydrogenase	-0.214795	0.183327	0.985816	4.77156e-05	-1.59807	1.33253e-07	-0.397458	0.011492	0.111134	0.976707
Vitvi10g00073	Dihydrolipoamide succinyltransferase (AT4G26910 similarity)	8.1.5	TCA / organic transformation.TCA.2-oxoglutarate dehydrogenase	0.453833	0.0021646	0.442688	0.0030188	0.62343	7.22765e-05	0.612285	9.76667e-05	0.0429882	0.976707
Vitvi11g00561	2-oxoglutarate (2OG) and Fe(II)-dependent oxygenase superfamily protein (AT5G20400 similarity)	8.1.5	TCA / organic transformation.TCA.2-oxoglutarate dehydrogenase	0.769299	0.00465406	0.175516	0.461914	0.947703	0.000558145	0.35392	0.0827924	-0.0501578	0.976707
Vitvi11g00565	2-oxoglutarate (2OG) and Fe(II)-dependent oxygenase superfamily protein (AT1G49390 similarity)	8.1.5	TCA / organic transformation.TCA.2-oxoglutarate dehydrogenase	-0.507296	0.324122	1.78857	0.148165	-4.05279	0.000505414	-1.75692	0.0194904	-0.794383	0.976707
Vitvi13g00265	2-oxoglutarate dehydrogenase%2C E1 component (AT3G55410 similarity)	8.1.5	TCA / organic transformation.TCA.2-oxoglutarate dehydrogenase	0.0427054	0.727986	0.036616	0.780474	0.471777	0.000279098	0.465687	0.000317012	0.0283936	0.976707
Vitvi07g00637	ATP citrate lyase (ACL) family protein (AT2G20420 similarity)	8.1.6	TCA / organic transformation.TCA.succinyl-CoA ligase	0.457214	0.00540237	0.16982	0.266591	0.775062	3.95906e-05	0.487667	0.00174178	-0.00169984	0.998423
Vitvi10g01386	Succinyl-CoA ligase%2C alpha subunit (AT5G23250 similarity)	8.1.6	TCA / organic transformation.TCA.succinyl-CoA ligase	0.427461	0.0065449	-0.179657	0.232495	0.520526	0.00100694	-0.0865924	0.511147	0.0753212	0.976707
Vitvi17g01162	Succinyl-CoA ligase%2C alpha subunit (AT5G23250 similarity)	8.1.6	TCA / organic transformation.TCA.succinyl-CoA ligase	0.455663	0.00309578	0.23573	0.0900286	0.567396	0.000291728	0.347463	0.00862191	0.0964151	0.976707
Vitvi04g01280	succinate dehydrogenase 1-1 (AT5G66760 similarity)	8.1.7	TCA / organic transformation.TCA.succinate dehydrogenase	0.358732	0.0643462	-0.0743211	0.729136	0.345838	0.0500265	-0.0872154	0.624052	-0.0388498	0.976707
Vitvi14g01627	1.3.5.1//1.3.99.1 - Succinate dehydrogenase (quinone) / Succinic dehydrogenase (1 of 1)	8.1.7	TCA / organic transformation.TCA.succinate dehydrogenase	0.54387	0.0337771	0.199643	0.46502	1.2969	4.0734e-05	0.95267	0.000657591	-0.0777127	0.976707
Vitvi07g00362	fumarase 1 (AT2G47510 similarity)	8.1.8	TCA / organic transformation.TCA.fumarase	0.492527	0.00671053	0.747148	0.000431237	-0.0853609	0.585582	0.16926	0.26016	0.0258133	0.976707
Vitvi14g00138	FUMARASE 2 (AT5G50950 similarity)	8.1.8	TCA / organic transformation.TCA.fumarase	0.452896	0.0935294	0.777569	0.0470999	-1.17437	0.00153033	-0.849699	0.00480889	-0.293607	0.976707
Vitvi04g00009	NADP-malic enzyme 3 (AT5G25880 similarity)	8.2.10	TCA / organic transformation.other organic acid transformations.malic	-1.05256	0.00607519	0.186171	0.647207	-0.683602	0.0377319	0.555129	0.100354	0.0704873	0.976707
Vitvi09g00301	NADP-malic enzyme 4 (AT1G79750 similarity)	8.2.10	TCA / organic transformation.other organic acid transformations.malic	-0.645163	0.0436517	0.775234	0.0191642	-0.564771	0.0510474	0.855627	0.00587684	-0.104116	0.976707
Vitvi11g00272	NADP-malic enzyme 3 (AT5G25880 similarity)	8.2.10	TCA / organic transformation.other organic acid transformations.malic	0.548337	0.0122443	0.582314	0.00843245	-0.0535966	0.778329	-0.0196201	0.921461	-0.0861215	0.976707
Vitvi15g01188	NAD-dependent malic enzyme 2 (AT4G00570 similarity)	8.2.10	TCA / organic transformation.other organic acid transformations.malic	-0.542154	0.00436079	-0.75727	0.000697229	-0.50682	0.00377724	-0.721936	0.000375185	0.0864756	0.976707
Vitvi01g00698	ATP-citrate lyase A-1 (AT1G10670 similarity)	8.2.11	TCA / organic transformation.other organic acid transformations.atp-citrate lyase	1.43763	8.64956e-05	2.02524	5.91417e-06	1.08965	0.000291879	1.67726	7.25905e-06	0.1513	0.976707
Vitvi05g00129	ATP citrate lyase subunit B 2 (AT5G49460 similarity)	8.2.11	TCA / organic transformation.other organic acid transformations.atp-citrate lyase	0.603889	0.000312211	0.577166	0.000528748	0.553622	0.000231463	0.526899	0.000447149	0.0426778	0.976707
Vitvi14g00047	ATP-citrate lyase A-3 (AT1G09430 similarity)	8.2.11	TCA / organic transformation.other organic acid transformations.atp-citrate lyase	0.142923	0.264439	0.42349	0.00394219	0.532757	0.000260953	0.813324	7.35642e-06	0.0395445	0.976707
Vitvi07g00599	Lactate/malate dehydrogenase family protein (AT5G43330 similarity)	8.2.9	TCA / organic transformation.other organic acid transformations.cyt MDH	0.271153	0.133056	0.212326	0.243432	0.10265	0.530378	0.0438227	0.79895	-0.0116736	0.987883
Vitvi07g00600	Lactate/malate dehydrogenase family protein (AT5G43330 similarity)	8.2.9	TCA / organic transformation.other organic acid transformations.cyt MDH	0.388472	0.0612826	0.221665	0.312205	1.15812	1.93665e-05	0.991314	9.19649e-05	0.0303233	0.976707
Vitvi13g00700	lactate/malate dehydrogenase family protein (AT5G58330 similarity)	8.2.9	TCA / organic transformation.other organic acid transformations.cyt MDH	-0.666654	0.021472	-0.880124	0.00505169	0.543338	0.0413444	0.329867	0.182577	-0.00889132	0.992993
Vitvi14g01964	PTHR11540:SF14 - MALATE DEHYDROGENASE, CHLOROPLASTIC (1 of 1)	8.2.9	TCA / organic transformation.other organic acid transformations.cyt MDH	0.138757	0.747599	0.146713	0.743775	0.408288	0.257914	0.416244	0.241895	0.138777	0.976707
Vitvi15g00628	Lactate/malate dehydrogenase family protein (AT1G04410 similarity)	8.2.9	TCA / organic transformation.other organic acid transformations.cyt MDH	0.509553	0.0752312	0.354986	0.16607	0.848329	0.00334522	0.693762	0.00556235	-0.0678638	0.976707
Vitvi17g00607	malate dehydrogenase (AT3G47520 similarity)	8.2.9	TCA / organic transformation.other organic acid transformations.cyt MDH	0.701154	0.000248936	0.520388	0.00226829	0.472634	0.00241553	0.291868	0.0325565	0.11177	0.976707
Vitvi19g01739	aldehyde dehydrogenase 5F1 (AT1G79440 similarity)	8.2.99	TCA / organic transformation.other organic acid transformations.misc	0.356865	0.104366	-0.321295	0.265953	-0.398999	0.0787638	-1.07716	0.000252513	-0.257479	0.976707
Vitvi19g01741	aldehyde dehydrogenase 5F1 (AT1G79440 similarity)	8.2.99	TCA / organic transformation.other organic acid transformations.misc	0.0331693	0.854608	0.0511273	0.779541	-0.190468	0.190379	-0.17251	0.235483	-0.0394813	0.976707
Vitvi01g00735	carbonic anhydrase 2 (AT5G14740 similarity)	8.3	TCA / organic transformation.carbonic anhydrases	-0.1104	0.63154	0.256671	0.209174	-1.94919	1.63092e-07	-1.58211	1.35219e-06	0.068946	0.976707
Vitvi03g01047	beta carbonic anhydrase 5 (AT4G33580 similarity)	8.3	TCA / organic transformation.carbonic anhydrases	-0.220223	0.228721	0.000881536	0.997349	-0.775096	0.000566715	-0.553991	0.00754895	0.00328089	0.998331
Vitvi08g01454	alpha carbonic anhydrase 1 (AT3G52720 similarity)	8.3	TCA / organic transformation.carbonic anhydrases	-1.81488	0.000780774	-0.408253	0.391099	-3.57604	7.38803e-07	-2.16941	8.07854e-05	0.019697	0.98249
Vitvi08g01604	alpha carbonic anhydrase 7 (AT1G08080 similarity)	8.3	TCA / organic transformation.carbonic anhydrases	-2.15143	0.000133812	-1.96742	0.151257	-4.46901	6.31993e-06	-4.285	0.000996199	-0.229363	0.976707
Vitvi08g01957	alpha carbonic anhydrase 4 (AT4G20990 similarity)	8.3	TCA / organic transformation.carbonic anhydrases	1.79104	0.0145891	2.80366	0.038336	-2.84052	0.0194478	-1.8279	0.0111468	0.0469542	0.990369
Vitvi14g01763	carbonic anhydrase 1 (AT3G01500 similarity)	8.3	TCA / organic transformation.carbonic anhydrases	-2.66832	9.88332e-06	-1.59204	0.000263033	-3.52307	1.27483e-07	-2.44678	2.40307e-06	0.25963	0.976707
Vitvi17g00819	carbonic anhydrase 2 (AT5G14740 similarity)	8.3	TCA / organic transformation.carbonic anhydrases	4.15471	0.098949	6.73799	0.0114969	-0.212625	0.948073	2.37066	0.0162858	0.0213845	0.976707
Vitvi18g00512	beta carbonic anhydrase 5 (AT4G33580 similarity)	8.3	TCA / organic transformation.carbonic anhydrases	-0.130414	0.613724	-0.348693	0.11552	1.10845	7.15188e-05	0.890167	0.00057879	0.00745726	0.99125
Vitvi03g00051	LYR family of Fe/S cluster biogenesis protein (AT4G34700 similarity)	9	mitochondrial electron transport / ATP synthesis	0.380869	0.0100248	0.495973	0.0028405	-0.761195	2.98221e-05	-0.64609	0.000113154	0.103332	0.976707
Vitvi13g01333	NADPH:quinone oxidoreductase (AT3G27890 similarity)	9.1.1	mitochondrial electron transport / ATP synthesis.NADH-DH (type I).complex I	0.693152	0.00234787	0.471395	0.122747	-1.38745	3.6236e-05	-1.60921	4.38522e-06	0.0274698	0.976707
Vitvi13g01335	NADPH:quinone oxidoreductase (AT3G27890 similarity)	9.1.1	mitochondrial electron transport / ATP synthesis.NADH-DH (type I).complex I	-0.875938	0.0122565	-1.01334	0.0367682	-0.93505	0.006954	-1.07246	0.0134182	-0.00700935	0.99565
Vitvi13g01354	LYR family of Fe/S cluster biogenesis protein (AT3G12260 similarity)	9.1.1	mitochondrial electron transport / ATP synthesis.NADH-DH (type I).complex I	0.127221	0.344493	-0.166077	0.225732	0.68689	4.25209e-05	0.393592	0.00365678	0.0868739	0.976707
Vitvi15g00862	prohibitin 1 (AT4G28510 similarity)	9.1.1	mitochondrial electron transport / ATP synthesis.NADH-DH (type I).complex I	0.250431	0.0429728	0.125354	0.313637	0.417984	0.00121516	0.292907	0.0119829	-0.0151897	0.978625
Vitvi19g01725	prohibitin 1 (AT4G28510 similarity)	9.1.1	mitochondrial electron transport / ATP synthesis.NADH-DH (type I).complex I	0.478086	0.00351291	0.281861	0.078523	-0.309834	0.0316068	-0.506058	0.00136197	0.10904	0.976707
Vitvi18g00981	gamma carbonic anhydrase 1 (AT1G19580 similarity)	9.1.1.5	mitochondrial electron transport / ATP synthesis.NADH-DH (type I).complex I.carbonic anhydrase	0.279858	0.0188839	0.234167	0.0483282	0.414797	0.000752407	0.369106	0.00197809	0.0889502	0.976707
Vitvi01g00576	K03963 - NADH dehydrogenase (ubiquinone) 1 beta subcomplex subunit 7 (NDUFB7) (1 of 1)	9.1.2	mitochondrial electron transport / ATP synthesis.NADH-DH (type I).localisation not clear	0.418082	0.00885953	0.29575	0.0559219	0.252861	0.0702202	0.130529	0.324232	0.0785367	0.976707
Vitvi01g01813	NADH-ubiquinone oxidoreductase B8 subunit (AT5G47890 similarity)	9.1.2	mitochondrial electron transport / ATP synthesis.NADH-DH (type I).localisation not clear	0.303227	0.0214284	-0.154605	0.227693	0.783095	7.42462e-06	0.325263	0.00824121	0.0562894	0.976707
Vitvi03g00332	Alpha-helical ferredoxin (AT1G79010 similarity)	9.1.2	mitochondrial electron transport / ATP synthesis.NADH-DH (type I).localisation not clear	0.207255	0.0659125	0.173731	0.128526	0.514058	0.000108179	0.480534	0.000207632	0.0620382	0.976707
Vitvi04g00067	NADH-ubiquinone oxidoreductase 20 kDa subunit (AT5G11770 similarity)	9.1.2	mitochondrial electron transport / ATP synthesis.NADH-DH (type I).localisation not clear	-0.196778	0.250547	-0.327603	0.0647726	0.601024	0.00108524	0.470199	0.0056888	-0.155866	0.976707
Vitvi05g00005	NADH-ubiquinone oxidoreductase-like protein (AT3G62790 similarity)	9.1.2	mitochondrial electron transport / ATP synthesis.NADH-DH (type I).localisation not clear	0.426446	0.00266969	0.140273	0.295405	0.0684424	0.567065	-0.21773	0.0620644	0.0612247	0.976707
Vitvi05g00374	Cox19-like CHCH family protein (AT5G18800 similarity)	9.1.2	mitochondrial electron transport / ATP synthesis.NADH-DH (type I).localisation not clear	0.710103	0.000202194	0.692199	0.000231248	0.428637	0.00463363	0.410733	0.0036243	0.0549571	0.976707
Vitvi07g00045	NADH-ubiquinone oxidoreductase 24 kDa subunit (AT4G02580 similarity)	9.1.2	mitochondrial electron transport / ATP synthesis.NADH-DH (type I).localisation not clear	-0.111189	0.37749	-0.242726	0.0575178	-0.000344365	0.997965	-0.131882	0.23885	-0.0966973	0.976707
Vitvi07g00693	Subtilase family protein (AT1G04110 similarity)	9.1.2	mitochondrial electron transport / ATP synthesis.NADH-DH (type I).localisation not clear	0.421318	0.00168292	0.147943	0.212191	0.328857	0.00498719	0.0554809	0.603462	0.0288663	0.976707
Vitvi09g02052	NADH-Ubiquinone/plastoquinone (complex I) protein (AT2G07689 similarity)	9.1.2	mitochondrial electron transport / ATP synthesis.NADH-DH (type I).localisation not clear	-0.0916306	0.86698	-0.352541	0.413037	1.08691	0.0118276	0.825997	0.0526768	-0.262964	0.976707
Vitvi14g01032	NADH-ubiquinone dehydrogenase (AT5G37510 similarity)	9.1.2	mitochondrial electron transport / ATP synthesis.NADH-DH (type I).localisation not clear	0.214642	0.129381	0.280768	0.0589918	0.777564	2.30909e-05	0.84369	1.29974e-05	0.00515697	0.994947
Vitvi16g00147	NADH-ubiquinone oxidoreductase-like protein (AT3G03070 similarity)	9.1.2	mitochondrial electron transport / ATP synthesis.NADH-DH (type I).localisation not clear	0.43428	0.0278172	0.331011	0.0761472	0.926132	6.77225e-05	0.822864	0.000132937	0.28006	0.976707
Vitvi16g00151	NADH:ubiquinone oxidoreductase%2C 17.2kDa subunit (AT3G03100 similarity)	9.1.2	mitochondrial electron transport / ATP synthesis.NADH-DH (type I).localisation not clear	0.135588	0.381193	-0.145524	0.375858	0.0769724	0.592316	-0.20414	0.148964	0.145212	0.976707
Vitvi16g01134	NADH-ubiquinone oxidoreductase-like protein (AT5G52840 similarity)	9.1.2	mitochondrial electron transport / ATP synthesis.NADH-DH (type I).localisation not clear	0.207449	0.0939757	0.2024	0.106961	-0.0126896	0.914782	-0.0177378	0.880822	0.0754165	0.976707
Vitvi19g00503	NADH:ubiquinone oxidoreductase%2C 17.2kDa subunit (AT4G26965 similarity)	9.1.2	mitochondrial electron transport / ATP synthesis.NADH-DH (type I).localisation not clear	-0.151543	0.53475	0.29902	0.285826	-0.439933	0.0650809	0.0106294	0.9661	-0.245636	0.976707
Vitvi19g02269	K03942 - NADH dehydrogenase (ubiquinone) flavoprotein 1 (NDUFV1) (1 of 1)	9.1.2	mitochondrial electron transport / ATP synthesis.NADH-DH (type I).localisation not clear	0.103596	0.486696	-0.0381822	0.822255	0.439103	0.00309718	0.297324	0.0299025	-0.133047	0.976707
Vitvi06g01751	alternative NAD(P)H dehydrogenase 1 (AT1G07180 similarity)	9.2.1	mitochondrial electron transport / ATP synthesis.NADH-DH (type II).internal matrix	-0.228625	0.209978	-0.236504	0.233132	-0.184995	0.270195	-0.192874	0.264368	-0.0689655	0.976707
Vitvi10g00399	alternative NAD(P)H dehydrogenase 2 (AT2G29990 similarity)	9.2.1	mitochondrial electron transport / ATP synthesis.NADH-DH (type II).internal matrix	4.50783	0.00171298	4.42505	7.55225e-05	1.89783	0.136381	1.81505	0.000512773	-1.10703	0.976707
Vitvi00g01397	NAD(P)H dehydrogenase B3 (AT4G21490 similarity)	9.2.2	mitochondrial electron transport / ATP synthesis.NADH-DH (type II).external	1.1546	0.0306988	1.08111	0.00543211	1.91194	0.000556129	1.83845	5.81727e-05	-0.279346	0.976707
Vitvi12g00641	NAD(P)H dehydrogenase B3 (AT4G21490 similarity)	9.2.2	mitochondrial electron transport / ATP synthesis.NADH-DH (type II).external	0.0057902	0.989598	0.649643	0.0466671	0.627588	0.0583694	1.27144	0.000468642	-0.263643	0.976707
Vitvi12g00642	NAD(P)H dehydrogenase B1 (AT4G28220 similarity)	9.2.2	mitochondrial electron transport / ATP synthesis.NADH-DH (type II).external	0.0532359	0.755794	-0.0760905	0.693027	-0.699467	0.000215103	-0.828793	5.8935e-05	0.00948349	0.981564
Vitvi07g01947	NAD(P)H dehydrogenase C1 (AT5G08740 similarity)	9.2.3	mitochondrial electron transport / ATP synthesis.NADH-DH (type II).mitochondrial	-0.556319	0.0365032	-0.755484	0.00653731	0.888539	0.000905231	0.689374	0.00749654	0.0769585	0.976707
Vitvi05g00712	electron transfer flavoprotein beta (AT5G43430 similarity)	9.3	mitochondrial electron transport / ATP synthesis.electron transfer flavoprotein	-0.144783	0.357109	0.100804	0.543132	0.300718	0.0385305	0.546305	0.00100444	-0.0612386	0.976707
Vitvi05g01536	electron-transfer flavoprotein:ubiquinone oxidoreductase (AT2G43400 similarity)	9.3	mitochondrial electron transport / ATP synthesis.electron transfer flavoprotein	0.103527	0.554178	0.266558	0.116975	0.297509	0.0598203	0.460539	0.00501184	-0.10229	0.976707
Vitvi19g00447	electron transfer flavoprotein alpha (AT1G50940 similarity)	9.3	mitochondrial electron transport / ATP synthesis.electron transfer flavoprotein	0.470004	0.0524277	1.02383	0.000329724	0.60146	0.0105899	1.15529	3.52675e-05	0.1966	0.976707
Vitvi02g01182	alternative oxidase 1D (AT1G32350 similarity)	9.4	mitochondrial electron transport / ATP synthesis.alternative oxidase	0.41657	0.488941	0.623881	0.416151	-2.54591	0.000624375	-2.3386	0.000849668	0.0994272	0.976707
Vitvi12g00905	alternative oxidase 2 (AT5G64210 similarity)	9.4	mitochondrial electron transport / ATP synthesis.alternative oxidase	0.976051	0.00025285	0.759992	0.00220521	-0.35902	0.0695172	-0.575079	0.00540774	0.101048	0.976707
Vitvi01g01776	Ubiquinol-cytochrome C reductase iron-sulfur subunit (AT5G13430 similarity)	9.5	mitochondrial electron transport / ATP synthesis.cytochrome c reductase	0.489681	0.00383834	0.511743	0.00331983	0.550307	0.000808858	0.572369	0.000649491	0.0810514	0.976707
Vitvi04g00441	Cytochrome bd ubiquinol oxidase%2C 14kDa subunit (AT4G32470 similarity)	9.5	mitochondrial electron transport / ATP synthesis.cytochrome c reductase	0.238994	0.133226	0.0462953	0.799426	-0.226055	0.116087	-0.418754	0.00747487	0.0653129	0.976707
Vitvi06g00823	Cytochrome b-c1 complex%2C subunit 8 protein (AT5G05370 similarity)	9.5	mitochondrial electron transport / ATP synthesis.cytochrome c reductase	0.142731	0.353376	0.152339	0.330237	-0.0528358	0.71038	-0.0432279	0.765726	-0.0986027	0.976707
Vitvi08g01463	ubiquinol-cytochrome C reductase UQCRX/QCR9-like family protein (AT3G52730 similarity)	9.5	mitochondrial electron transport / ATP synthesis.cytochrome c reductase	0.430272	0.0138486	0.226959	0.170542	0.575463	0.00118674	0.37215	0.0161145	-0.0337983	0.976707
Vitvi14g01457	PTHR10134:SF1 - CYTOCHROME B-C1 COMPLEX SUBUNIT RIESKE, MITOCHONDRIAL (1 of 2)	9.5	mitochondrial electron transport / ATP synthesis.cytochrome c reductase	0.206843	0.141709	0.474552	0.0036225	-0.490832	0.00122904	-0.223122	0.084858	0.121924	0.976707
Vitvi16g00007	Cytochrome b-c1 complex%2C subunit 8 protein (AT5G05370 similarity)	9.5	mitochondrial electron transport / ATP synthesis.cytochrome c reductase	0.0999443	0.435399	0.0767863	0.573253	0.611664	6.93341e-05	0.588506	9.8798e-05	0.0051314	0.997955
Vitvi18g02992	Ubiquinol-cytochrome C reductase hinge protein (AT1G15120 similarity)	9.5	mitochondrial electron transport / ATP synthesis.cytochrome c reductase	0.46545	0.00506358	0.346626	0.0271169	-0.0861655	0.52989	-0.204989	0.134645	-0.000598901	0.999183
Vitvi03g00373	cytochrome c biogenesis protein family (AT1G49380 similarity)	9.6	mitochondrial electron transport / ATP synthesis.cytochrome c	-1.30563	7.60549e-06	-1.23926	5.1091e-05	-0.747163	0.000207043	-0.680796	0.00225009	0.254109	0.976707
Vitvi06g00192	PF03100 - CcmE (CcmE) (1 of 1)	9.6	mitochondrial electron transport / ATP synthesis.cytochrome c	0.485262	0.289108	0.886188	0.100547	-0.441224	0.364122	-0.0402977	0.925226	0.0327671	0.976707
Vitvi09g00345	cytochrome c biogenesis protein family (AT1G15220 similarity)	9.6	mitochondrial electron transport / ATP synthesis.cytochrome c	-0.0189123	0.926112	0.42253	0.0249539	0.0830402	0.624039	0.524483	0.00305945	-0.119583	0.976707
Vitvi09g00514	Cytochrome C1 family (AT5G40810 similarity)	9.6	mitochondrial electron transport / ATP synthesis.cytochrome c	-0.164789	0.191684	0.170001	0.170974	-0.716932	1.40476e-05	-0.382142	0.00268048	0.0419016	0.976707
Vitvi12g02062	CYTOCHROME C-1 (AT1G22840 similarity)	9.6	mitochondrial electron transport / ATP synthesis.cytochrome c	0.838732	0.000673423	0.259058	0.189309	1.13883	1.91104e-05	0.559161	0.0040578	-0.0169748	0.986953
Vitvi14g01592	Cytochrome C1 family (AT5G40810 similarity)	9.6	mitochondrial electron transport / ATP synthesis.cytochrome c	0.686776	0.000157028	0.464606	0.00262288	0.643274	0.000100109	0.421104	0.00223064	0.166583	0.976707
Vitvi18g02244	cytochrome c-2 (AT4G10040 similarity)	9.6	mitochondrial electron transport / ATP synthesis.cytochrome c	0.456482	0.0152764	0.358884	0.0516334	0.135301	0.404017	0.0377026	0.825358	-0.00483965	0.992386
Vitvi01g01772	integral membrane family protein (AT1G28140 similarity)	9.7	mitochondrial electron transport / ATP synthesis.cytochrome c oxidase	-1.00306	0.000649323	-1.10106	0.000397035	0.797069	0.00191883	0.699067	0.00399589	-0.0125337	0.991771
Vitvi04g00451	K02265 - cytochrome c oxidase subunit 5b (COX5B) (1 of 2)	9.7	mitochondrial electron transport / ATP synthesis.cytochrome c oxidase	0.769961	0.00672729	0.407563	0.159959	0.116077	0.670216	-0.246321	0.280796	-0.0020277	0.998423
Vitvi07g01361	PTHR12151:SF1 - PROTEIN SCO1 HOMOLOG 2, MITOCHONDRIAL (1 of 1)	9.7	mitochondrial electron transport / ATP synthesis.cytochrome c oxidase	0.075728	0.795535	-0.388474	0.141251	0.673674	0.00802296	0.209472	0.385372	0.255093	0.976707
Vitvi07g02798	MBOAT (membrane bound O-acyl transferase) family protein (AT1G57600 similarity)	9.7	mitochondrial electron transport / ATP synthesis.cytochrome c oxidase	0.461201	0.251334	0.871386	0.205368	-1.79156	0.00336383	-1.38138	0.0059251	-0.0897628	0.976707
Vitvi07g02800	MBOAT (membrane bound O-acyl transferase) family protein (AT1G57600 similarity)	9.7	mitochondrial electron transport / ATP synthesis.cytochrome c oxidase	-0.342475	0.418178	0.0936443	0.881291	-0.801033	0.0639838	-0.364914	0.403747	-0.374754	0.976707
Vitvi07g02803	MBOAT (membrane bound O-acyl transferase) family protein (AT1G57600 similarity)	9.7	mitochondrial electron transport / ATP synthesis.cytochrome c oxidase	0.629839	0.0393462	0.565628	0.0560755	0.461031	0.108712	0.396819	0.104527	-0.30648	0.976707
Vitvi07g02804	MBOAT (membrane bound O-acyl transferase) family protein (AT1G57600 similarity)	9.7	mitochondrial electron transport / ATP synthesis.cytochrome c oxidase	0.159786	0.70341	0.0926941	0.837365	0.416096	0.247365	0.349005	0.311864	-0.127641	0.976707
Vitvi07g03064	cytochrome c oxidase-like protein (AT4G37830 similarity)	9.7	mitochondrial electron transport / ATP synthesis.cytochrome c oxidase	0.618983	0.00048131	0.27136	0.0652998	0.733696	4.333e-05	0.386073	0.006423	0.090005	0.976707
Vitvi08g00675	electron transport SCO1/SenC family protein (AT3G08950 similarity)	9.7	mitochondrial electron transport / ATP synthesis.cytochrome c oxidase	0.24272	0.463088	-0.215272	0.606819	-0.106164	0.750262	-0.564157	0.085005	0.206798	0.976707
Vitvi09g01591	cytochrome c oxidase 19-1 (AT1G66590 similarity)	9.7	mitochondrial electron transport / ATP synthesis.cytochrome c oxidase	-0.337462	0.0619069	-0.173325	0.4443	-0.50031	0.00784747	-0.336173	0.0739545	0.159397	0.976707
Vitvi09g01645	Rubredoxin-like superfamily protein (AT1G80230 similarity)	9.7	mitochondrial electron transport / ATP synthesis.cytochrome c oxidase	0.618464	9.76645e-05	0.432885	0.00163157	0.687281	1.08231e-05	0.501702	0.000214938	0.183734	0.976707
Vitvi11g00826	Cytochrome c oxidase%2C subunit Vib family protein (AT5G57815 similarity)	9.7	mitochondrial electron transport / ATP synthesis.cytochrome c oxidase	0.194796	0.305978	0.114417	0.591481	0.163937	0.357352	0.0835583	0.63727	0.046786	0.976707
Vitvi12g02009	Cox19 family protein (CHCH motif) (AT1G09794 similarity)	9.7	mitochondrial electron transport / ATP synthesis.cytochrome c oxidase	0.310801	0.312122	0.141776	0.62661	0.931374	0.00243391	0.762349	0.00558	-0.163595	0.976707
Vitvi13g01924	K02267 - cytochrome c oxidase subunit 6b (COX6B) (1 of 2)	9.7	mitochondrial electron transport / ATP synthesis.cytochrome c oxidase	0.46248	0.00133164	0.419666	0.0021695	0.531204	0.000235614	0.488389	0.000223367	0.0156174	0.984536
Vitvi13g01925	PTHR11387:SF17 - CYTOCHROME C OXIDASE SUBUNIT 6B-LIKE-RELATED (1 of 2)	9.7	mitochondrial electron transport / ATP synthesis.cytochrome c oxidase	0.333579	0.0578546	0.233729	0.183898	0.377565	0.0232516	0.277714	0.0760339	0.148894	0.976707
Vitvi14g02473	Cytochrome c oxidase subunit Vc family protein (AT5G61310 similarity)	9.7	mitochondrial electron transport / ATP synthesis.cytochrome c oxidase	0.662494	0.000312211	0.593504	0.000752902	0.190446	0.141393	0.121456	0.359847	0.0712786	0.976707
Vitvi16g00158	K02258 - cytochrome c oxidase assembly protein subunit 11 (COX11) (1 of 1)	9.7	mitochondrial electron transport / ATP synthesis.cytochrome c oxidase	0.0255347	0.928984	-0.262991	0.226822	1.17845	4.56727e-05	0.889925	0.000519643	0.122951	0.976707
Vitvi17g00186	Surfeit locus 1 cytochrome c oxidase biogenesis protein (AT3G17910 similarity)	9.7	mitochondrial electron transport / ATP synthesis.cytochrome c oxidase	-0.239153	0.216226	-0.483608	0.0170117	0.551449	0.0031858	0.306994	0.0921804	-0.21063	0.976707
Vitvi19g00226	cytochrome c oxidase 17 (AT3G15352 similarity)	9.7	mitochondrial electron transport / ATP synthesis.cytochrome c oxidase	0.372215	0.0435524	0.834534	0.000455632	-0.19356	0.271232	0.26876	0.0938995	-0.154992	0.976707
Vitvi06g00577	plant uncoupling mitochondrial protein 1 (AT3G54110 similarity)	9.8	mitochondrial electron transport / ATP synthesis.uncoupling protein	-0.391022	0.159819	-0.561778	0.123086	-0.496374	0.0700262	-0.66713	0.0366639	0.081466	0.976707
Vitvi08g01313	plant uncoupling mitochondrial protein 1 (AT3G54110 similarity)	9.8	mitochondrial electron transport / ATP synthesis.uncoupling protein	0.552723	0.0595269	1.14525	0.000907641	0.190086	0.48903	0.782609	0.00445211	0.0180518	0.97734
Vitvi18g00508	uncoupling protein 5 (AT2G22500 similarity)	9.8	mitochondrial electron transport / ATP synthesis.uncoupling protein	-1.14325	0.00959686	0.537125	0.118099	-4.45594	2.88495e-08	-2.77557	1.4176e-06	0.0235155	0.989496
Vitvi03g00527	O-acyltransferase (WSD1-like) family protein (AT5G53390 similarity)	9.9	mitochondrial electron transport / ATP synthesis.F1-ATPase	0.236691	0.4057	-0.601625	0.0559648	2.46774	4.23517e-07	1.62943	1.96623e-05	-0.0968332	0.976707
Vitvi04g01783	Mitochondrial ATP synthase subunit G protein (AT2G19680 similarity)	9.9	mitochondrial electron transport / ATP synthesis.F1-ATPase	0.448001	0.00265737	0.108559	0.440924	0.249183	0.0466313	-0.0902594	0.449974	0.185569	0.976707
Vitvi06g00243	P-loop containing nucleoside triphosphate hydrolases superfamily protein (AT3G10350 similarity)	9.9	mitochondrial electron transport / ATP synthesis.F1-ATPase	0.252167	0.533074	-0.0852275	0.832865	0.927974	0.0112546	0.590579	0.0758224	0.144223	0.976707
Vitvi07g01850	MALE GAMETOPHYTE DEFECTIVE 1 (AT2G21870 similarity)	9.9	mitochondrial electron transport / ATP synthesis.F1-ATPase	0.54649	0.00184338	0.584084	0.00121584	0.158144	0.246301	0.195738	0.158107	0.0989614	0.976707
Vitvi09g00209	Mitochondrial ATP synthase subunit G protein (AT2G19680 similarity)	9.9	mitochondrial electron transport / ATP synthesis.F1-ATPase	0.973157	3.5234e-05	0.718143	0.000469006	0.27211	0.0890658	0.017095	0.905275	0.180145	0.976707
Vitvi12g00292	O-acyltransferase (WSD1-like) family protein (AT3G49190 similarity)	9.9	mitochondrial electron transport / ATP synthesis.F1-ATPase	-1.75405	0.293458	-3.19961	0.174635	0.188993	0.879552	-1.25656	0.592334	-1.49631	0.976707
Vitvi13g00561	ATP synthase D chain (AT3G52300 similarity)	9.9	mitochondrial electron transport / ATP synthesis.F1-ATPase	0.49261	0.00254605	0.189421	0.191223	0.143928	0.262604	-0.159261	0.22067	0.0606355	0.976707
Vitvi13g00636	P-loop containing nucleoside triphosphate hydrolases superfamily protein (AT3G10350 similarity)	9.9	mitochondrial electron transport / ATP synthesis.F1-ATPase	0.639533	0.00880735	-0.468934	0.0261554	1.39236	6.06795e-06	0.283894	0.132567	0.371146	0.976707
Vitvi13g00637	P-loop containing nucleoside triphosphate hydrolases superfamily protein (AT3G10350 similarity)	9.9	mitochondrial electron transport / ATP synthesis.F1-ATPase	-0.117877	0.521023	0.155981	0.400316	0.28951	0.0766992	0.563367	0.00219108	0.0519229	0.976707
Vitvi13g01738	delta subunit of Mt ATP synthase (AT5G13450 similarity)	9.9	mitochondrial electron transport / ATP synthesis.F1-ATPase	0.491298	0.00200521	0.218284	0.126956	0.777875	1.84985e-05	0.504861	0.000851522	0.105308	0.976707
Vitvi15g00504	ATPase%2C F1 complex%2C delta/epsilon subunit (AT5G47030 similarity)	9.9	mitochondrial electron transport / ATP synthesis.F1-ATPase	0.308723	0.0163103	0.374313	0.00599827	0.383953	0.00231551	0.449542	0.000764329	0.111732	0.976707
Vitvi15g00959	O-acyltransferase (WSD1-like) family protein (AT3G49200 similarity)	9.9	mitochondrial electron transport / ATP synthesis.F1-ATPase	4.76469	0.00319082	1.76992	0.0226116	4.1462	0.0054786	1.15143	0.046316	-0.435334	0.976707
Vitvi15g00960	O-acyltransferase (WSD1-like) family protein (AT3G49200 similarity)	9.9	mitochondrial electron transport / ATP synthesis.F1-ATPase	-0.187281	0.616139	-0.459091	0.228509	1.30711	0.000956848	1.0353	0.00439904	-0.237557	0.976707
Vitvi15g00961	O-acyltransferase (WSD1-like) family protein	9.9	mitochondrial electron transport / ATP synthesis.F1-ATPase	-0.990341	0.142925	0.221677	0.902211	-6.74195	1.24996e-05	-5.52993	0.000102975	-0.110224	0.976707
Vitvi15g01579	O-acyltransferase (WSD1-like) family protein (AT3G49200 similarity)	9.9	mitochondrial electron transport / ATP synthesis.F1-ATPase	-1.23471	0.0269104	-4.27124	0.0114915	-3.86267	0.000329003	-6.8992	4.53862e-05	0.00611287	0.998423
Vitvi15g01585	O-acyltransferase (WSD1-like) family protein (AT5G53390 similarity)	9.9	mitochondrial electron transport / ATP synthesis.F1-ATPase	-1.17921	0.0166018	-4.84575	0.000694537	-2.82819	0.000240024	-6.49472	8.77477e-06	-0.0630325	0.976707
Vitvi17g00709	gamma subunit of Mt ATP synthase (AT2G33040 similarity)	9.9	mitochondrial electron transport / ATP synthesis.F1-ATPase	0.308129	0.0236067	0.238679	0.0765963	0.368859	0.00479284	0.299409	0.017745	0.0517994	0.976707
Vitvi19g01974	Mitochondrial ATP synthase subunit G protein (AT4G29480 similarity)	9.9	mitochondrial electron transport / ATP synthesis.F1-ATPase	0.307998	0.0335326	-0.0951772	0.539592	0.0869133	0.50683	-0.316262	0.0201947	0.0317336	0.976707
Vitvi01g02028	coenzyme Q biosynthesis Coq4 family protein / ubiquinone biosynthesis Coq4 family protein (AT2G03690 similarity)	9.99	mitochondrial electron transport / ATP synthesis.unspecified	0.158537	0.475402	0.177813	0.430433	0.33475	0.0971349	0.354025	0.0689283	0.124688	0.976707
Vitvi07g00510	ABC transporter 1 (AT4G01660 similarity)	9.99	mitochondrial electron transport / ATP synthesis.unspecified	-0.317693	0.0275179	-0.0501066	0.755481	0.142436	0.253056	0.410022	0.00439659	-0.0670381	0.976707
Vitvi02g00642	phosphoglucosamine mutase-like protein (AT5G18070 similarity)	10.1	cell wall.precursor synthesis	0.826089	0.0021083	0.454151	0.0654202	0.342221	0.13785	-0.0297172	0.887714	0.192971	0.976707
Vitvi09g00010	O-fucosyltransferase family protein (AT1G53770 similarity)	10.1	cell wall.precursor synthesis	-0.190243	0.153651	-0.171055	0.21772	-0.046783	0.709438	-0.0275956	0.831457	0.0152801	0.989582
Vitvi13g00352	Glucose-1-phosphate adenylyltransferase family protein (AT2G39770 similarity)	10.1.1.1	cell wall.precursor synthesis.NDP sugar pyrophosphorylase.GDP mannose	-1.06261	0.000555076	-0.347808	0.155322	-1.74732	2.19897e-06	-1.03252	0.000226404	0.047987	0.976707
Vitvi15g00932	L-fucokinase/GDP-L-fucose pyrophosphorylase (AT1G01220 similarity)	10.1.1.2	cell wall.precursor synthesis.NDP sugar pyrophosphorylase.GDP fucose and fucokinase	-0.00910857	0.96614	0.372071	0.0514868	0.0276237	0.877293	0.408803	0.0179189	-0.12034	0.976707
Vitvi18g00215	UDP-sugar pyrophosphorylase (AT5G52560 similarity)	10.1.1.20	cell wall.precursor synthesis.NDP sugar pyrophosphorylase.multiple NDP-Sugars	0.292997	0.337748	0.623007	0.0733121	2.82506	2.5598e-07	3.15507	1.51732e-07	-0.24281	0.976707
Vitvi19g00025	rhamnose biosynthesis 3 (AT3G14790 similarity)	10.1.10	cell wall.precursor synthesis.RHM	0.0878704	0.701475	0.411589	0.0621179	0.0760868	0.703402	0.399805	0.0456064	0.123959	0.976707
Vitvi02g00423	nucleotide-rhamnose synthase/epimerase-reductase (AT1G63000 similarity)	10.1.11	cell wall.precursor synthesis.UER	0.629876	0.00204602	0.998641	7.60192e-05	0.635136	0.000895947	1.0039	2.21505e-05	0.0680132	0.976707
Vitvi07g00617	Sugar isomerase (SIS) family protein (AT3G54690 similarity)	10.1.12.1	cell wall.precursor synthesis.KDO pathway.arabinose-5-phosphate isomerase	0.247508	0.192458	-0.332692	0.14664	-0.0452629	0.81607	-0.625463	0.00353928	0.119361	0.976707
Vitvi19g01724	Aldolase-type TIM barrel family protein (AT1G79500 similarity)	10.1.12.2	cell wall.precursor synthesis.KDO pathway.KDO-8-phosphate synthase	0.373763	0.0853847	0.233135	0.344288	-0.0312586	0.890594	-0.171887	0.386554	0.0117763	0.993145
Vitvi10g00466	Nucleotide-diphospho-sugar transferases superfamily protein (AT1G53000 similarity)	10.1.12.4	cell wall.precursor synthesis.KDO pathway.CMP-KDO synthetase	0.153637	0.708889	-0.175747	0.638161	0.9481	0.00847069	0.618716	0.0626219	0.795423	0.976707
Vitvi19g00234	Nucleotide-diphospho-sugar transferases superfamily protein (AT1G53000 similarity)	10.1.12.4	cell wall.precursor synthesis.KDO pathway.CMP-KDO synthetase	0.226256	0.290803	0.041215	0.870874	0.695329	0.00185051	0.510289	0.0135204	-0.113143	0.976707
Vitvi02g00143	UDP-D-glucose/UDP-D-galactose 4-epimerase 5 (AT4G10960 similarity)	10.1.2	cell wall.precursor synthesis.UGE	3.86662	8.64956e-05	3.34006	2.86778e-06	2.67884	0.00108985	2.15228	1.4604e-06	1.21891	0.976707
Vitvi02g00145	UDP-D-glucose/UDP-D-galactose 4-epimerase 5 (AT4G10960 similarity)	10.1.2	cell wall.precursor synthesis.UGE	0.234597	0.269462	0.719541	0.0036853	1.8268	3.60598e-07	2.31174	6.85693e-08	-0.0499493	0.976707
Vitvi02g00390	UDP-D-glucose/UDP-D-galactose 4-epimerase 1 (AT1G12780 similarity)	10.1.2	cell wall.precursor synthesis.UGE	0.247599	0.471564	-0.223383	0.545489	0.468245	0.131161	-0.00273744	0.993218	-0.10182	0.976707
Vitvi14g01178	Mannose-6-phosphate isomerase%2C type I (AT3G02570 similarity)	10.1.20	cell wall.precursor synthesis.phosphomannose isomerase	-0.725869	0.00671053	-0.604505	0.0571181	-0.683127	0.00699821	-0.561762	0.0441515	-0.106319	0.976707
Vitvi15g01178	phosphomannomutase (AT2G45790 similarity)	10.1.21	cell wall.precursor synthesis.phosphomannomutase	-0.357235	0.1043	-0.377658	0.155969	-1.05789	0.000123605	-1.07831	0.000188441	0.145668	0.976707
Vitvi03g01097	UDP-D-apiose/UDP-D-xylose synthase 2 (AT1G08200 similarity)	10.1.3	cell wall.precursor synthesis.AXS	-0.624514	0.00395875	-0.36632	0.080643	-0.555475	0.00486063	-0.29728	0.107496	0.128278	0.976707
Vitvi06g01389	UDP-D-apiose/UDP-D-xylose synthase 2 (AT1G08200 similarity)	10.1.3	cell wall.precursor synthesis.AXS	-0.380746	0.271725	0.67024	0.0527062	-1.04541	0.0027138	0.00557712	0.986549	0.175267	0.976707
Vitvi06g01468	UDP-D-apiose/UDP-D-xylose synthase 2 (AT1G08200 similarity)	10.1.3	cell wall.precursor synthesis.AXS	-0.474235	0.177719	-0.412028	0.147339	1.16885	0.000461288	1.23106	0.000703135	-0.0396251	0.976707
Vitvi11g01055	galacturonic acid kinase (AT3G10700 similarity)	10.1.30.1	cell wall.precursor synthesis.sugar kinases.galacturonic acid kinase	0.0474271	0.85943	0.195387	0.572438	-0.883167	0.00270853	-0.735207	0.00758126	-0.150622	0.976707
Vitvi14g01675	glucuronokinase G (AT3G01640 similarity)	10.1.30.3	cell wall.precursor synthesis.sugar kinases.glucuronic acid kinase	0.0629277	0.783971	1.04172	0.000354376	-0.616996	0.00684556	0.361797	0.0588323	-0.00859362	0.997836
Vitvi01g00061	UDP-glucose 6-dehydrogenase family protein (AT5G15490 similarity)	10.1.4	cell wall.precursor synthesis.UGD	-0.765016	0.0384489	0.412539	0.231968	-2.33012	3.99337e-06	-1.15256	0.00153714	0.144478	0.976707
Vitvi17g00682	UDP-glucose 6-dehydrogenase family protein (AT5G15490 similarity)	10.1.4	cell wall.precursor synthesis.UGD	-0.73305	0.0149817	-0.261948	0.438793	-0.810539	0.0058238	-0.339437	0.231813	0.0482547	0.980375
Vitvi06g00435	UDP-XYL synthase 6 (AT2G28760 similarity)	10.1.5	cell wall.precursor synthesis.UXS	0.409711	0.0593785	0.733297	0.00294836	0.104183	0.61552	0.427769	0.0275525	-0.028056	0.988996
Vitvi07g00325	UDP-xylose synthase 4 (AT2G47650 similarity)	10.1.5	cell wall.precursor synthesis.UXS	1.79932	1.93688e-06	0.598762	0.00948752	2.37148	2.75983e-08	1.17092	2.13571e-05	0.126581	0.976707
Vitvi08g01098	UDP-glucuronic acid decarboxylase 1 (AT3G53520 similarity)	10.1.5	cell wall.precursor synthesis.UXS	0.268498	0.116636	0.483167	0.00648954	1.10236	4.42709e-06	1.31703	7.07273e-07	0.237094	0.976707
Vitvi13g01966	UDP-XYL synthase 5 (AT3G46440 similarity)	10.1.5	cell wall.precursor synthesis.UXS	0.59832	0.000198151	0.746141	4.17397e-05	0.793775	5.00276e-06	0.941595	1.39208e-06	-0.056851	0.976707
Vitvi02g01826	K08679 - UDP-glucuronate 4-epimerase (E5.1.3.6) (1 of 3)	10.1.6	cell wall.precursor synthesis.GAE	-1.11094	0.682028	0.351785	0.900544	-0.0689919	0.975306	1.39373	0.555558	-1.21623	0.976707
Vitvi04g02147	4.2.1.47 - GDP-mannose 4,6-dehydratase / Guanosine diphosphomannose oxidoreductase (1 of 1)	10.1.7	cell wall.precursor synthesis.GMD	0.282872	0.153055	0.526555	0.0176787	-0.172263	0.363784	0.0714204	0.699413	0.205107	0.976707
Vitvi11g00809	1.1.1.271 - GDP-L-fucose synthase / GDP-fucose synthetase (1 of 1)	10.1.8	cell wall.precursor synthesis.GER	0.179604	0.330706	-0.0606997	0.812418	-0.697582	0.00111001	-0.937887	0.000112678	0.073447	0.976707
Vitvi03g01138	NAD(P)-binding Rossmann-fold superfamily protein (AT1G30620 similarity)	10.1.9	cell wall.precursor synthesis.MUR4	0.869921	0.00122298	0.471399	0.0397979	1.6429	1.88889e-06	1.24438	1.845e-05	0.322444	0.976707
Vitvi10g01066	NAD(P)-binding Rossmann-fold superfamily protein (AT1G30620 similarity)	10.1.9	cell wall.precursor synthesis.MUR4	0.620564	0.00259122	0.645572	0.00227723	0.172113	0.311621	0.197121	0.217738	0.113973	0.976707
Vitvi09g00442	mannosyltransferase family protein (AT5G22130 similarity)	10.2	cell wall.cellulose synthesis	0.26437	0.238429	0.764594	0.00202172	0.284496	0.177364	0.78472	0.00049376	0.155116	0.976707
Vitvi00g02116	cellulose synthase like E1 (AT1G55850 similarity)	10.2.1	cell wall.cellulose synthesis.cellulose synthase	0.309155	0.321727	-1.0201	0.00113871	1.80767	5.68037e-06	0.478412	0.0733697	-0.0585693	0.976707
Vitvi02g00165	cellulose synthase like G3 (AT4G23990 similarity)	10.2.1	cell wall.cellulose synthesis.cellulose synthase	-6.42496	7.63236e-06	-2.0587	0.0546447	-3.51753	2.52764e-05	0.848739	0.432354	-1.1607	0.976707
Vitvi02g00171	cellulose synthase like G3 (AT4G23990 similarity)	10.2.1	cell wall.cellulose synthesis.cellulose synthase	-2.0096	0.0044838	-2.82565	0.0120392	-0.869041	0.0972547	-1.68509	0.0880878	-0.317987	0.976707
Vitvi02g00173	cellulose synthase like G3 (AT4G23990 similarity)	10.2.1	cell wall.cellulose synthesis.cellulose synthase	7.21665	7.23345e-06	5.32689	8.61865e-07	2.63811	0.0117373	0.748355	0.00716094	0.145668	0.983882
Vitvi02g00790	cellulose-synthase like D2 (AT5G16910 similarity)	10.2.1	cell wall.cellulose synthesis.cellulose synthase	-0.438067	0.539376	1.04201	0.220108	-1.68888	0.0254762	-0.208802	0.763506	-0.392216	0.976707
Vitvi02g01341	cellulose synthase like G3 (AT4G23990 similarity)	10.2.1	cell wall.cellulose synthesis.cellulose synthase	0.725977	0.108241	1.1345	0.046348	4.34018	2.68981e-07	4.7487	2.34244e-07	-0.306943	0.976707
Vitvi02g01342	PTHR13301:SF51 - CELLULOSE SYNTHASE-LIKE PROTEIN G1-RELATED (1 of 15)	10.2.1	cell wall.cellulose synthesis.cellulose synthase	0.378423	0.776224	2.4481	0.00128486	2.01021	0.0453465	4.07988	8.28642e-05	0.211612	0.976707
Vitvi02g01343	cellulose synthase like G3 (AT4G23990 similarity)	10.2.1	cell wall.cellulose synthesis.cellulose synthase	0.557018	0.628337	3.41956	0.00109507	0.352406	0.747182	3.21495	0.000322266	0.543131	0.976707
Vitvi02g01344	cellulose synthase like G3 (AT4G23990 similarity)	10.2.1	cell wall.cellulose synthesis.cellulose synthase	3.17357	7.75781e-06	2.37432	1.44823e-05	1.26412	0.00765733	0.464868	0.0714595	0.352015	0.976707
Vitvi02g01348	cellulose synthase like G3 (AT4G23990 similarity)	10.2.1	cell wall.cellulose synthesis.cellulose synthase	-1.23703	0.00159955	-0.127519	0.753437	-1.00401	0.00366066	0.105495	0.753891	-0.257959	0.976707
Vitvi02g01349	cellulose synthase like G3 (AT4G23990 similarity)	10.2.1	cell wall.cellulose synthesis.cellulose synthase	2.938	1.93145e-06	2.94316	1.25912e-06	0.832334	0.00811009	0.837497	0.00657895	-0.133468	0.976707
Vitvi02g01355	cellulose synthase like G3 (AT4G23990 similarity)	10.2.1	cell wall.cellulose synthesis.cellulose synthase	-0.829094	0.122478	-0.390914	0.616207	-1.00629	0.0597727	-0.568106	0.356577	0.0202275	0.994711
Vitvi03g00274	cellulose synthase 6 (AT5G64740 similarity)	10.2.1	cell wall.cellulose synthesis.cellulose synthase	-0.572338	0.0218814	-0.467892	0.0514173	-1.50629	5.53614e-06	-1.40185	1.21174e-05	0.0799064	0.976707
Vitvi04g00465	cellulose synthase 1 (AT4G32410 similarity)	10.2.1	cell wall.cellulose synthesis.cellulose synthase	-0.233405	0.218909	0.659699	0.00182612	-1.07914	1.26192e-05	-0.186038	0.268739	0.0609138	0.976707
Vitvi04g00735	Cellulose-synthase-like C5 (AT4G31590 similarity)	10.2.1	cell wall.cellulose synthesis.cellulose synthase	-1.13436	0.00479897	-2.12985	0.00841853	-1.59286	0.000521525	-2.58835	0.000780414	0.336868	0.976707
Vitvi05g00672	cellulose synthase like G2 (AT4G24000 similarity)	10.2.1	cell wall.cellulose synthesis.cellulose synthase	0.713108	0.0238674	0.38744	0.223334	2.82708	2.02408e-07	2.50142	6.16859e-07	0.0173821	0.984733
Vitvi05g00675	cellulose synthase like G2 (AT4G24000 similarity)	10.2.1	cell wall.cellulose synthesis.cellulose synthase	0.713227	0.156689	0.148154	0.79568	4.23968	5.1156e-07	3.6746	1.22986e-06	0.138975	0.976707
Vitvi05g00676	cellulose synthase like G2 (AT4G24000 similarity)	10.2.1	cell wall.cellulose synthesis.cellulose synthase	0.51352	0.165177	-0.0290488	0.952855	2.36798	7.71093e-06	1.82541	8.44969e-05	-0.00319924	0.998331
Vitvi05g00681	cellulose synthase like G2 (AT4G24000 similarity)	10.2.1	cell wall.cellulose synthesis.cellulose synthase	1.44967	0.0711629	1.62759	0.00112237	2.93279	0.000414838	3.1107	8.41425e-06	0.724778	0.976707
Vitvi06g01398	cellulose synthase-like A02 (AT5G22740 similarity)	10.2.1	cell wall.cellulose synthesis.cellulose synthase	0.97272	0.0411782	-1.48828	0.0661944	-0.930493	0.0675456	-3.39149	0.00010094	0.598243	0.976707
Vitvi07g00376	cellulose synthase-like D5 (AT1G02730 similarity)	10.2.1	cell wall.cellulose synthesis.cellulose synthase	1.08461	0.00193938	0.523693	0.207644	-0.639424	0.0738323	-1.20035	0.000736582	-0.141096	0.976707
Vitvi07g00513	Pectinacetylesterase family protein (AT2G46930 similarity)	10.2.1	cell wall.cellulose synthesis.cellulose synthase	0.0846769	0.643465	0.286133	0.157863	-0.954039	4.57561e-05	-0.752583	0.00032056	0.00970505	0.993963
Vitvi07g00665	Cellulose synthase family protein (AT5G17420 similarity)	10.2.1	cell wall.cellulose synthesis.cellulose synthase	-0.75057	0.0497165	-0.650435	0.599169	-3.95719	3.84295e-05	-3.85706	0.000263526	-0.006631	0.998423
Vitvi07g01881	cellulose synthase A9 (AT2G21770 similarity)	10.2.1	cell wall.cellulose synthesis.cellulose synthase	0.702637	0.0969773	1.56634	0.0040605	-0.56435	0.230014	0.299357	0.379047	-0.304957	0.976707
Vitvi07g02943	Cellulose-synthase-like C6 (AT3G07330 similarity)	10.2.1	cell wall.cellulose synthesis.cellulose synthase	0.144629	0.588179	0.874124	0.0072911	-0.643345	0.0215313	0.0861503	0.723163	-0.0521623	0.976707
Vitvi08g01523	Nucleotide-diphospho-sugar transferases superfamily protein (AT5G03760 similarity)	10.2.1	cell wall.cellulose synthesis.cellulose synthase	-0.519448	0.304373	-0.673361	0.530706	-2.15027	0.00289899	-2.30418	0.00743017	0.269041	0.976707
Vitvi08g01897	Cellulose synthase family protein (AT5G05170 similarity)	10.2.1	cell wall.cellulose synthesis.cellulose synthase	0.765856	0.0207254	0.898693	0.0843331	-1.53779	0.00166321	-1.40495	0.000624405	0.018917	0.994619
Vitvi09g01302	Cellulose-synthase-like C5 (AT4G31590 similarity)	10.2.1	cell wall.cellulose synthesis.cellulose synthase	-0.813867	0.0663547	-1.62111	0.0696534	-1.75313	0.00212298	-2.56037	0.00206876	0.0139555	0.998205
Vitvi10g00613	cellulose synthase family protein (AT4G18780 similarity)	10.2.1	cell wall.cellulose synthesis.cellulose synthase	-0.801796	0.0475158	-0.175991	0.850731	-2.61588	0.00015887	-1.99007	0.00324322	-0.192722	0.976707
Vitvi10g02276	cellulose synthase like E1 (AT1G55850 similarity)	10.2.1	cell wall.cellulose synthesis.cellulose synthase	1.2459	0.0105308	2.36531	5.01488e-05	0.365848	0.437222	1.48526	0.000126234	-0.323833	0.976707
Vitvi10g02277	cellulose synthase like E1 (AT1G55850 similarity)	10.2.1	cell wall.cellulose synthesis.cellulose synthase	2.12363	0.0809788	1.07929	0.114254	3.00934	0.0088595	1.965	0.00656064	2.41237	0.976707
Vitvi10g02279	cellulose synthase like E1 (AT1G55850 similarity)	10.2.1	cell wall.cellulose synthesis.cellulose synthase	-0.761134	0.00347697	-0.766006	0.00718367	-0.4176	0.0538112	-0.422472	0.0753185	-0.157177	0.976707
Vitvi10g02282	cellulose synthase like E1 (AT1G55850 similarity)	10.2.1	cell wall.cellulose synthesis.cellulose synthase	2.2541	0.00142253	2.57357	0.00132767	-0.334891	0.65325	-0.0154126	0.970955	-0.0688157	0.976707
Vitvi10g02283	cellulose synthase like E1 (AT1G55850 similarity)	10.2.1	cell wall.cellulose synthesis.cellulose synthase	1.35806	0.0646341	0.506271	0.144726	3.44574	3.42759e-05	2.59395	1.9362e-05	-0.0300734	0.992571
Vitvi10g02284	cellulose synthase like E1 (AT1G55850 similarity)	10.2.1	cell wall.cellulose synthesis.cellulose synthase	-0.371085	0.301643	0.739248	0.0451151	-0.183783	0.586037	0.92655	0.00701643	-0.404414	0.976707
Vitvi10g02287	cellulose synthase like E1 (AT1G55850 similarity)	10.2.1	cell wall.cellulose synthesis.cellulose synthase	0.85405	0.11457	0.338754	0.236411	2.96493	6.92069e-06	2.44963	5.5694e-06	-0.972293	0.976707
Vitvi10g02373	PTHR13301//PTHR13301:SF67 - X-BOX TRANSCRIPTION FACTOR-RELATED // SUBFAMILY NOT NAMED (1 of 10)	10.2.1	cell wall.cellulose synthesis.cellulose synthase	-0.0991602	0.799229	0.503768	0.375706	-1.59807	0.00146643	-0.995144	0.0192163	-0.322586	0.976707
Vitvi10g02386	cellulose synthase like E1 (AT1G55850 similarity)	10.2.1	cell wall.cellulose synthesis.cellulose synthase	0.789744	0.0122787	0.0163076	0.966829	2.33478	1.00104e-06	1.56134	3.85457e-05	0.443992	0.976707
Vitvi11g00726	Cellulose synthase family protein (AT5G17420 similarity)	10.2.1	cell wall.cellulose synthesis.cellulose synthase	-0.409816	0.269108	-0.278096	0.828161	-3.91104	4.82259e-05	-3.77931	0.000171454	-0.0984291	0.976707
Vitvi12g02371	cellulose synthase-like B3 (AT2G32530 similarity)	10.2.1	cell wall.cellulose synthesis.cellulose synthase	1.20237	0.0108553	0.670713	0.0507821	3.00433	2.27114e-06	2.47268	2.55013e-06	0.278687	0.976707
Vitvi12g02373	cellulose synthase-like B3 (AT2G32530 similarity)	10.2.1	cell wall.cellulose synthesis.cellulose synthase	4.36908	0.00318809	1.16892	0.00667681	6.21234	6.85339e-05	3.01218	1.45516e-05	0.511077	0.976707
Vitvi12g02374	cellulose synthase-like B4 (AT2G32540 similarity)	10.2.1	cell wall.cellulose synthesis.cellulose synthase	-0.135481	0.832365	-0.512285	0.191818	4.53798	1.96875e-07	4.16118	4.25033e-07	0.163405	0.976707
Vitvi13g00754	Nucleotide-diphospho-sugar transferases superfamily protein (AT5G03760 similarity)	10.2.1	cell wall.cellulose synthesis.cellulose synthase	0.174921	0.812361	-0.836914	0.657768	-4.16957	0.00214597	-5.1814	0.000350957	-0.100346	0.976707
Vitvi13g01731	Cellulose synthase family protein (AT5G05170 similarity)	10.2.1	cell wall.cellulose synthesis.cellulose synthase	-0.330621	0.0776076	1.31017	7.60115e-06	-1.66184	1.85999e-07	-0.0210569	0.904309	0.143293	0.976707
Vitvi14g01815	Cellulose-synthase-like C4 (AT3G28180 similarity)	10.2.1	cell wall.cellulose synthesis.cellulose synthase	-4.00337	0.00264729	1.27055	0.516252	-5.21935	0.00084254	0.0545784	0.972919	0.145259	0.976707
Vitvi16g00137	cellulose synthase-like D3 (AT3G03050 similarity)	10.2.1	cell wall.cellulose synthesis.cellulose synthase	-1.53969	0.0118989	0.697	0.254116	-3.42056	1.71855e-05	-1.18387	0.0274428	-0.137804	0.976707
Vitvi18g00008	cellulose synthase A2 (AT4G39350 similarity)	10.2.1	cell wall.cellulose synthesis.cellulose synthase	-0.142909	0.660266	1.09632	0.0030872	-1.45616	0.000130645	-0.216932	0.438156	0.172333	0.976707
Vitvi18g00616	Cellulose-synthase-like C12 (AT4G07960 similarity)	10.2.1	cell wall.cellulose synthesis.cellulose synthase	-0.462087	0.415387	3.92688	6.43171e-05	-3.51552	4.63826e-05	0.873445	0.0877574	-0.0968966	0.976707
Vitvi18g01628	cellulose synthase 6 (AT5G64740 similarity)	10.2.1	cell wall.cellulose synthesis.cellulose synthase	0.110478	0.861822	1.97269	0.00760358	-1.65775	0.0113145	0.204462	0.701299	-0.0801863	0.976707
Vitvi19g00697	cellulose synthase like E1 (AT1G55850 similarity)	10.2.1	cell wall.cellulose synthesis.cellulose synthase	-0.963726	0.0522863	0.111141	0.76997	1.43469	0.000709471	2.50955	1.87902e-05	-0.29218	0.976707
Vitvi19g00700	cellulose synthase like E1 (AT1G55850 similarity)	10.2.1	cell wall.cellulose synthesis.cellulose synthase	-0.105659	0.785028	-0.816169	0.0539216	4.40247	3.5834e-08	3.69196	1.39875e-07	0.155362	0.976707
Vitvi05g00076	COBRA-like protein-7 precursor (AT4G16120 similarity)	10.2.2	cell wall.cellulose synthesis.COBRA	-1.12839	0.0258449	0.775546	0.141919	-3.67281	2.15724e-06	-1.76887	0.000793978	-0.217446	0.976707
Vitvi14g01357	COBRA-like extracellular glycosyl-phosphatidyl inositol-anchored protein family (AT5G15630 similarity)	10.2.2	cell wall.cellulose synthesis.COBRA	0.75219	0.12708	1.61085	0.253085	-4.68932	0.000278118	-3.83065	0.000270262	0.345703	0.976707
Vitvi14g01358	COBRA-like extracellular glycosyl-phosphatidyl inositol-anchored protein family (AT5G60920 similarity)	10.2.2	cell wall.cellulose synthesis.COBRA	1.26529	0.000395624	2.11629	7.41723e-06	0.542276	0.0429868	1.39327	6.76725e-05	0.220094	0.976707
Vitvi17g00479	COBRA-like extracellular glycosyl-phosphatidyl inositol-anchored protein family (AT5G15630 similarity)	10.2.2	cell wall.cellulose synthesis.COBRA	-0.820808	0.110721	-1.57161	0.35677	-4.28141	0.000351849	-5.03221	0.000674144	-0.283072	0.976707
Vitvi17g00480	COBRA-like extracellular glycosyl-phosphatidyl inositol-anchored protein family (AT5G60920 similarity)	10.2.2	cell wall.cellulose synthesis.COBRA	-0.403764	0.280645	-0.6985	0.104514	-1.80674	8.69657e-05	-2.10148	4.67439e-05	0.365368	0.976707
Vitvi19g00442	COBRA-like protein 10 precursor (AT3G20580 similarity)	10.2.2	cell wall.cellulose synthesis.COBRA	-0.733624	0.340755	2.36529	0.0183595	-1.84712	0.0383043	1.2518	0.0699386	0.109225	0.976707
Vitvi19g00045	Exostosin family protein (AT5G16890 similarity)	10.3	cell wall.hemicellulose synthesis	-0.221409	0.1391	-0.0699039	0.705545	-0.244083	0.0860636	-0.0925781	0.528318	0.0745076	0.976707
Vitvi08g01070	Nucleotide-diphospho-sugar transferases superfamily protein (AT2G37090 similarity)	10.3.2	cell wall.hemicellulose synthesis.glucuronoxylan	-0.649677	0.0172079	-0.111595	0.826124	-1.83123	2.80084e-05	-1.29315	0.00116739	-0.0244733	0.992831
Vitvi03g00235	galacturonosyltransferase 3 (AT4G38270 similarity)	10.4.1.1	cell wall.pectin synthesis.homogalacturonan.galacturonic acid transferase	0.200268	0.303507	0.728883	0.00243499	-0.360658	0.0620992	0.167957	0.33529	0.0378828	0.976707
Vitvi07g00034	galacturonosyltransferase 6 (AT1G06780 similarity)	10.4.1.1	cell wall.pectin synthesis.homogalacturonan.galacturonic acid transferase	0.404208	0.133198	1.00676	0.00148698	0.0955615	0.708875	0.698114	0.0073518	-0.161432	0.976707
Vitvi10g00299	PTHR32116:SF7 - GALACTURONOSYLTRANSFERASE 4-RELATED (1 of 2)	10.4.1.1	cell wall.pectin synthesis.homogalacturonan.galacturonic acid transferase	-0.806999	0.013342	0.167215	0.689569	-1.27021	0.000608199	-0.295994	0.349801	0.112133	0.976707
Vitvi13g00657	Armadillo/beta-catenin repeat family protein / kinesin motor family protein (AT3G54870 similarity)	10.4.3.6	cell wall.pectin synthesis.rhamnogalacturonan II.xylose transferase with fucose acceptor	0.624372	0.523044	0.977547	0.140621	1.50878	0.0684003	1.86195	0.00804888	0.0816596	0.976707
Vitvi13g00658	Armadillo/beta-catenin repeat family protein / kinesin motor family protein (AT3G54870 similarity)	10.4.3.6	cell wall.pectin synthesis.rhamnogalacturonan II.xylose transferase with fucose acceptor	0.0794701	0.662289	-0.168597	0.384796	0.118707	0.465057	-0.12936	0.430172	0.11554	0.976707
Vitvi15g01046	Nucleotide-diphospho-sugar transferase family protein (AT4G01220 similarity)	10.4.3.6	cell wall.pectin synthesis.rhamnogalacturonan II.xylose transferase with fucose acceptor	0.261482	0.246705	0.614557	0.0074545	0.434723	0.04241	0.787798	0.0004972	0.24965	0.976707
Vitvi12g00024	secretion-regulating guanine nucleotide exchange factor (AT3G58800 similarity)	10.5	cell wall.cell wall proteins	0.162634	0.338888	0.103564	0.551602	0.507347	0.00319598	0.448277	0.00554375	0.0934453	0.976707
Vitvi17g00116	SNF1-related protein kinase regulatory subunit gamma 1 (AT3G48530 similarity)	10.5	cell wall.cell wall proteins	-0.523947	0.121095	0.470606	0.178615	-0.479503	0.122172	0.51505	0.0963182	-0.423868	0.976707
Vitvi06g00303	PTHR32077:SF7 - FASCICLIN-LIKE ARABINOGALACTAN PROTEIN 11 (1 of 7)	10.5.1.1	cell wall.cell wall proteins.AGPs.AGP	-0.2938	0.576345	0.205252	0.92532	-5.10656	0.000525435	-4.60751	0.00121899	-0.201694	0.976707
Vitvi06g00459	PTHR32382:SF0 - FASCICLIN-LIKE ARABINOGALACTAN PROTEIN 4 (1 of 1)	10.5.1.1	cell wall.cell wall proteins.AGPs.AGP	0.606503	0.0600653	0.170061	0.764791	-1.24163	0.0040961	-1.67807	0.000290931	0.194581	0.976707
Vitvi08g00235	FASCICLIN-like arabinogalactan protein 16 precursor (AT2G35860 similarity)	10.5.1.1	cell wall.cell wall proteins.AGPs.AGP	0.192591	0.331251	0.456486	0.0309421	-0.805759	0.000344854	-0.541863	0.00600821	0.271245	0.976707
Vitvi08g00240	FASCICLIN-like arabinogalactan protein 16 precursor (AT2G35860 similarity)	10.5.1.1	cell wall.cell wall proteins.AGPs.AGP	0.186171	0.526398	1.78789	5.73092e-05	-2.21856	2.01558e-06	-0.616842	0.0224338	0.137576	0.976707
Vitvi08g02147	PTHR32077:SF7 - FASCICLIN-LIKE ARABINOGALACTAN PROTEIN 11 (1 of 7)	10.5.1.1	cell wall.cell wall proteins.AGPs.AGP	-2.19846	0.00392351	-0.876402	0.666552	-7.07998	3.35146e-05	-5.75792	0.000346701	-0.00319541	0.998515
Vitvi12g00248	PTHR32077:SF6 - FASCICLIN-LIKE ARABINOGALACTAN PROTEIN 13-RELATED (1 of 1)	10.5.1.1	cell wall.cell wall proteins.AGPs.AGP	-2.4343	0.000843019	-1.89827	0.466413	-7.79018	0.000164033	-7.25415	0.000384087	0.362485	0.976707
Vitvi12g00719	FASCICLIN-like arabinogalactan 2 (AT4G12730 similarity)	10.5.1.1	cell wall.cell wall proteins.AGPs.AGP	-0.287993	0.0612601	-0.305848	0.0608398	0.0402688	0.780164	0.0224139	0.882566	0.0210138	0.976707
Vitvi12g00721	FASCICLIN-like arabinogalactan 2 (AT4G12730 similarity)	10.5.1.1	cell wall.cell wall proteins.AGPs.AGP	0.840818	0.0360988	2.66643	0.00153776	-3.32176	7.46486e-05	-1.49614	0.00112307	0.459609	0.976707
Vitvi15g01019	PTHR33374:SF6 - ARABINOGALACTAN PEPTIDE 16-RELATED (1 of 3)	10.5.1.1	cell wall.cell wall proteins.AGPs.AGP	1.88699	0.000329501	1.45942	0.0186627	-0.956112	0.0788443	-1.38368	0.00120741	0.669723	0.976707
Vitvi19g00682	PTHR32382:SF4 - FASCICLIN-LIKE ARABINOGALACTAN PROTEIN 1 (1 of 2)	10.5.1.1	cell wall.cell wall proteins.AGPs.AGP	-0.134541	0.825954	-0.859495	0.503815	-2.24121	0.00732107	-2.96616	0.00408317	0.561167	0.976707
Vitvi17g00627	fucosyltransferase 1 (AT2G03220 similarity)	10.5.1.2	cell wall.cell wall proteins.AGPs.AGP fucosyltransferase	0.301632	0.21452	0.696373	0.0229231	-0.638804	0.0181151	-0.244063	0.281743	0.226746	0.976707
Vitvi03g01388	PTHR23201:SF16 - PROLINE-RICH PROTEIN 4 (1 of 3)	10.5.2	cell wall.cell wall proteins.proline rich proteins	-1.59283	0.0439312	-0.520638	0.652547	-1.54728	0.0401867	-0.475081	0.617919	0.252168	0.976707
Vitvi03g00536	Leucine-rich repeat (LRR) family protein (AT4G06744 similarity)	10.5.3	cell wall.cell wall proteins.LRR	0.958756	0.142179	-0.828427	0.522885	-1.14862	0.164913	-2.93581	0.00461714	0.185792	0.976707
Vitvi03g00537	PTHR27000:SF43 - GENOMIC DNA, CHROMOSOME 3, P1 CLONE: MLD14 (1 of 3)	10.5.3	cell wall.cell wall proteins.LRR	0.436149	0.383747	-0.807068	0.39382	-2.39995	0.000758397	-3.64317	0.000122753	0.513396	0.976707
Vitvi05g00544	Leucine-rich repeat (LRR) family protein	10.5.3	cell wall.cell wall proteins.LRR	-1.05263	0.0308657	-0.923403	0.481082	-3.44917	0.000212402	-3.31995	0.00221408	-0.0134929	0.997409
Vitvi10g01880	receptor like protein 29 (AT2G42800 similarity)	10.5.3	cell wall.cell wall proteins.LRR	1.90843	0.00339803	2.20469	0.0596854	-2.80065	0.00799951	-2.50438	0.000800243	0.894065	0.976707
Vitvi11g00243	Leucine-rich repeat (LRR) family protein (AT2G19780 similarity)	10.5.3	cell wall.cell wall proteins.LRR	1.56583	0.00181848	0.410915	0.500807	-0.308109	0.548608	-1.46302	0.00201445	0.488845	0.976707
Vitvi11g00360	Leucine-rich repeat (LRR) family protein (AT3G24480 similarity)	10.5.3	cell wall.cell wall proteins.LRR	-0.384852	0.496425	3.4627	0.000153629	-3.63051	3.13419e-05	0.217039	0.671484	0.118735	0.976707
Vitvi15g01565	2.4.1.5 - Dextransucrase / Sucrose 6-glucosyltransferase (1 of 1)	10.5.3	cell wall.cell wall proteins.LRR	1.62717	0.00036379	0.319889	0.410535	-0.333499	0.318508	-1.64078	0.000149085	0.52436	0.976707
Vitvi18g00743	Leucine-rich repeat (LRR) family protein (AT3G19320 similarity)	10.5.3	cell wall.cell wall proteins.LRR	2.03143	0.000565721	0.764339	0.264651	-2.24868	0.000655281	-3.51576	7.21812e-06	0.848018	0.976707
Vitvi02g01716	PF05553 - Cotton fibre expressed protein (DUF761) (1 of 9)	10.5.4	cell wall.cell wall proteins.HRGP	0.0884592	0.732246	-0.546172	0.04337	0.318875	0.146919	-0.315756	0.175414	-0.00224518	0.998423
Vitvi05g00503	FRIGIDA-like protein (AT3G22440 similarity)	10.5.4	cell wall.cell wall proteins.HRGP	-0.293429	0.0614254	-0.153701	0.354975	0.862619	2.49203e-05	1.00235	6.11172e-06	0.0439086	0.976707
Vitvi11g00350	FRIGIDA-like protein (AT3G22440 similarity)	10.5.4	cell wall.cell wall proteins.HRGP	-0.0882946	0.541148	-0.29507	0.0496004	0.147393	0.246111	-0.0593825	0.659775	0.0202	0.976707
Vitvi12g00309	formin-like protein (DUF1421) (AT4G28300 similarity)	10.5.4	cell wall.cell wall proteins.HRGP	0.0441489	0.830867	0.250085	0.191849	0.661462	0.000972187	0.867398	0.000104795	0.0285045	0.976707
Vitvi16g00852	PTHR37767:SF1 - HYDROXYPROLINE-RICH GLYCOPROTEIN FAMILY PROTEIN (1 of 1)	10.5.4	cell wall.cell wall proteins.HRGP	-0.595049	0.21741	0.0554907	0.913517	0.46733	0.23879	1.11787	0.0136566	-0.655748	0.976707
Vitvi01g01838	reversibly glycosylated polypeptide 3 (AT3G08900 similarity)	10.5.5	cell wall.cell wall proteins.RGP	1.44697	0.000649323	1.09326	0.00315823	2.21657	5.91557e-06	1.86286	1.60743e-05	0.226479	0.976707
Vitvi04g01124	PTHR31682:SF4 - UDP-ARABINOPYRANOSE MUTASE 5-RELATED (1 of 1)	10.5.5	cell wall.cell wall proteins.RGP	0.37828	0.00274943	-0.0192716	0.881325	0.821883	1.51331e-06	0.424332	0.000462785	-0.0200669	0.976707
Vitvi14g01350	reversibly glycosylated polypeptide 3 (AT3G08900 similarity)	10.5.5	cell wall.cell wall proteins.RGP	3.17527	0.00059653	-1.17025	0.448495	-0.739036	0.467308	-5.08455	0.000264826	0.431216	0.976707
Vitvi17g00103	reversibly glycosylated polypeptide 1 (AT3G02230 similarity)	10.5.5	cell wall.cell wall proteins.RGP	-0.956403	0.155912	1.61067	0.16527	-2.76395	0.00699273	-0.196884	0.802121	-0.00559691	0.998423
Vitvi17g01440	reversibly glycosylated polypeptide 3 (AT3G08900 similarity)	10.5.5	cell wall.cell wall proteins.RGP	-0.0354517	0.917228	0.251382	0.406136	-0.513332	0.0590796	-0.226499	0.398014	-0.122743	0.976707
Vitvi11g01463	glucuronidase 3 (AT5G34940 similarity)	10.6	cell wall.degradation	2.24527	0.000307976	0.823206	0.0131727	2.76533	1.69234e-05	1.34327	0.000208688	-0.289623	0.976707
Vitvi17g00673	glucuronidase 2 (AT5G07830 similarity)	10.6	cell wall.degradation	-0.419008	0.038703	-0.34675	0.0967714	-1.32611	3.71556e-06	-1.25385	8.44533e-06	0.0512267	0.976707
Vitvi02g00125	glycosyl hydrolase 9C2 (AT1G64390 similarity)	10.6.1	cell wall.degradation.cellulases and beta-1,4-glucanases	1.375	0.00577374	-0.612917	0.374731	-1.07026	0.0340515	-3.05817	4.72855e-05	0.278197	0.976707
Vitvi02g00236	cellulase 2 (AT1G02800 similarity)	10.6.1	cell wall.degradation.cellulases and beta-1,4-glucanases	1.34603	0.0934121	-3.925	0.000505558	3.19998	0.000162682	-2.07105	0.023083	1.44256	0.976707
Vitvi04g01444	glycosyl hydrolase 9B5 (AT1G19940 similarity)	10.6.1	cell wall.degradation.cellulases and beta-1,4-glucanases	-0.196951	0.865731	0.541775	0.380102	2.04695	0.0142562	2.78567	0.00145299	-1.11947	0.976707
Vitvi06g00593	Glycosyl hydrolase family protein (AT3G47000 similarity)	10.6.1	cell wall.degradation.cellulases and beta-1,4-glucanases	0.535696	0.0197142	0.556331	0.059927	-1.0462	0.000435024	-1.02557	0.000238874	-0.0346947	0.976707
Vitvi06g00962	Glycosyl hydrolase family protein (AT5G20950 similarity)	10.6.1	cell wall.degradation.cellulases and beta-1,4-glucanases	0.607563	0.182452	-1.51752	0.142001	-1.50772	0.0147194	-3.63281	0.000366589	0.59995	0.976707
Vitvi07g00352	glycosyl hydrolase 9B13 (AT4G02290 similarity)	10.6.1	cell wall.degradation.cellulases and beta-1,4-glucanases	1.24694	0.00353612	0.952726	0.287963	-2.79982	0.000556195	-3.09403	4.5231e-05	0.915111	0.976707
Vitvi07g02990	Six-hairpin glycosidases superfamily protein (AT1G65610 similarity)	10.6.1	cell wall.degradation.cellulases and beta-1,4-glucanases	3.21121	1.93688e-06	2.19304	3.41989e-05	0.331357	0.412451	-0.686821	0.00534761	0.445012	0.976707
Vitvi08g00189	Glycosyl hydrolase family protein (AT5G20950 similarity)	10.6.1	cell wall.degradation.cellulases and beta-1,4-glucanases	0.560383	0.155776	0.22507	0.705466	-1.28193	0.00649683	-1.61724	0.0010646	0.166516	0.976707
Vitvi08g02465	Six-hairpin glycosidases superfamily protein (AT1G65610 similarity)	10.6.1	cell wall.degradation.cellulases and beta-1,4-glucanases	3.01806	1.86995e-05	2.06013	0.00043473	0.395434	0.457576	-0.562488	0.0438972	-0.026123	0.99125
Vitvi12g00429	Major facilitator superfamily protein (AT3G21670 similarity)	10.6.1	cell wall.degradation.cellulases and beta-1,4-glucanases	-0.115911	0.742612	0.191424	0.627236	2.03716	1.10841e-05	2.3445	3.43472e-06	-0.0761463	0.976707
Vitvi12g00430	Major facilitator superfamily protein (AT3G21670 similarity)	10.6.1	cell wall.degradation.cellulases and beta-1,4-glucanases	0.949241	0.17496	0.318738	0.847837	-2.19471	0.0430123	-2.82521	0.00754082	0.422502	0.976707
Vitvi12g02167	glycosyl hydrolase 9A1 (AT5G49720 similarity)	10.6.1	cell wall.degradation.cellulases and beta-1,4-glucanases	-0.0193952	0.932931	0.989537	0.000153949	-0.73994	0.000571634	0.268992	0.138482	0.0903881	0.976707
Vitvi12g02168	Seven transmembrane MLO family protein (AT4G24250 similarity)	10.6.1	cell wall.degradation.cellulases and beta-1,4-glucanases	2.4468	2.26166e-05	2.40891	0.000852369	-1.5805	0.00922132	-1.61839	8.80454e-05	0.135241	0.976707
Vitvi18g01098	glycosyl hydrolase 9B7 (AT1G75680 similarity)	10.6.1	cell wall.degradation.cellulases and beta-1,4-glucanases	0.144328	0.733076	-1.13766	0.112538	-1.19935	0.0121541	-2.48134	0.000444501	0.350634	0.976707
Vitvi18g02345	cellulase 3 (AT1G71380 similarity)	10.6.1	cell wall.degradation.cellulases and beta-1,4-glucanases	2.60891	0.00984808	-0.902029	0.619349	-0.604473	0.625471	-4.11542	0.00320601	0.590593	0.976707
Vitvi01g01805	xyloglucan endotransglucosylase/hydrolase 5 (AT5G13870 similarity)	10.6.2	cell wall.degradation.mannan-xylose-arabinose-fucose	1.91871	0.0023808	-0.692253	0.619366	-1.81691	0.0382882	-4.42787	0.000201155	0.484831	0.976707
Vitvi04g01334	Glycosyl hydrolase superfamily protein (AT5G66460 similarity)	10.6.2	cell wall.degradation.mannan-xylose-arabinose-fucose	1.21605	0.0102057	0.861567	0.136642	-0.904829	0.0738725	-1.25931	0.00619301	0.0204636	0.992578
Vitvi05g00089	beta-xylosidase 1 (AT5G49360 similarity)	10.6.2	cell wall.degradation.mannan-xylose-arabinose-fucose	-0.761745	0.241063	0.0242324	0.976357	1.1892	0.0448221	1.97518	0.00283099	-0.192806	0.976707
Vitvi05g01265	xyloglucan endotransglucosylase/hydrolase 15 (AT4G14130 similarity)	10.6.2	cell wall.degradation.mannan-xylose-arabinose-fucose	2.00177	0.0106655	4.6486	3.06971e-05	0.157941	0.843835	2.80477	0.000157234	0.367808	0.976707
Vitvi05g01266	xyloglucan endotransglucosylase/hydrolase 16 (AT3G23730 similarity)	10.6.2	cell wall.degradation.mannan-xylose-arabinose-fucose	1.26973	0.0148436	3.43083	2.15059e-05	-0.442099	0.433122	1.71899	0.000121338	0.439459	0.976707
Vitvi05g02108	xyloglucan endotransglucosylase/hydrolase 16 (AT3G23730 similarity)	10.6.2	cell wall.degradation.mannan-xylose-arabinose-fucose	-0.758251	0.632918	3.15055	0.352497	-4.16155	0.139591	-0.252755	0.886395	-1.52297	0.976707
Vitvi05g02111	xyloglucan endotransglucosylase/hydrolase 16 (AT3G23730 similarity)	10.6.2	cell wall.degradation.mannan-xylose-arabinose-fucose	-0.871202	0.527671	4.91418	0.207029	-5.97295	0.078996	-0.187567	0.903705	0.582981	0.976707
Vitvi06g01323	alpha-L-fucosidase 1 (AT2G28100 similarity)	10.6.2	cell wall.degradation.mannan-xylose-arabinose-fucose	0.261646	0.0497753	-0.147119	0.272441	0.53847	0.000296993	0.129705	0.271462	-0.0117562	0.979597
Vitvi07g00401	beta-xylosidase 2 (AT1G02640 similarity)	10.6.2	cell wall.degradation.mannan-xylose-arabinose-fucose	-1.05053	0.00207552	0.637116	0.367419	-3.69	2.83101e-06	-2.00236	0.000454828	-0.165931	0.976707
Vitvi07g01522	Glycosyl hydrolase family protein (AT5G10560 similarity)	10.6.2	cell wall.degradation.mannan-xylose-arabinose-fucose	0.767358	0.000772402	-0.0129343	0.970585	-0.856763	0.000880056	-1.63706	2.50949e-06	-0.0500652	0.976707
Vitvi08g00233	beta-D-xylosidase 4 (AT5G64570 similarity)	10.6.2	cell wall.degradation.mannan-xylose-arabinose-fucose	-0.480538	0.107244	-1.84963	0.0012921	-0.526752	0.067894	-1.89585	0.000368053	0.522383	0.976707
Vitvi08g00875	Glycosyl hydrolase superfamily protein (AT5G01930 similarity)	10.6.2	cell wall.degradation.mannan-xylose-arabinose-fucose	0.163487	0.708542	0.315143	0.778733	-3.16757	0.000273728	-3.01592	0.000300173	0.0338911	0.991871
Vitvi08g00877	Glycosyl hydrolase superfamily protein (AT5G01930 similarity)	10.6.2	cell wall.degradation.mannan-xylose-arabinose-fucose	-0.5359	0.16593	0.477876	0.32794	-1.04259	0.0133495	-0.0288147	0.945296	0.179188	0.976707
Vitvi08g00897	alpha-L-arabinofuranosidase 1 (AT3G10740 similarity)	10.6.2	cell wall.degradation.mannan-xylose-arabinose-fucose	0.170624	0.587034	1.0962	0.00160281	-0.760554	0.00872226	0.16502	0.550947	0.207555	0.976707
Vitvi10g00186	Glycosyl hydrolase superfamily protein (AT2G20680 similarity)	10.6.2	cell wall.degradation.mannan-xylose-arabinose-fucose	-0.543917	0.0330665	-0.11718	0.676262	-0.134397	0.556242	0.292339	0.201556	-0.228307	0.976707
Vitvi11g01263	K14504 - xyloglucan:xyloglucosyl transferase TCH4 (TCH4) (1 of 1)	10.6.2	cell wall.degradation.mannan-xylose-arabinose-fucose	-1.36819	0.088976	3.15486	0.266781	-8.13068	0.00231577	-3.60763	0.0051587	-0.297704	0.976707
Vitvi11g01265	xyloglucan endotransglycosylase 6 (AT4G25810 similarity)	10.6.2	cell wall.degradation.mannan-xylose-arabinose-fucose	-0.471626	0.575121	3.89401	0.0140259	-3.29217	0.0204011	1.07347	0.132145	-0.0492456	0.976707
Vitvi11g01268	xyloglucan endotransglucosylase/hydrolase 15 (AT4G14130 similarity)	10.6.2	cell wall.degradation.mannan-xylose-arabinose-fucose	0.319989	0.460954	1.6241	0.00136483	-1.05499	0.0110702	0.249116	0.522715	-0.184043	0.976707
Vitvi11g01674	xyloglucan endotransglycosylase 6 (AT4G25810 similarity)	10.6.2	cell wall.degradation.mannan-xylose-arabinose-fucose	-1.1674	0.223667	5.15953	0.164848	-7.42142	0.0274161	-1.09449	0.32376	-0.50595	0.976707
Vitvi11g01675	xyloglucan endotransglycosylase 6 (AT4G25810 similarity)	10.6.2	cell wall.degradation.mannan-xylose-arabinose-fucose	-0.437217	0.687205	5.94343	0.0258175	-5.38971	0.024796	0.990935	0.279229	-0.360384	0.976707
Vitvi11g01676	xyloglucan endotransglucosylase/hydrolase 24 (AT4G30270 similarity)	10.6.2	cell wall.degradation.mannan-xylose-arabinose-fucose	-1.45473	0.0342126	3.887	0.0193246	-7.564	6.1362e-05	-2.22227	0.00275396	0.454257	0.976707
Vitvi11g01677	xyloglucan endotransglycosylase 6 (AT4G25810 similarity)	10.6.2	cell wall.degradation.mannan-xylose-arabinose-fucose	-1.17131	0.137482	4.72836	0.0400274	-5.81004	0.00696321	0.0896273	0.915497	0.299405	0.976707
Vitvi11g01678	xyloglucan endotransglycosylase 6 (AT4G25810 similarity)	10.6.2	cell wall.degradation.mannan-xylose-arabinose-fucose	-2.30049	0.0111751	3.01157	0.439412	-8.56469	0.00880208	-3.25263	0.0566531	-0.251848	0.976707
Vitvi11g01680	xyloglucan endotransglycosylase 6 (AT4G25810 similarity)	10.6.2	cell wall.degradation.mannan-xylose-arabinose-fucose	-1.53838	0.0444366	4.88127	0.0823179	-9.28965	0.00112352	-2.87001	0.00299997	-0.129784	0.991273
Vitvi11g01682	xyloglucan endotransglycosylase 6 (AT4G25810 similarity)	10.6.2	cell wall.degradation.mannan-xylose-arabinose-fucose	-1.6894	0.123831	2.43227	0.418434	-7.34099	0.00117637	-3.21933	0.112551	-0.503601	0.976707
Vitvi11g01683	Xyloglucan endotransglucosylase/hydrolase family protein (AT5G57560 similarity)	10.6.2	cell wall.degradation.mannan-xylose-arabinose-fucose	-2.18689	0.00409033	1.31976	0.78317	-10.3144	0.00116438	-6.80773	0.0178883	-1.08507	0.976707
Vitvi12g00303	Glycosyl hydrolase superfamily protein (AT2G20680 similarity)	10.6.2	cell wall.degradation.mannan-xylose-arabinose-fucose	0.107026	0.620191	-0.202286	0.50379	-1.4153	1.2106e-05	-1.72461	3.71249e-06	0.221033	0.976707
Vitvi12g00586	xyloglucan endotransglucosylase/hydrolase 9 (AT4G03210 similarity)	10.6.2	cell wall.degradation.mannan-xylose-arabinose-fucose	3.30942	0.00392783	3.08088	0.0133389	-0.326009	0.804332	-0.554554	0.382402	0.161638	0.976707
Vitvi18g00375	Glycosyl hydrolase family protein (AT1G78060 similarity)	10.6.2	cell wall.degradation.mannan-xylose-arabinose-fucose	1.76373	0.00365288	1.93614	0.0380456	-1.98206	0.0175416	-1.80964	0.00249959	0.873939	0.976707
Vitvi18g00376	Glycosyl hydrolase family protein (AT1G78060 similarity)	10.6.2	cell wall.degradation.mannan-xylose-arabinose-fucose	1.66701	0.000311663	0.190821	0.708781	-0.32526	0.410383	-1.80144	0.00011356	0.557954	0.976707
Vitvi18g00601	glycosyl hydrolase family 10 protein / carbohydrate-binding domain-containing protein (AT1G58370 similarity)	10.6.2	cell wall.degradation.mannan-xylose-arabinose-fucose	-0.136016	0.470212	0.765096	0.000895782	-0.287705	0.101849	0.613406	0.00137216	-0.212958	0.976707
Vitvi18g00991	Glycosyl hydrolase superfamily protein (AT5G66460 similarity)	10.6.2	cell wall.degradation.mannan-xylose-arabinose-fucose	1.40984	0.00308874	1.26548	0.00712837	0.0963574	0.821302	-0.0480052	0.900721	0.342536	0.976707
Vitvi18g02013	PF03464//PF03465 - eRF1 domain 2 (eRF1_2) // eRF1 domain 3 (eRF1_3) (1 of 1)	10.6.2	cell wall.degradation.mannan-xylose-arabinose-fucose	0.251173	0.227052	0.217328	0.32373	1.05502	5.02833e-05	1.02117	7.40121e-05	0.026789	0.976707
Vitvi18g02014	PTHR31062:SF15 - XYLOGLUCAN ENDOTRANSGLUCOSYLASE/HYDROLASE PROTEIN 4-RELATED (1 of 2)	10.6.2	cell wall.degradation.mannan-xylose-arabinose-fucose	2.96265	1.36787e-05	-0.00747104	0.984517	3.5209	5.61254e-07	0.550773	0.0383313	-0.067568	0.976707
Vitvi01g00593	Pectate lyase family protein (AT1G67750 similarity)	10.6.3	cell wall.degradation.pectate lyases and polygalacturonases	-2.22162	0.0634721	-4.71141	0.0876379	-1.84283	0.0853322	-4.33262	0.0794809	0.516321	0.976707
Vitvi01g00708	PPR superfamily protein (AT1G23450 similarity)	10.6.3	cell wall.degradation.pectate lyases and polygalacturonases	0.84674	0.0236822	-0.319087	0.713068	-2.00696	0.0012412	-3.17279	4.58929e-05	0.00249997	0.998961
Vitvi01g00747	polygalacturonase 2 (AT1G70370 similarity)	10.6.3	cell wall.degradation.pectate lyases and polygalacturonases	-1.3568	0.0336422	-0.882594	0.71376	-6.55427	0.000245729	-6.08007	0.000547681	0.630683	0.976707
Vitvi02g00022	Pectin lyase-like superfamily protein (AT3G61490 similarity)	10.6.3	cell wall.degradation.pectate lyases and polygalacturonases	1.20332	0.00755989	-0.668359	0.459338	-1.51001	0.0139969	-3.38169	8.17377e-05	0.0435872	0.994188
Vitvi02g00118	Pectin lyase-like superfamily protein (AT4G23820 similarity)	10.6.3	cell wall.degradation.pectate lyases and polygalacturonases	0.169162	0.579648	-0.31352	0.463534	-0.998584	0.00387008	-1.48127	0.000326603	0.330392	0.976707
Vitvi04g01701	Pectin lyase-like superfamily protein (AT4G33440 similarity)	10.6.3	cell wall.degradation.pectate lyases and polygalacturonases	-0.147295	0.784165	1.76718	0.0559042	-2.76685	0.00146862	-0.852374	0.117791	0.885801	0.976707
Vitvi05g00047	Pectin lyase-like superfamily protein (AT4G18180 similarity)	10.6.3	cell wall.degradation.pectate lyases and polygalacturonases	-0.77805	0.39648	-4.81851	0.000193393	2.78889	0.000278118	-1.25157	0.227055	0.352287	0.976707
Vitvi05g00061	Pectin lyase-like superfamily protein (AT3G16850 similarity)	10.6.3	cell wall.degradation.pectate lyases and polygalacturonases	-0.173383	0.526398	0.629516	0.126886	-1.6632	9.78347e-05	-0.860297	0.00749694	-0.442946	0.976707
Vitvi05g00953	Pectin lyase-like superfamily protein (AT4G13710 similarity)	10.6.3	cell wall.degradation.pectate lyases and polygalacturonases	0.502436	0.485272	-1.39407	0.225397	-0.361118	0.635802	-2.25762	0.0225424	0.0273328	0.99482
Vitvi07g00363	Pectin lyase-like superfamily protein (AT3G16850 similarity)	10.6.3	cell wall.degradation.pectate lyases and polygalacturonases	1.3432	0.00074674	2.57896	6.86593e-06	-0.271028	0.467447	0.964732	0.000490172	0.0747897	0.976707
Vitvi07g00525	Pectin lyase-like superfamily protein (AT3G62110 similarity)	10.6.3	cell wall.degradation.pectate lyases and polygalacturonases	-0.749034	0.0029717	0.222077	0.501784	-1.46469	2.20671e-05	-0.493574	0.0535047	0.0225516	0.988894
Vitvi07g00787	Pectin lyase-like superfamily protein (AT4G13710 similarity)	10.6.3	cell wall.degradation.pectate lyases and polygalacturonases	2.37962	0.00258083	-1.1548	0.237786	0.566439	0.457342	-2.96798	0.000983468	0.152707	0.976707
Vitvi08g01102	Pectin lyase-like superfamily protein (AT3G55140 similarity)	10.6.3	cell wall.degradation.pectate lyases and polygalacturonases	-0.53924	0.063312	-0.772918	0.0358191	-0.337657	0.201591	-0.571336	0.0739441	-0.0119832	0.993963
Vitvi08g01606	PTHR31683:SF21 - PECTATE LYASE 12-RELATED (1 of 1)	10.6.3	cell wall.degradation.pectate lyases and polygalacturonases	1.94061	0.000265624	1.84498	0.182322	-4.43338	0.000565268	-4.52901	1.88736e-05	0.0716823	0.980507
Vitvi08g01844	polygalacturonase inhibiting protein 1 (AT5G06860 similarity)	10.6.3	cell wall.degradation.pectate lyases and polygalacturonases	1.30105	0.111995	3.32614	0.000963416	-0.333073	0.728481	1.69202	0.00347482	1.03955	0.976707
Vitvi08g01857	Pectin lyase-like superfamily protein (AT3G57790 similarity)	10.6.3	cell wall.degradation.pectate lyases and polygalacturonases	0.185372	0.319152	0.421543	0.0304695	0.134093	0.432595	0.370264	0.031641	-0.341918	0.976707
Vitvi08g02375	Pectin lyase-like superfamily protein (AT3G57510 similarity)	10.6.3	cell wall.degradation.pectate lyases and polygalacturonases	-0.251852	0.871853	-4.03127	0.000441938	7.84265	1.14446e-06	4.06323	0.00255735	0.0213845	0.976707
Vitvi08g02376	Pectin lyase-like superfamily protein (AT3G57510 similarity)	10.6.3	cell wall.degradation.pectate lyases and polygalacturonases	2.5427	0.15474	-2.99985	7.14303e-07	12.9911	8.41708e-08	7.44851	1.41258e-05	0.0213845	0.976707
Vitvi09g00556	Pectin lyase-like superfamily protein (AT1G80170 similarity)	10.6.3	cell wall.degradation.pectate lyases and polygalacturonases	-0.0645182	0.75182	-0.844036	0.000572184	0.503092	0.00654479	-0.276426	0.12619	0.203455	0.976707
Vitvi11g00051	Pectin lyase-like superfamily protein (AT3G42950 similarity)	10.6.3	cell wall.degradation.pectate lyases and polygalacturonases	0.0651396	0.652015	0.376153	0.0116541	0.0900501	0.480897	0.401064	0.00339281	0.266317	0.976707
Vitvi12g00131	S-domain-2 5 (AT4G32300 similarity)	10.6.3	cell wall.degradation.pectate lyases and polygalacturonases	1.32375	0.000821125	0.374715	0.373386	-0.143469	0.702396	-1.0925	0.0018075	0.269561	0.976707
Vitvi12g00646	Pectin lyase-like superfamily protein (AT3G07850 similarity)	10.6.3	cell wall.degradation.pectate lyases and polygalacturonases	-0.873876	0.00707926	-0.763234	0.016928	0.327792	0.172506	0.438433	0.142902	-0.142127	0.976707
Vitvi12g02477	Pectin lyase-like superfamily protein (AT1G78400 similarity)	10.6.3	cell wall.degradation.pectate lyases and polygalacturonases	-1.03512	0.000221825	-0.754945	0.004953	-0.159913	0.377593	0.120266	0.609623	-0.151459	0.976707
Vitvi13g00232	Pectin lyase-like superfamily protein (AT3G55140 similarity)	10.6.3	cell wall.degradation.pectate lyases and polygalacturonases	-0.48859	0.22394	-0.131577	0.786055	-0.0233818	0.950856	0.333631	0.389005	-0.0187957	0.986663
Vitvi13g00667	Pectin lyase-like superfamily protein (AT5G04310 similarity)	10.6.3	cell wall.degradation.pectate lyases and polygalacturonases	1.78556	0.0191009	1.24899	0.0408377	1.28651	0.0744086	0.749947	0.106291	0.44256	0.976707
Vitvi13g00669	Pectin lyase-like superfamily protein (AT3G53190 similarity)	10.6.3	cell wall.degradation.pectate lyases and polygalacturonases	0.0804974	0.879954	-1.30136	0.00659789	1.77505	0.00036175	0.393193	0.353715	0.199164	0.976707
Vitvi14g01635	Pectin lyase-like superfamily protein (AT5G63180 similarity)	10.6.3	cell wall.degradation.pectate lyases and polygalacturonases	2.57461	0.00013953	-0.0788416	0.943614	-1.53948	0.0284713	-4.19293	1.66559e-05	0.325556	0.976707
Vitvi14g01745	Pectin lyase-like superfamily protein (AT5G14650 similarity)	10.6.3	cell wall.degradation.pectate lyases and polygalacturonases	3.28217	0.00691957	3.48746	0.000135813	2.43623	0.0307267	2.64153	5.60489e-05	-0.384631	0.976707
Vitvi15g01076	PTHR31339:SF7 - POLYGALACTURONASE-RELATED (1 of 3)	10.6.3	cell wall.degradation.pectate lyases and polygalacturonases	3.33323	0.0010508	2.06555	0.21172	-2.03978	0.157148	-3.30746	0.000839341	0.0511925	0.982449
Vitvi16g01920	Pectin lyase-like superfamily protein (AT3G48950 similarity)	10.6.3	cell wall.degradation.pectate lyases and polygalacturonases	0.468433	0.239173	-0.158413	0.687245	1.05496	0.00625273	0.428112	0.193156	0.0267469	0.992831
Vitvi17g00796	polygalacturonase 2 (AT1G70370 similarity)	10.6.3	cell wall.degradation.pectate lyases and polygalacturonases	1.01534	0.0291247	-0.0891329	0.929642	-1.61008	0.0141666	-2.71455	0.000327649	0.342717	0.976707
Vitvi17g00977	#N/A	10.6.3	cell wall.degradation.pectate lyases and polygalacturonases	1.4476	0.0145019	-2.27835	0.0350686	0.0568577	0.929216	-3.66909	0.000591075	0.39595	0.976707
Vitvi18g00549	Rhamnogalacturonate lyase family protein (AT1G09890 similarity)	10.6.3	cell wall.degradation.pectate lyases and polygalacturonases	-0.431411	0.131468	-1.66256	0.000559013	0.0214253	0.937198	-1.20972	0.00255597	-0.249274	0.976707
Vitvi00g02173	expansin-like B1 (AT4G17030 similarity)	10.7	cell wall.modification	1.70587	0.402315	-1.96978	0.00954277	7.4075	9.94216e-05	3.73185	0.00725202	0.0213845	0.976707
Vitvi01g00533	xyloglucan endotransglucosylase/hydrolase 28 (AT1G14720 similarity)	10.7	cell wall.modification	-0.70674	0.000156811	0.159413	0.263664	-0.373067	0.00741731	0.493086	0.000951967	-0.0777045	0.976707
Vitvi01g00784	xyloglucan:xyloglucosyl transferase 33 (AT1G10550 similarity)	10.7	cell wall.modification	1.37924	0.355399	4.82853	0.000353427	1.27375	0.364584	4.72304	6.14111e-05	-0.196745	0.976707
Vitvi01g01030	expansin A1 (AT1G69530 similarity)	10.7	cell wall.modification	1.23738	0.0741163	0.0599251	0.949598	0.267759	0.711909	-0.909699	0.141745	0.880252	0.976707
Vitvi02g00653	expansin-like B1 (AT4G17030 similarity)	10.7	cell wall.modification	7.83181	0.000461373	1.09961	0.161586	5.66609	0.00315608	-1.06611	0.0444922	-1.04662	0.976707
Vitvi02g00792	xyloglucan endotransglucosylase/hydrolase 30 (AT1G32170 similarity)	10.7	cell wall.modification	-0.254463	0.288327	0.568341	0.0236989	-0.221193	0.305181	0.601611	0.00982481	-0.0978403	0.976707
Vitvi02g01788	expansin-like B1 (AT4G17030 similarity)	10.7	cell wall.modification	2.55746	0.246078	-0.82925	0.416306	7.14736	0.000216608	3.76065	0.0218598	0.0213845	0.976707
Vitvi03g00209	expansin-like A2 (AT4G38400 similarity)	10.7	cell wall.modification	-1.49652	0.0266075	2.62125	0.00722026	-4.95498	2.00599e-05	-0.837206	0.152728	0.0180514	0.998331
Vitvi03g00258	expansin A20 (AT4G38210 similarity)	10.7	cell wall.modification	2.18908	9.53491e-05	0.638579	0.110807	1.01125	0.0220097	-0.53925	0.072586	0.290444	0.976707
Vitvi03g00737	xyloglucan endotransglucosylase/hydrolase 10 (AT2G14620 similarity)	10.7	cell wall.modification	2.6776	2.64774e-05	3.24693	0.00111178	-2.5034	0.00368303	-1.93407	5.90984e-05	0.311771	0.976707
Vitvi04g00846	expansin A13 (AT3G03220 similarity)	10.7	cell wall.modification	0.240575	0.438377	0.643454	0.0916636	-1.37096	0.000444325	-0.968077	0.00367136	0.121161	0.976707
Vitvi06g00481	expansin A4 (AT2G39700 similarity)	10.7	cell wall.modification	2.71286	2.39283e-05	-0.419117	0.609419	-1.56705	0.00708654	-4.69903	1.60612e-06	0.125048	0.976707
Vitvi06g00790	expansin A8 (AT2G40610 similarity)	10.7	cell wall.modification	-4.39748	0.0174063	-6.20407	0.0401817	-2.64624	0.0316068	-4.45284	0.118127	0.234262	0.976707
Vitvi06g01329	xyloglucan endotransglucosylase/hydrolase 32 (AT2G36870 similarity)	10.7	cell wall.modification	1.7594	0.0194043	1.95242	0.000140927	2.75333	0.000396637	2.94635	2.94168e-06	0.428103	0.976707
Vitvi08g01206	expansin A4 (AT2G39700 similarity)	10.7	cell wall.modification	0.153414	0.598376	-1.05416	0.0327654	-0.95712	0.00504284	-2.1647	4.99345e-05	0.0798281	0.976707
Vitvi08g01617	xyloglucan endotransglucosylase/hydrolase 32 (AT2G36870 similarity)	10.7	cell wall.modification	-0.209564	0.750333	-1.27264	0.594976	-5.64355	0.00110836	-6.70663	0.000277179	0.252387	0.976707
Vitvi09g00767	expansin B2 (AT1G65680 similarity)	10.7	cell wall.modification	-1.60271	0.011074	-1.60825	0.660203	-7.55645	0.00153099	-7.56199	0.00290413	-1.29228	0.976707
Vitvi10g00026	xyloglucan endotransglucosylase/hydrolase 8 (AT1G11545 similarity)	10.7	cell wall.modification	1.08017	0.170616	1.09091	0.517926	-3.2598	0.0110451	-3.24905	0.00561117	0.168513	0.976707
Vitvi12g00342	expansin B3 (AT4G28250 similarity)	10.7	cell wall.modification	-0.296003	0.719441	-2.92533	0.0605838	-1.37177	0.113659	-4.0011	0.00449567	-0.595013	0.976707
Vitvi13g00172	expansin A8 (AT2G40610 similarity)	10.7	cell wall.modification	-2.63369	0.102327	-9.27149	0.0106691	1.41726	0.093778	-5.22054	0.110821	-0.0819793	0.976707
Vitvi13g00309	expansin A4 (AT2G39700 similarity)	10.7	cell wall.modification	2.70037	0.000316979	2.43715	0.0228931	-1.76691	0.0640518	-2.03013	0.000759837	0.225459	0.976707
Vitvi14g01977	expansin A1 (AT1G69530 similarity)	10.7	cell wall.modification	-2.2133	0.00926696	-5.15908	0.10017	-4.12999	0.00220282	-7.07577	0.0115071	0.0579695	0.982623
Vitvi17g00616	expansin A1 (AT1G69530 similarity)	10.7	cell wall.modification	3.01969	0.000119372	0.70234	0.207178	0.814561	0.141796	-1.50279	0.00377723	0.277229	0.976707
Vitvi17g01251	expansin A15 (AT2G03090 similarity)	10.7	cell wall.modification	0.752984	0.135035	-2.8771	0.0126022	-0.394041	0.456082	-4.02413	0.000447243	0.319055	0.976707
Vitvi01g00456	Plant invertase/pectin methylesterase inhibitor superfamily (AT1G23200 similarity)	10.8.1	cell wall.pectinesterases.PME	-1.52343	0.0144512	0.0780365	0.937964	-1.80082	0.00678569	-0.199354	0.785535	-0.336088	0.976707
Vitvi02g00553	Pectin lyase-like superfamily protein (AT5G47500 similarity)	10.8.1	cell wall.pectinesterases.PME	1.0023	0.116609	-0.315106	0.807269	-1.51131	0.0691712	-2.82872	0.002475	0.340202	0.976707
Vitvi05g01353	pectin methylesterase 61 (AT3G59010 similarity)	10.8.1	cell wall.pectinesterases.PME	-0.62506	0.294815	-2.0218	0.189498	-4.7053	1.76462e-05	-6.10204	0.000169291	0.121617	0.976707
Vitvi06g01156	Plant invertase/pectin methylesterase inhibitor superfamily (AT2G45220 similarity)	10.8.1	cell wall.pectinesterases.PME	5.10794	0.00761675	5.11054	0.00229735	3.35211	0.0770472	3.35471	0.00131083	-0.503601	0.976707
Vitvi07g00351	Plant invertase/pectin methylesterase inhibitor superfamily (AT4G02320 similarity)	10.8.1	cell wall.pectinesterases.PME	1.02987	0.016792	-0.130005	0.899254	-2.01245	0.00320306	-3.17232	9.70719e-05	0.514306	0.976707
Vitvi09g00018	PTHR31707:SF42 - PECTINESTERASE 1-RELATED (1 of 1)	10.8.1	cell wall.pectinesterases.PME	-0.357017	0.164899	-0.809933	0.175563	-3.2446	5.35561e-07	-3.69752	1.62735e-06	0.0678352	0.981895
Vitvi10g00031	methylesterase PCR A (AT1G11580 similarity)	10.8.1	cell wall.pectinesterases.PME	1.14492	0.10149	0.222299	0.837574	-1.02206	0.178485	-1.94468	0.0122749	-0.204724	0.976707
Vitvi11g00013	pectin methylesterase 3 (AT3G14310 similarity)	10.8.1	cell wall.pectinesterases.PME	-0.564755	0.351378	-2.33399	0.0902407	-1.61204	0.0257704	-3.38127	0.00663527	0.444767	0.976707
Vitvi11g00014	Plant invertase/pectin methylesterase inhibitor superfamily (AT2G26440 similarity)	10.8.1	cell wall.pectinesterases.PME	0.567668	0.460476	-4.79027	0.0104453	-0.0354093	0.965734	-5.39335	0.00198966	0.173315	0.976707
Vitvi11g00031	pectin methylesterase 2 (AT1G53830 similarity)	10.8.1	cell wall.pectinesterases.PME	-0.0855921	0.643888	0.0624145	0.786961	-0.339467	0.0515547	-0.19146	0.263359	-0.276472	0.976707
Vitvi12g02137	Plant invertase/pectin methylesterase inhibitor superfamily (AT3G43270 similarity)	10.8.1	cell wall.pectinesterases.PME	-0.351404	0.317805	0.285663	0.519532	-1.46582	0.000553941	-0.82875	0.0225424	0.364702	0.976707
Vitvi14g00035	Plant invertase/pectin methylesterase inhibitor superfamily (AT4G02300 similarity)	10.8.1	cell wall.pectinesterases.PME	-0.139051	0.557601	0.398243	0.105408	-0.153446	0.482221	0.383848	0.0699386	0.0906634	0.976707
Vitvi14g00154	Plant invertase/pectin methylesterase inhibitor superfamily (AT3G05620 similarity)	10.8.1	cell wall.pectinesterases.PME	2.59522	7.38542e-07	3.48286	2.13323e-05	-3.00152	1.98935e-05	-2.11389	3.82248e-07	0.138232	0.976707
Vitvi14g01995	pectin methylesterase 31 (AT3G29090 similarity)	10.8.1	cell wall.pectinesterases.PME	-0.420777	0.00280273	-0.226306	0.0905045	-0.621351	6.15788e-05	-0.42688	0.00159674	-0.0891388	0.976707
Vitvi14g02500	Plant invertase/pectin methylesterase inhibitor superfamily (AT5G27870 similarity)	10.8.1	cell wall.pectinesterases.PME	-0.0250168	0.887677	-0.0221759	0.916815	-0.363869	0.0222807	-0.361028	0.0243144	-0.0666377	0.976707
Vitvi15g00704	Plant invertase/pectin methylesterase inhibitor superfamily (AT2G45220 similarity)	10.8.1	cell wall.pectinesterases.PME	1.85774	0.374046	0.652322	0.50545	4.0535	0.0222391	2.84808	0.019742	1.44513	0.976707
Vitvi16g00265	Pectin lyase-like superfamily protein (AT1G69940 similarity)	10.8.1	cell wall.pectinesterases.PME	1.16015	0.0259471	1.76423	0.0072183	-0.623095	0.285185	-0.0190145	0.965489	-0.739491	0.976707
Vitvi16g01418	Plant invertase/pectin methylesterase inhibitor superfamily (AT3G49220 similarity)	10.8.1	cell wall.pectinesterases.PME	1.09455	0.111199	2.34463	0.0041775	-0.990303	0.134651	0.259784	0.684744	0.491293	0.976707
Vitvi02g01230	Pectinacetylesterase family protein (AT4G19420 similarity)	10.8.2	cell wall.pectinesterases.acetyl esterase	0.85794	0.015284	1.95701	1.63369e-05	-3.02528	9.61336e-08	-1.92621	1.22928e-05	0.185103	0.976707
Vitvi02g01662	Profilin family protein (AT4G19400 similarity)	10.8.2	cell wall.pectinesterases.acetyl esterase	0.0103592	0.963261	0.388497	0.0349098	0.425156	0.018156	0.803294	0.00013011	-0.0595349	0.976707
Vitvi05g00276	Pectinacetylesterase family protein (AT3G05910 similarity)	10.8.2	cell wall.pectinesterases.acetyl esterase	-1.16757	0.0135534	-2.77948	0.0265609	-2.35973	0.000480252	-3.97164	0.000922868	-0.0446961	0.987145
Vitvi07g02249	Pectinacetylesterase family protein (AT2G46930 similarity)	10.8.2	cell wall.pectinesterases.acetyl esterase	2.63624	0.000119372	4.7729	0.000135813	-2.63929	0.00723601	-0.502639	0.118572	0.0561832	0.981203
Vitvi08g01193	Pectinacetylesterase family protein (AT3G09410 similarity)	10.8.2	cell wall.pectinesterases.acetyl esterase	0.295582	0.0727011	-0.167916	0.428067	-0.378899	0.0279831	-0.842397	0.000125349	0.157517	0.976707
Vitvi14g00017	Pectinacetylesterase family protein (AT3G05910 similarity)	10.8.2	cell wall.pectinesterases.acetyl esterase	-0.81508	0.00402492	-0.109949	0.704409	-2.4305	1.41684e-07	-1.72537	4.04068e-06	0.160789	0.976707
Vitvi10g00383	sphingosine kinase 1 (AT4G21540 similarity)	11	lipid metabolism	0.507295	0.0404533	0.943013	0.000656705	0.54874	0.0203041	0.984458	0.000132937	-0.180767	0.976707
Vitvi19g00512	tetraacyldisaccharide 4'-kinase family protein (AT3G20480 similarity)	11	lipid metabolism	-0.0235201	0.965114	-0.724626	0.410643	-1.90459	0.00307481	-2.60569	0.000848086	0.307856	0.976707
Vitvi03g00322	3-ketoacyl-CoA synthase 4 (AT1G19440 similarity)	11.1	lipid metabolism.FA synthesis and FA elongation	-0.977906	0.00015162	0.0509186	0.835528	-2.39954	2.43482e-08	-1.37071	3.61966e-06	-0.13381	0.976707
Vitvi04g00192	3-ketoacyl-CoA synthase 10 (AT2G26250 similarity)	11.1	lipid metabolism.FA synthesis and FA elongation	-0.0814745	0.867395	-0.221603	0.673065	-0.0228541	0.958237	-0.162983	0.708053	-0.250448	0.976707
Vitvi04g00410	3-ketoacyl-CoA synthase 11 (AT2G26640 similarity)	11.1	lipid metabolism.FA synthesis and FA elongation	-1.39676	0.43409	-0.888371	0.0492342	6.58054	1.0571e-05	7.08893	5.86024e-05	-0.28666	0.976707
Vitvi05g00616	PTHR31561:SF25 - 3-KETOACYL-COA SYNTHASE 17-RELATED (1 of 1)	11.1	lipid metabolism.FA synthesis and FA elongation	-1.29161	0.00100585	-0.551309	0.405101	-3.91742	3.79265e-07	-3.17712	1.45012e-05	0.0675032	0.976707
Vitvi11g00415	3-ketoacyl-CoA synthase 11 (AT2G26640 similarity)	11.1	lipid metabolism.FA synthesis and FA elongation	-0.814852	0.0633768	0.395263	0.329084	-2.50707	9.68157e-06	-1.29695	0.00220965	-0.0735596	0.983567
Vitvi13g00230	PTHR31561:SF24 - 3-KETOACYL-COA SYNTHASE 12-RELATED (1 of 3)	11.1	lipid metabolism.FA synthesis and FA elongation	-0.110839	0.699955	-0.948472	0.102037	-2.34204	8.43227e-06	-3.17967	6.06445e-06	-0.100409	0.976707
Vitvi14g01198	3-ketoacyl-CoA synthase 6 (AT1G68530 similarity)	11.1	lipid metabolism.FA synthesis and FA elongation	-0.46517	0.243334	-1.62658	0.0270182	-1.92221	0.000270933	-3.08361	9.54745e-05	0.060351	0.976707
Vitvi15g00896	3-ketoacyl-CoA synthase 1 (AT1G01120 similarity)	11.1	lipid metabolism.FA synthesis and FA elongation	-0.239834	0.392458	0.295361	0.352497	-0.462553	0.0854514	0.0726415	0.794113	0.280102	0.976707
Vitvi15g01553	3-ketoacyl-CoA synthase 1 (AT1G01120 similarity)	11.1	lipid metabolism.FA synthesis and FA elongation	-0.483692	0.0426106	-0.815485	0.00174649	0.764459	0.000782519	0.432665	0.055827	0.173755	0.976707
Vitvi18g00368	acetyl-CoA carboxylase 1 (AT1G36160 similarity)	11.1.1.1	lipid metabolism.FA synthesis and FA elongation.acetyl CoA carboxylation.homomeric enzyme	0.309605	0.165177	0.19342	0.414593	0.730851	0.00178822	0.614665	0.00623643	-0.193783	0.976707
Vitvi08g01319	acetyl Co-enzyme a carboxylase carboxyltransferase alpha subunit (AT2G38040 similarity)	11.1.1.2.1	lipid metabolism.FA synthesis and FA elongation.acetyl CoA carboxylation.heteromeric complex.alpha carboxyltransferase	0.00865921	0.972927	-0.398088	0.11745	-0.0694873	0.744268	-0.476234	0.0345019	-0.0558166	0.976707
Vitvi15g01168	acetyl Co-enzyme a carboxylase carboxyltransferase alpha subunit (AT2G38040 similarity)	11.1.1.2.1	lipid metabolism.FA synthesis and FA elongation.acetyl CoA carboxylation.heteromeric complex.alpha carboxyltransferase	-0.646749	0.00535608	-0.167037	0.457435	-0.270176	0.160276	0.209535	0.276465	-0.0872439	0.976707
Vitvi04g01193	chloroplastic acetylcoenzyme A carboxylase 1 (AT5G16390 similarity)	11.1.1.2.3	lipid metabolism.FA synthesis and FA elongation.acetyl CoA carboxylation.heteromeric complex.biotin carboxyl carrier protein	0.0897104	0.596098	0.59581	0.0036853	-0.621904	0.00101691	-0.115805	0.44447	0.0524666	0.976707
Vitvi09g00529	Single hybrid motif superfamily protein (AT3G15690 similarity)	11.1.1.2.3	lipid metabolism.FA synthesis and FA elongation.acetyl CoA carboxylation.heteromeric complex.biotin carboxyl carrier protein	-0.400963	0.107329	-0.354081	0.108047	1.01103	0.00013563	1.05792	0.000161066	0.0705537	0.976707
Vitvi13g00123	biotin/lipoyl attachment domain-containing protein (AT3G56130 similarity)	11.1.1.2.3	lipid metabolism.FA synthesis and FA elongation.acetyl CoA carboxylation.heteromeric complex.biotin carboxyl carrier protein	0.142794	0.527977	0.0865722	0.793427	-1.07928	0.000227563	-1.1355	0.000150837	0.0160919	0.98024
Vitvi14g02043	biotin carboxyl carrier protein 2 (AT5G15530 similarity)	11.1.1.2.3	lipid metabolism.FA synthesis and FA elongation.acetyl CoA carboxylation.heteromeric complex.biotin carboxyl carrier protein	-0.630167	0.0771016	-0.707945	0.111098	-0.344773	0.283752	-0.422552	0.280664	0.369568	0.976707
Vitvi05g01116	HXXXD-type acyl-transferase family protein (AT4G13840 similarity)	11.1.11	lipid metabolism.FA synthesis and FA elongation.fatty acid elongase	0.186064	0.747599	-4.47226	0.0554912	-3.69044	0.00183813	-8.34876	0.000286662	0.407902	0.976707
Vitvi18g00529	HXXXD-type acyl-transferase family protein (AT4G24510 similarity)	11.1.11	lipid metabolism.FA synthesis and FA elongation.fatty acid elongase	-0.514955	0.0589555	-0.613912	0.0969944	-1.17976	0.000372337	-1.27872	0.000604551	-0.0154605	0.978752
Vitvi01g01748	acyl carrier protein 4 (AT4G25050 similarity)	11.1.12	lipid metabolism.FA synthesis and FA elongation.ACP protein	-1.15687	0.000443677	-1.27944	0.000464333	-0.111897	0.637646	-0.234467	0.388493	0.148227	0.976707
Vitvi04g01199	mitochondrial acyl carrier protein 2 (AT1G65290 similarity)	11.1.12	lipid metabolism.FA synthesis and FA elongation.ACP protein	0.579254	0.000277073	0.263071	0.0525122	0.113361	0.343558	-0.202822	0.0752084	0.14594	0.976707
Vitvi05g00362	acyl carrier protein 2 (AT1G54580 similarity)	11.1.12	lipid metabolism.FA synthesis and FA elongation.ACP protein	0.700567	0.000739763	0.759813	0.000326123	0.665577	0.000533281	0.724824	0.000148211	0.0723542	0.976707
Vitvi10g00249	mitochondrial acyl carrier protein 3 (AT5G47630 similarity)	11.1.12	lipid metabolism.FA synthesis and FA elongation.ACP protein	-0.75787	0.00257671	-0.469019	0.123439	-0.999149	0.000280327	-0.710298	0.00991524	0.0944754	0.976707
Vitvi14g00348	acyl carrier protein 4 (AT4G25050 similarity)	11.1.12	lipid metabolism.FA synthesis and FA elongation.ACP protein	0.708642	0.000435559	0.176348	0.289258	0.405857	0.0108524	-0.126437	0.385581	-0.0173341	0.984381
Vitvi15g00463	mitochondrial acyl carrier protein 1 (AT2G44620 similarity)	11.1.12	lipid metabolism.FA synthesis and FA elongation.ACP protein	0.35608	0.0183321	0.123969	0.425476	-0.00262231	0.985103	-0.234733	0.078931	-0.0377302	0.976707
Vitvi02g01171	acyl-CoA-binding protein 6 (AT1G31812 similarity)	11.1.13	lipid metabolism.FA synthesis and FA elongation.acyl-CoA binding protein	0.445423	0.0201634	1.14595	6.86687e-05	-0.556284	0.00701832	0.144239	0.372829	-0.0562734	0.976707
Vitvi07g01622	PTHR23310:SF14 - PROTEIN ACBP-7 (1 of 2)	11.1.13	lipid metabolism.FA synthesis and FA elongation.acyl-CoA binding protein	-0.0429686	0.862823	-0.0122269	0.961906	1.12113	3.75736e-05	1.15187	2.85613e-05	-0.297365	0.976707
Vitvi13g00703	Galactose oxidase/kelch repeat superfamily protein (AT5G04420 similarity)	11.1.13	lipid metabolism.FA synthesis and FA elongation.acyl-CoA binding protein	0.524532	0.0117252	0.67315	0.0075498	-0.666275	0.0034196	-0.517657	0.00892205	-0.108878	0.976707
Vitvi14g00195	acyl-CoA binding protein 4 (AT3G05420 similarity)	11.1.13	lipid metabolism.FA synthesis and FA elongation.acyl-CoA binding protein	0.00691591	0.959207	0.0404591	0.754684	0.184523	0.077551	0.218066	0.0402109	-0.00342941	0.998331
Vitvi16g01390	acyl-CoA binding protein 2 (AT4G27780 similarity)	11.1.13	lipid metabolism.FA synthesis and FA elongation.acyl-CoA binding protein	0.140587	0.346833	0.474524	0.00445754	0.841264	1.70743e-05	1.1752	8.50924e-07	0.0313326	0.976707
Vitvi18g02653	PTHR23310:SF14 - PROTEIN ACBP-7 (1 of 2)	11.1.13	lipid metabolism.FA synthesis and FA elongation.acyl-CoA binding protein	0.516589	0.185337	0.193679	0.600372	1.779	9.40233e-05	1.45609	0.000285911	-0.0723677	0.976707
Vitvi05g01621	Plant stearoyl-acyl-carrier-protein desaturase family protein (AT2G43710 similarity)	11.1.15	lipid metabolism.FA synthesis and FA elongation.ACP desaturase	-0.539951	0.0143007	-0.757613	0.00197699	0.542833	0.00805784	0.325171	0.0921012	0.0719187	0.976707
Vitvi07g02982	Plant stearoyl-acyl-carrier-protein desaturase family protein (AT2G43710 similarity)	11.1.15	lipid metabolism.FA synthesis and FA elongation.ACP desaturase	0.147354	0.274966	-0.0538734	0.722837	0.387103	0.00439144	0.185876	0.127745	0.108825	0.976707
Vitvi18g01231	Plant stearoyl-acyl-carrier-protein desaturase family protein (AT1G43800 similarity)	11.1.15	lipid metabolism.FA synthesis and FA elongation.ACP desaturase	1.3691	8.00307e-05	1.1192	0.00227133	-0.668959	0.0275003	-0.918858	0.000634056	0.105954	0.976707
Vitvi06g00723	EMBRYO DEFECTIVE 3147 (AT2G30200 similarity)	11.1.2	lipid metabolism.FA synthesis and FA elongation.acetyl CoA transacylase	0.0337385	0.842554	-0.0370429	0.841765	0.129562	0.358078	0.0587809	0.686862	0.0564717	0.976707
Vitvi10g00048	malonyl-CoA decarboxylase family protein (AT4G04320 similarity)	11.1.20	lipid metabolism.FA synthesis and FA elongation.MCD	-0.0803976	0.71736	0.364561	0.117082	-0.314013	0.119754	0.130945	0.501151	0.0268522	0.976707
Vitvi02g00517	3-ketoacyl-acyl carrier protein synthase III (AT1G62640 similarity)	11.1.3	lipid metabolism.FA synthesis and FA elongation.ketoacyl ACP synthase	0.205316	0.277519	0.035048	0.874219	0.420486	0.0209639	0.250219	0.134968	-0.0277364	0.976707
Vitvi09g00058	fatty acid biosynthesis 1 (AT1G74960 similarity)	11.1.3	lipid metabolism.FA synthesis and FA elongation.ketoacyl ACP synthase	-0.569146	0.0125564	-0.749471	0.00387201	-0.584804	0.00653051	-0.765128	0.00143945	-0.00909788	0.98843
Vitvi10g00753	3-ketoacyl-acyl carrier protein synthase I (AT5G46290 similarity)	11.1.3	lipid metabolism.FA synthesis and FA elongation.ketoacyl ACP synthase	0.347798	0.0551867	-0.212083	0.27097	0.069159	0.6857	-0.490722	0.00698124	0.208228	0.976707
Vitvi11g00041	fatty acid biosynthesis 1 (AT1G74960 similarity)	11.1.3	lipid metabolism.FA synthesis and FA elongation.ketoacyl ACP synthase	0.17006	0.615844	0.532283	0.0441268	1.46893	6.77582e-05	1.83115	5.02372e-06	-0.0825747	0.976707
Vitvi12g00464	Beta-ketoacyl synthase (AT2G04540 similarity)	11.1.3	lipid metabolism.FA synthesis and FA elongation.ketoacyl ACP synthase	-0.0692491	0.731274	0.317249	0.233979	-1.17661	4.4166e-05	-0.790108	0.000952111	0.035142	0.976707
Vitvi05g00100	lipoamide dehydrogenase 1 (AT3G16950 similarity)	11.1.31	lipid metabolism.FA synthesis and FA elongation.pyruvate DH	-0.360896	0.00617909	0.188057	0.156706	-0.610919	6.63647e-05	-0.0619669	0.595273	0.00535923	0.997409
Vitvi14g00104	lipoamide dehydrogenase 1 (AT3G16950 similarity)	11.1.31	lipid metabolism.FA synthesis and FA elongation.pyruvate DH	0.278495	0.692319	0.798331	0.121689	1.11173	0.0558958	1.63156	0.00318475	-0.044466	0.982495
Vitvi14g02478	lipoamide dehydrogenase 1 (AT3G16950 similarity)	11.1.31	lipid metabolism.FA synthesis and FA elongation.pyruvate DH	0.0724159	0.752444	0.0179804	0.956719	-0.569151	0.0145056	-0.623587	0.0083579	0.253133	0.976707
Vitvi01g01557	NAD(P)-binding Rossmann-fold superfamily protein (AT1G24360 similarity)	11.1.4	lipid metabolism.FA synthesis and FA elongation.ACP oxoacyl reductase	-0.0977909	0.726581	0.772184	0.0229872	-0.9226	0.003151	-0.0526241	0.842883	-0.00779504	0.998331
Vitvi17g00154	NAD(P)-binding Rossmann-fold superfamily protein (AT1G24360 similarity)	11.1.4	lipid metabolism.FA synthesis and FA elongation.ACP oxoacyl reductase	-0.0212648	0.908752	0.312623	0.140513	-1.1094	1.25903e-05	-0.775516	0.000245807	0.0489117	0.976707
Vitvi07g02535	Thioesterase superfamily protein (AT5G10160 similarity)	11.1.5	lipid metabolism.FA synthesis and FA elongation.beta hydroxyacyl ACP dehydratase	-0.105814	0.706119	0.886419	0.0103356	-0.886186	0.00430164	0.106047	0.679684	0.0972054	0.976707
Vitvi12g01555	Thioesterase superfamily protein (AT2G22230 similarity)	11.1.5	lipid metabolism.FA synthesis and FA elongation.beta hydroxyacyl ACP dehydratase	-0.240122	0.2614	-0.0715522	0.819825	-0.655793	0.00559758	-0.487223	0.0357308	0.0422561	0.976707
Vitvi06g00125	NAD(P)-binding Rossmann-fold superfamily protein (AT2G05990 similarity)	11.1.6	lipid metabolism.FA synthesis and FA elongation.enoyl ACP reductase	-0.310039	0.147596	-0.428178	0.0592519	0.276878	0.145712	0.158738	0.434917	0.0416257	0.976707
Vitvi08g01731	NAD(P)-binding Rossmann-fold superfamily protein (AT2G05990 similarity)	11.1.6	lipid metabolism.FA synthesis and FA elongation.enoyl ACP reductase	0.96581	2.75961e-05	0.997458	2.79916e-05	0.0776826	0.618887	0.109331	0.40294	0.0970052	0.976707
Vitvi04g00454	alpha/beta-Hydrolases superfamily protein (AT5G20060 similarity)	11.1.7	lipid metabolism.FA synthesis and FA elongation.ACP thioesterase	1.38481	0.00186333	1.91931	0.000604485	-1.24697	0.00615936	-0.712477	0.0440832	0.34723	0.976707
Vitvi07g02896	Acyl-ACP thioesterase (AT4G13050 similarity)	11.1.7	lipid metabolism.FA synthesis and FA elongation.ACP thioesterase	0.0450934	0.818329	-0.358338	0.075795	0.12539	0.452	-0.278042	0.11078	0.270511	0.976707
Vitvi07g03175	Acyl-ACP thioesterase (AT4G13050 similarity)	11.1.7	lipid metabolism.FA synthesis and FA elongation.ACP thioesterase	-0.0586205	0.87746	-0.131159	0.76222	-0.0521432	0.879464	-0.124682	0.716589	0.505595	0.976707
Vitvi09g00518	alpha/beta-Hydrolases superfamily protein (AT1G52700 similarity)	11.1.7	lipid metabolism.FA synthesis and FA elongation.ACP thioesterase	1.55736	2.94773e-05	1.00325	0.000807686	0.471936	0.0533857	-0.0821673	0.70825	0.443411	0.976707
Vitvi11g00393	fatty acyl-ACP thioesterases B (AT1G08510 similarity)	11.1.7	lipid metabolism.FA synthesis and FA elongation.ACP thioesterase	-0.145794	0.372956	-0.122785	0.479147	-0.0766659	0.610486	-0.0536577	0.727101	-0.0815831	0.976707
Vitvi11g00428	alpha/beta-Hydrolases superfamily protein (AT5G20060 similarity)	11.1.7	lipid metabolism.FA synthesis and FA elongation.ACP thioesterase	-0.197388	0.253528	-0.164771	0.354628	0.135726	0.386723	0.168344	0.278257	-0.0543835	0.976707
Vitvi02g00338	AMP-dependent synthetase and ligase family protein (AT3G48990 similarity)	11.1.8	lipid metabolism.FA synthesis and FA elongation.acyl CoA ligase	-0.855175	0.076551	0.351947	0.50448	-1.57887	0.00198659	-0.371752	0.396787	-0.286665	0.976707
Vitvi04g00890	KOG1176 - Acyl-CoA synthetase (1 of 17)	11.1.8	lipid metabolism.FA synthesis and FA elongation.acyl CoA ligase	1.4124	0.000399273	1.50796	0.033545	-4.04243	3.20284e-06	-3.94688	3.95079e-07	0.205193	0.976707
Vitvi04g01553	acyl activating enzyme 1 (AT1G20560 similarity)	11.1.8	lipid metabolism.FA synthesis and FA elongation.acyl CoA ligase	-0.409833	0.0756592	-0.673497	0.026862	-0.436847	0.0498761	-0.700511	0.0101824	-0.342161	0.976707
Vitvi05g00090	acyl-activating enzyme 7 (AT3G16910 similarity)	11.1.8	lipid metabolism.FA synthesis and FA elongation.acyl CoA ligase	0.581898	0.0857479	0.027767	0.940879	0.867561	0.00892959	0.31343	0.257357	-0.241242	0.976707
Vitvi05g00092	6.2.1.2 - Butyrate--CoA ligase / Fatty acid thiokinase (medium chain) (1 of 3)	11.1.8	lipid metabolism.FA synthesis and FA elongation.acyl CoA ligase	0.563355	0.00106124	0.123366	0.423894	0.969597	3.79282e-06	0.529608	0.000858688	-0.0837364	0.976707
Vitvi06g01588	acyl-activating enzyme 18 (AT1G55320 similarity)	11.1.8	lipid metabolism.FA synthesis and FA elongation.acyl CoA ligase	0.152472	0.507966	-0.283012	0.241765	0.338606	0.104101	-0.0968788	0.655212	-0.0299785	0.976707
Vitvi06g01589	acyl-activating enzyme 18 (AT1G55320 similarity)	11.1.8	lipid metabolism.FA synthesis and FA elongation.acyl CoA ligase	0.347098	0.00815492	0.0284693	0.839829	0.605931	5.61119e-05	0.287303	0.0133173	-0.223778	0.976707
Vitvi08g00159	AMP-dependent synthetase and ligase family protein (AT3G23790 similarity)	11.1.8	lipid metabolism.FA synthesis and FA elongation.acyl CoA ligase	-0.167008	0.451483	-0.221048	0.33835	-0.212412	0.2838	-0.266451	0.183851	0.0321936	0.976707
Vitvi09g00342	AMP-dependent synthetase and ligase family protein (AT3G16170 similarity)	11.1.8	lipid metabolism.FA synthesis and FA elongation.acyl CoA ligase	-0.330782	0.34124	0.0438475	0.90596	0.678034	0.0274048	1.05266	0.00219492	-0.0434494	0.976707
Vitvi14g01419	acetyl-CoA synthetase (AT5G36880 similarity)	11.1.8	lipid metabolism.FA synthesis and FA elongation.acyl CoA ligase	0.369278	0.0169342	-0.116801	0.462065	1.0536	2.11315e-06	0.567525	0.000552737	-0.070901	0.976707
Vitvi16g01036	AMP-dependent synthetase and ligase family protein (AT3G48990 similarity)	11.1.8	lipid metabolism.FA synthesis and FA elongation.acyl CoA ligase	-1.03377	0.00403057	-0.535535	0.107773	0.222384	0.459466	0.720624	0.0186957	-0.27023	0.976707
Vitvi17g00409	acyl-activating enzyme 17 (AT5G23050 similarity)	11.1.8	lipid metabolism.FA synthesis and FA elongation.acyl CoA ligase	-0.020249	0.902613	0.183012	0.250635	-0.247066	0.0762606	-0.0438052	0.759084	-0.0659494	0.976707
Vitvi18g00105	PTHR24095:SF119 - ACYL-ACTIVATING ENZYME 1, PEROXISOMAL-RELATED (1 of 1)	11.1.8	lipid metabolism.FA synthesis and FA elongation.acyl CoA ligase	0.732062	0.000399561	0.356953	0.0349939	0.771822	0.000105078	0.396713	0.0111715	-0.00857104	0.989813
Vitvi02g00128	AMP-dependent synthetase and ligase family protein (AT4G23850 similarity)	11.1.9	lipid metabolism.FA synthesis and FA elongation.long chain fatty acid CoA ligase	0.10788	0.780414	0.249122	0.54216	1.8503	4.82259e-05	1.99155	2.82561e-05	-0.0640397	0.976707
Vitvi03g00388	long-chain acyl-CoA synthetase 2 (AT1G49430 similarity)	11.1.9	lipid metabolism.FA synthesis and FA elongation.long chain fatty acid CoA ligase	-0.515303	0.182766	-0.781605	0.328482	-2.11572	0.000475362	-2.38202	0.000953219	0.104642	0.976707
Vitvi05g00463	long-chain acyl-CoA synthetase 7 (AT5G27600 similarity)	11.1.9	lipid metabolism.FA synthesis and FA elongation.long chain fatty acid CoA ligase	0.493306	0.0232744	0.316231	0.147644	2.56159	2.287e-08	2.38452	5.06526e-08	-0.0524189	0.976707
Vitvi07g00445	AMP-dependent synthetase and ligase family protein (AT2G47240 similarity)	11.1.9	lipid metabolism.FA synthesis and FA elongation.long chain fatty acid CoA ligase	-0.60169	0.00321909	1.08762	0.0306963	-5.44897	7.68753e-09	-3.75967	4.31013e-08	0.128921	0.976707
Vitvi12g02505	AMP-dependent synthetase and ligase family protein (AT2G04350 similarity)	11.1.9	lipid metabolism.FA synthesis and FA elongation.long chain fatty acid CoA ligase	-0.254741	0.0786576	0.42309	0.00620929	-0.734185	3.75736e-05	-0.0563533	0.671096	-0.0330699	0.976707
Vitvi14g02541	long-chain acyl-CoA synthetase 7 (AT5G27600 similarity)	11.1.9	lipid metabolism.FA synthesis and FA elongation.long chain fatty acid CoA ligase	-0.548877	0.0079295	0.276091	0.222514	-0.745883	0.000792672	0.0790846	0.686285	-0.14022	0.976707
Vitvi18g00275	long chain acyl-CoA synthetase 9 (AT1G77590 similarity)	11.1.9	lipid metabolism.FA synthesis and FA elongation.long chain fatty acid CoA ligase	-0.176579	0.545796	0.225065	0.424825	0.641438	0.0158998	1.04308	0.000569285	-0.0990139	0.976707
Vitvi04g00623	monogalactosyl diacylglycerol synthase 1 (AT4G31780 similarity)	11.10.1	lipid metabolism.glycolipid synthesis.MGDG synthase	-0.63808	0.193847	-0.527439	0.279707	2.43967	4.72327e-05	2.55031	3.56238e-05	-0.217296	0.976707
Vitvi11g00555	monogalactosyldiacylglycerol synthase 2 (AT5G20410 similarity)	11.10.1	lipid metabolism.glycolipid synthesis.MGDG synthase	-0.260155	0.773159	-0.752107	0.147548	4.21815	8.15019e-06	3.7262	2.65166e-05	-0.289942	0.976707
Vitvi08g00637	UDP-Glycosyltransferase superfamily protein (AT3G11670 similarity)	11.10.2	lipid metabolism.glycolipid synthesis.DGDG synthase	-0.148469	0.692068	-0.490616	0.19326	2.14843	1.14171e-05	1.80628	4.90315e-05	-0.0606064	0.976707
Vitvi11g00001	digalactosyl diacylglycerol deficient 2 (AT4G00550 similarity)	11.10.2	lipid metabolism.glycolipid synthesis.DGDG synthase	-0.277709	0.434282	-0.0176972	0.971195	-0.1621	0.627216	0.0979115	0.782275	-0.233682	0.976707
Vitvi15g01200	digalactosyl diacylglycerol deficient 2 (AT4G00550 similarity)	11.10.2	lipid metabolism.glycolipid synthesis.DGDG synthase	0.0915486	0.494041	0.17407	0.190847	0.599507	0.00011318	0.682028	3.64749e-05	-0.0671641	0.976707
Vitvi04g00100	sulfoquinovosyldiacylglycerol 1 (AT4G33030 similarity)	11.10.3	lipid metabolism.glycolipid synthesis.UDP-sulfoquinovose synthase	-0.612541	0.0297996	-0.756118	0.0123174	0.9377	0.00150383	0.794124	0.00392309	-0.133045	0.976707
Vitvi08g01338	sulfoquinovosyldiacylglycerol 2 (AT5G01220 similarity)	11.10.4	lipid metabolism.glycolipid synthesis.sulfolipid synthase	-0.623907	0.26208	-0.834793	0.186083	5.33717	2.17915e-07	5.12629	3.6712e-07	-0.131107	0.976707
Vitvi09g00616	fatty acid desaturase 5 (AT3G15850 similarity)	11.2.1	lipid metabolism.FA desaturation.desaturase	-0.686324	0.136545	0.54315	0.124364	1.22243	0.00269524	2.4519	1.35364e-05	0.052852	0.976707
Vitvi10g01016	fatty acid hydroxylase 1 (AT2G34770 similarity)	11.2.2	lipid metabolism.FA desaturation.a hydroxylase	1.49644	0.000337313	1.40865	0.000448265	0.437696	0.193126	0.349906	0.155154	0.190229	0.976707
Vitvi08g00662	fatty acid desaturase 8 (AT5G05580 similarity)	11.2.3	lipid metabolism.FA desaturation.omega 3 desaturase	-0.121241	0.748146	-1.68608	0.000267748	0.464798	0.144168	-1.10004	0.00256209	0.185191	0.976707
Vitvi13g00060	fatty acid desaturase 8 (AT5G05580 similarity)	11.2.3	lipid metabolism.FA desaturation.omega 3 desaturase	-1.09114	0.00254271	-0.804153	0.0286587	-0.780834	0.0118354	-0.493848	0.119799	-0.147405	0.976707
Vitvi08g02345	PF00487 - Fatty acid desaturase (FA_desaturase) (1 of 11)	11.2.4	lipid metabolism.FA desaturation.omega 6 desaturase	-0.909	0.000340179	0.759069	0.00101242	-1.50406	1.08732e-06	0.16401	0.355581	-0.0168009	0.976707
Vitvi11g00672	#N/A	11.2.4	lipid metabolism.FA desaturation.omega 6 desaturase	-0.473561	0.263202	-1.20299	0.0232903	-0.232414	0.552926	-0.961839	0.0391216	0.167742	0.976707
Vitvi01g00362	phosphatidyl serine synthase family protein (AT1G15110 similarity)	11.3	lipid metabolism.phospholipid synthesis	0.133742	0.383203	0.138675	0.369418	0.409523	0.00667598	0.414457	0.00512252	-0.0983734	0.976707
Vitvi07g00441	glycerol-3-phosphate acyltransferase 3 (AT4G01950 similarity)	11.3	lipid metabolism.phospholipid synthesis	-2.89159	0.000521545	-1.40389	0.729815	-7.85107	0.000773047	-6.36337	0.0232299	-0.651541	0.976707
Vitvi10g00047	cardiolipin synthase (AT4G04870 similarity)	11.3	lipid metabolism.phospholipid synthesis	0.507837	0.00281596	-0.116676	0.467405	0.563557	0.000780159	-0.0609566	0.659768	0.0854651	0.976707
Vitvi12g00036	glycerol-3-phosphate acyltransferase 1 (AT1G06520 similarity)	11.3	lipid metabolism.phospholipid synthesis	-1.59468	0.00842398	-0.256354	0.905248	-6.52057	5.77039e-05	-5.18225	0.000538704	0.154509	0.976707
Vitvi14g00172	Phospholipid/glycerol acyltransferase family protein (AT3G05510 similarity)	11.3	lipid metabolism.phospholipid synthesis	-0.275982	0.155061	0.314096	0.127242	-0.210763	0.241601	0.379314	0.0395749	-0.0510985	0.976707
Vitvi15g01054	Diacylglycerol kinase family protein (AT2G46090 similarity)	11.3	lipid metabolism.phospholipid synthesis	-0.178661	0.296443	-0.369706	0.0438969	0.194439	0.207254	0.00339366	0.984611	-0.0117954	0.976707
Vitvi17g00261	phosphatidyl serine synthase family protein (AT1G15110 similarity)	11.3	lipid metabolism.phospholipid synthesis	-0.323943	0.293623	-1.20207	0.0373747	-1.33107	0.00120218	-2.2092	0.000161672	0.253735	0.976707
Vitvi02g00785	phospholipid/glycerol acyltransferase family protein (AT1G32200 similarity)	11.3.1	lipid metabolism.phospholipid synthesis.1-acylglycerol-3-phosphate O-acyltransferase	-0.577819	0.0225665	-0.223014	0.378406	0.198658	0.367795	0.553464	0.0180795	-0.0277659	0.976707
Vitvi03g00370	lysophosphatidyl acyltransferase 5 (AT3G18850 similarity)	11.3.1	lipid metabolism.phospholipid synthesis.1-acylglycerol-3-phosphate O-acyltransferase	-0.292564	0.027862	-0.267694	0.0834655	-0.475125	0.00104886	-0.450255	0.00246817	-0.263963	0.976707
Vitvi08g01872	lysophosphatidyl acyltransferase 2 (AT3G57650 similarity)	11.3.1	lipid metabolism.phospholipid synthesis.1-acylglycerol-3-phosphate O-acyltransferase	-0.356808	0.0351008	0.218695	0.195684	0.364899	0.0206022	0.940402	1.74252e-05	0.0709322	0.976707
Vitvi18g00915	lysophosphatidyl acyltransferase 4 (AT1G75020 similarity)	11.3.1	lipid metabolism.phospholipid synthesis.1-acylglycerol-3-phosphate O-acyltransferase	0.413601	0.35209	0.403721	0.147294	2.14247	2.43764e-05	2.13259	6.93117e-06	0.136818	0.976707
Vitvi11g00447	Protein kinase superfamily protein (AT2G26830 similarity)	11.3.2	lipid metabolism.phospholipid synthesis.choline kinase	-0.587785	0.00382203	0.127436	0.57853	-0.760672	0.0004398	-0.0454515	0.813445	0.0561141	0.976707
Vitvi13g01386	Protein kinase superfamily protein (AT1G74320 similarity)	11.3.2	lipid metabolism.phospholipid synthesis.choline kinase	-0.0879895	0.66758	-0.0815156	0.639095	1.27926	1.77548e-06	1.28573	1.78381e-06	-0.16974	0.976707
Vitvi18g01572	choline kinase 1 (AT1G71697 similarity)	11.3.2	lipid metabolism.phospholipid synthesis.choline kinase	-0.879996	0.0136512	-0.00155467	0.997289	-0.192164	0.534383	0.686277	0.031404	0.0211775	0.985844
Vitvi06g00683	Phosphatidate cytidylyltransferase family protein (AT5G58560 similarity)	11.3.3	lipid metabolism.phospholipid synthesis.phosphatidate cytidylyltransferase	0.0725455	0.807453	-0.599369	0.124391	-0.574126	0.0464512	-1.24604	0.000939885	0.0262397	0.979279
Vitvi06g01754	Phosphatidate cytidylyltransferase family protein (AT5G58560 similarity)	11.3.3	lipid metabolism.phospholipid synthesis.phosphatidate cytidylyltransferase	0.18777	0.150408	-0.0992916	0.479111	0.333724	0.0096059	0.0466624	0.704518	0.147035	0.976707
Vitvi10g00174	cytidinediphosphate diacylglycerol synthase 2 (AT4G22340 similarity)	11.3.3	lipid metabolism.phospholipid synthesis.phosphatidate cytidylyltransferase	-0.851052	0.000481434	-0.522706	0.0220568	-0.404496	0.0289701	-0.0761502	0.708026	-0.14287	0.976707
Vitvi13g00207	phosphatidylglycerolphosphate synthase 1 (AT2G39290 similarity)	11.3.3	lipid metabolism.phospholipid synthesis.phosphatidate cytidylyltransferase	0.061591	0.658705	-0.135271	0.315878	0.753639	1.51762e-05	0.556777	0.000219958	0.104199	0.976707
Vitvi13g00712	phytol kinase 1 VTE5 (AT5G04490 similarity)	11.3.3	lipid metabolism.phospholipid synthesis.phosphatidate cytidylyltransferase	-0.861426	0.000906273	-0.98085	0.00622293	-1.04099	0.00016088	-1.16041	0.000631522	-0.0507567	0.976707
Vitvi15g00679	cytidinediphosphate diacylglycerol synthase 4 (AT2G45150 similarity)	11.3.3	lipid metabolism.phospholipid synthesis.phosphatidate cytidylyltransferase	-0.29934	0.00958468	-0.439287	0.000839656	0.549046	4.58106e-05	0.409099	0.000573932	0.00539011	0.991675
Vitvi19g00570	CDP-diacylglycerol synthase 1 (AT1G62430 similarity)	11.3.3	lipid metabolism.phospholipid synthesis.phosphatidate cytidylyltransferase	-0.119189	0.611201	-0.0149949	0.953141	0.577712	0.00667853	0.681906	0.00231107	-0.203395	0.976707
Vitvi03g00150	phosphatidylinositol synthase 1 (AT1G68000 similarity)	11.3.4	lipid metabolism.phospholipid synthesis.CDP-diacylglycerol-inositol 3-phosphatidyltransferase	-0.0265033	0.851232	-0.187575	0.212077	-0.363028	0.00665743	-0.5241	0.0006251	0.22322	0.976707
Vitvi07g01961	diacylglycerol kinase 2 (AT5G63770 similarity)	11.3.5	lipid metabolism.phospholipid synthesis.diacylglycerol kinase	-0.744129	0.254595	-0.0221249	0.977833	0.256244	0.651048	0.978249	0.102312	0.02213	0.991422
Vitvi11g01318	diacylglycerol kinase 3 (AT2G18730 similarity)	11.3.5	lipid metabolism.phospholipid synthesis.diacylglycerol kinase	0.357875	0.0750608	0.905659	0.000375936	0.54376	0.00608244	1.09154	2.59262e-05	-0.031937	0.976707
Vitvi12g00633	diacylglycerol kinase 5 (AT2G20900 similarity)	11.3.5	lipid metabolism.phospholipid synthesis.diacylglycerol kinase	-0.531249	0.0524616	-0.269144	0.338121	-0.36506	0.136684	-0.102955	0.685591	-0.0292056	0.976707
Vitvi12g00835	diacylglycerol kinase 5 (AT2G20900 similarity)	11.3.5	lipid metabolism.phospholipid synthesis.diacylglycerol kinase	1.17781	0.0093145	1.76645	0.0138705	-1.90794	0.00361447	-1.3193	0.00407559	1.0908	0.976707
Vitvi12g01302	diacylglycerol kinase 6 (AT4G28130 similarity)	11.3.5	lipid metabolism.phospholipid synthesis.diacylglycerol kinase	2.75295	0.00265737	2.3193	0.0319865	-0.754873	0.468323	-1.18852	0.0495796	0.660831	0.976707
Vitvi17g00683	diacylglycerol kinase1 (AT5G07920 similarity)	11.3.5	lipid metabolism.phospholipid synthesis.diacylglycerol kinase	-0.914746	0.000133812	0.254531	0.164117	-0.840697	9.42142e-05	0.32858	0.0475562	-0.0209081	0.98755
Vitvi19g00305	diacylglycerol kinase 5 (AT2G20900 similarity)	11.3.5	lipid metabolism.phospholipid synthesis.diacylglycerol kinase	0.195978	0.58273	1.36364	0.000114349	1.17028	0.000809742	2.33793	5.76159e-07	0.073429	0.976707
Vitvi01g00106	phosphorylcholine cytidylyltransferase2 (AT4G15130 similarity)	11.3.6	lipid metabolism.phospholipid synthesis.choline-phosphate cytidylyltransferase	-1.32477	0.000182951	-1.02904	0.0135266	-2.05042	2.66576e-06	-1.75469	8.13245e-05	-0.175531	0.976707
Vitvi03g01259	phosphorylcholine cytidylyltransferase2 (AT4G15130 similarity)	11.3.6	lipid metabolism.phospholipid synthesis.choline-phosphate cytidylyltransferase	0.0347751	0.843307	0.210834	0.187576	0.0131644	0.930915	0.189223	0.183898	-0.0762453	0.976707
Vitvi02g00573	phosphatidylserine decarboxylase 1 (AT4G16700 similarity)	11.3.8	lipid metabolism.phospholipid synthesis.phosphatidylserine decarboxylase	-0.520966	0.0179863	-0.639246	0.0232399	-0.505368	0.0168485	-0.623648	0.0125116	-0.0636185	0.976707
Vitvi12g01638	4.1.1.65 - Phosphatidylserine decarboxylase / PS decarboxylase (1 of 6)	11.3.8	lipid metabolism.phospholipid synthesis.phosphatidylserine decarboxylase	0.203846	0.217375	0.442606	0.016252	-0.209817	0.177315	0.0289422	0.855782	-0.0604182	0.976707
Vitvi11g01177	choline monooxygenase%2C putative (CMO-like) (AT4G29890 similarity)	11.3.9	lipid metabolism.phospholipid synthesis.choline monooxygenase	-0.499224	0.132454	-0.037712	0.916099	0.477561	0.0863521	0.939073	0.00420757	0.215384	0.976707
Vitvi11g00153	membrane bound O-acyl transferase (MBOAT) family protein (AT2G19450 similarity)	11.4	lipid metabolism.TAG synthesis	-0.127098	0.430783	0.238302	0.139475	0.36935	0.0153723	0.73475	0.000102851	-0.214907	0.976707
Vitvi17g00379	Oleosin family protein (AT3G18570 similarity)	11.4	lipid metabolism.TAG synthesis	0.632097	0.304176	-0.68718	0.168655	1.81637	0.00199413	0.497097	0.311783	0.299945	0.976707
Vitvi09g00668	Actin-like ATPase superfamily protein (AT1G80460 similarity)	11.5.1	lipid metabolism.glycerol metabolism.glycerol kinase	-0.439199	0.292724	0.0844681	0.810345	1.31936	0.000672839	1.84303	5.75936e-05	-0.174505	0.976707
Vitvi09g00691	Actin-like ATPase superfamily protein (AT1G80460 similarity)	11.5.1	lipid metabolism.glycerol metabolism.glycerol kinase	-0.620675	0.0636958	-0.129879	0.676369	1.27401	0.000212424	1.76481	1.97383e-05	-0.2468	0.976707
Vitvi13g00185	Tetratricopeptide repeat (TPR)-like superfamily protein (AT2G40720 similarity)	11.5.2	lipid metabolism.glycerol metabolism.glycerol-3-phosphate dehydrogenase (NAD+)	-0.846515	0.0979697	-1.31155	0.000455632	2.67406	1.7706e-06	2.20902	7.62585e-05	-0.0459422	0.976707
Vitvi13g01613	6-phosphogluconate dehydrogenase family protein (AT2G41540 similarity)	11.5.2	lipid metabolism.glycerol metabolism.glycerol-3-phosphate dehydrogenase (NAD+)	-1.06316	0.0129611	0.640624	0.201527	-1.50291	0.00155225	0.200877	0.6301	-0.0961286	0.976707
Vitvi14g01639	NAD-dependent glycerol-3-phosphate dehydrogenase family protein (AT5G40610 similarity)	11.5.2	lipid metabolism.glycerol metabolism.glycerol-3-phosphate dehydrogenase (NAD+)	-1.74583	0.00439513	-2.5802	0.00389733	-0.334237	0.43902	-1.16861	0.126233	0.120796	0.976707
Vitvi13g00654	FAD-dependent oxidoreductase family protein (AT3G10370 similarity)	11.5.3	lipid metabolism.glycerol metabolism.FAD-dependent glycerol-3-phosphate dehydrogenase	-0.117356	0.517873	-0.415641	0.0185037	1.00993	1.06034e-05	0.711643	0.000282342	0.0459274	0.976707
Vitvi02g00255	Polyketide cyclase/dehydrase and lipid transport superfamily protein (AT1G64720 similarity)	11.6	lipid metabolism.lipid transfer proteins etc	-0.53241	0.00831272	-0.865709	0.000362018	0.80858	0.000238694	0.475281	0.00887278	0.0382721	0.976707
Vitvi05g00651	Polyketide cyclase/dehydrase and lipid transport superfamily protein (AT4G14500 similarity)	11.6	lipid metabolism.lipid transfer proteins etc	-0.316808	0.00936566	-0.304386	0.0135385	0.524202	0.000118884	0.536624	8.93243e-05	-0.0399994	0.976707
Vitvi05g00779	glycolipid transfer protein 1 (AT2G33470 similarity)	11.6	lipid metabolism.lipid transfer proteins etc	0.41473	0.00924582	0.269495	0.0838786	-0.257018	0.0644882	-0.402253	0.00661651	0.148232	0.976707
Vitvi06g00089	Bifunctional inhibitor/lipid-transfer protein/seed storage 2S albumin superfamily protein (AT2G44290 similarity)	11.6	lipid metabolism.lipid transfer proteins etc	-0.610589	0.00182972	-1.42458	3.31877e-06	0.57652	0.00145237	-0.23747	0.129898	-0.00858563	0.986187
Vitvi08g00853	lipid transfer protein 1 (AT2G38540 similarity)	11.6	lipid metabolism.lipid transfer proteins etc	-2.23442	0.00564105	-1.97872	0.471824	-4.8723	0.00133968	-4.6166	0.0319532	0.14738	0.976707
Vitvi13g01839	PTHR33044:SF21 - PROTEIN YLS3 (1 of 1)	11.6	lipid metabolism.lipid transfer proteins etc	1.28324	0.0456856	1.31736	0.572115	-4.63723	0.0080279	-4.60311	0.00149524	0.514771	0.976707
Vitvi14g01128	Bifunctional inhibitor/lipid-transfer protein/seed storage 2S albumin superfamily protein (AT3G18280 similarity)	11.6	lipid metabolism.lipid transfer proteins etc	-0.990838	0.0165435	-0.0172012	0.995615	-8.26983	8.13231e-06	-7.29619	4.62009e-05	0.128668	0.976707
Vitvi14g02869	Bifunctional inhibitor/lipid-transfer protein/seed storage 2S albumin superfamily protein (AT3G18280 similarity)	11.6	lipid metabolism.lipid transfer proteins etc	-1.53327	0.000811863	1.5992	0.477758	-8.94484	1.78034e-05	-5.81236	0.000398125	0.0841497	0.976707
Vitvi18g01251	glycolipid transfer protein 2 (AT1G21360 similarity)	11.6	lipid metabolism.lipid transfer proteins etc	-0.387509	0.256782	-0.782517	0.0963526	-0.508691	0.127256	-0.903699	0.0290291	-0.538824	0.976707
Vitvi03g00365	Quinone reductase family protein (AT4G36750 similarity)	11.8	lipid metabolism.exotics (steroids, squalene etc)	-0.505018	0.0668178	-0.40859	0.22636	-0.507871	0.0545197	-0.411443	0.155103	-0.12932	0.976707
Vitvi04g01243	Quinone reductase family protein (AT4G36750 similarity)	11.8	lipid metabolism.exotics (steroids, squalene etc)	0.113996	0.754828	0.294385	0.402629	0.555598	0.0731736	0.735987	0.0215822	-0.0306129	0.976707
Vitvi06g00618	Quinone reductase family protein (AT5G58800 similarity)	11.8	lipid metabolism.exotics (steroids, squalene etc)	-0.243183	0.173011	-0.417082	0.0174706	1.90348	4.35424e-08	1.72958	1.14923e-07	-0.1219	0.976707
Vitvi10g01734	Quinone reductase family protein (AT4G27270 similarity)	11.8	lipid metabolism.exotics (steroids, squalene etc)	1.31871	0.203817	-0.712801	0.296997	3.00027	0.002239	0.968751	0.174462	-0.283056	0.976707
Vitvi10g01735	Quinone reductase family protein (AT4G27270 similarity)	11.8	lipid metabolism.exotics (steroids, squalene etc)	2.58537	0.0396992	0.829742	0.186083	3.41967	0.00476379	1.66404	0.00944803	0.327972	0.976707
Vitvi18g00139	enoyl-CoA hydratase 2 (AT1G76150 similarity)	11.8	lipid metabolism.exotics (steroids, squalene etc)	0.224749	0.0899968	0.343748	0.0148278	0.256568	0.0366286	0.375567	0.00463864	-0.0600189	0.976707
Vitvi18g00599	ergosterol biosynthesis protein (AT1G10030 similarity)	11.8	lipid metabolism.exotics (steroids, squalene etc)	-0.0912858	0.75878	-0.146101	0.710427	-0.561668	0.0493541	-0.616483	0.0402639	0.196594	0.976707
Vitvi18g00794	sterol carrier protein 2 (AT5G42890 similarity)	11.8	lipid metabolism.exotics (steroids, squalene etc)	0.135735	0.434631	-1.0699	2.59829e-05	1.35769	5.8905e-07	0.152056	0.32454	0.028553	0.976707
Vitvi19g00366	flavodoxin-like quinone reductase 1 (AT5G54500 similarity)	11.8	lipid metabolism.exotics (steroids, squalene etc)	0.764826	0.000723086	0.484889	0.0141287	0.593101	0.0023356	0.313165	0.0631402	0.142081	0.976707
Vitvi01g00993	sphingoid base hydroxylase 1 (AT1G69640 similarity)	11.8.1	lipid metabolism.exotics (steroids, squalene etc).sphingolipids	0.0861637	0.665063	0.582409	0.00511716	0.359824	0.0401067	0.856069	0.000111156	0.00571445	0.991818
Vitvi01g01361	LAG1 longevity assurance-like protein (AT1G13580 similarity)	11.8.1	lipid metabolism.exotics (steroids, squalene etc).sphingolipids	-0.0438279	0.840173	0.0516093	0.818945	0.539789	0.00541552	0.635226	0.00169711	0.00145905	0.998423
Vitvi01g01682	dihydrosphingosine phosphate lyase (AT1G27980 similarity)	11.8.1	lipid metabolism.exotics (steroids, squalene etc).sphingolipids	0.361951	0.147766	0.301553	0.190071	2.34773	1.21479e-07	2.28733	1.37621e-07	-0.312173	0.976707
Vitvi03g00505	LAG1 homologue 2 (AT3G19260 similarity)	11.8.1	lipid metabolism.exotics (steroids, squalene etc).sphingolipids	0.152129	0.633358	0.863773	0.00735684	0.128826	0.66275	0.840469	0.00302916	0.069095	0.976707
Vitvi04g00103	Fatty acid/sphingolipid desaturase (AT2G46210 similarity)	11.8.1	lipid metabolism.exotics (steroids, squalene etc).sphingolipids	-0.196173	0.250164	0.544777	0.00403719	0.642112	0.000561887	1.38306	6.45445e-07	0.0328407	0.987145
Vitvi04g01224	GNS1/SUR4 membrane protein family (AT4G36830 similarity)	11.8.1	lipid metabolism.exotics (steroids, squalene etc).sphingolipids	0.347934	0.379844	-0.205532	0.650361	-0.41512	0.249215	-0.968586	0.0134073	0.182585	0.976707
Vitvi05g01201	Alkaline phytoceramidase (aPHC) (AT4G22330 similarity)	11.8.1	lipid metabolism.exotics (steroids, squalene etc).sphingolipids	-0.088886	0.695902	-0.133235	0.648251	-0.510262	0.0230533	-0.554611	0.0179588	-0.00379844	0.99698
Vitvi05g01878	NAD(P)-binding Rossmann-fold superfamily protein (AT3G06060 similarity)	11.8.1	lipid metabolism.exotics (steroids, squalene etc).sphingolipids	0.0846381	0.561979	-0.179331	0.226937	0.072815	0.579539	-0.191154	0.142113	0.0941854	0.976707
Vitvi07g01227	long-chain base (LCB) kinase 1 (AT5G23450 similarity)	11.8.1	lipid metabolism.exotics (steroids, squalene etc).sphingolipids	-0.277869	0.0544903	-0.303603	0.0608703	-0.0636047	0.635175	-0.0893387	0.530082	-0.0336532	0.976707
Vitvi07g02043	long-chain base1 (AT4G36480 similarity)	11.8.1	lipid metabolism.exotics (steroids, squalene etc).sphingolipids	0.0237433	0.856226	-0.240106	0.0477307	0.246805	0.0261466	-0.0170439	0.879562	-0.0827678	0.976707
Vitvi07g02994	long-chain base (LCB) kinase 1 (AT5G23450 similarity)	11.8.1	lipid metabolism.exotics (steroids, squalene etc).sphingolipids	-0.18464	0.102776	-0.187485	0.098844	0.562251	4.82461e-05	0.559406	5.66481e-05	0.0597973	0.976707
Vitvi08g01783	Phosphatidic acid phosphatase (PAP2) family protein (AT3G58490 similarity)	11.8.1	lipid metabolism.exotics (steroids, squalene etc).sphingolipids	-0.41877	0.00869425	-0.0320201	0.853569	-0.441904	0.00336607	-0.0551544	0.689853	0.0289131	0.976707
Vitvi10g00414	fatty acid desaturase family protein (AT4G04930 similarity)	11.8.1	lipid metabolism.exotics (steroids, squalene etc).sphingolipids	1.56801	0.00129572	1.90755	0.000204115	0.417804	0.335696	0.757343	0.0117279	0.376514	0.976707
Vitvi15g01049	Fatty acid/sphingolipid desaturase (AT2G46210 similarity)	11.8.1	lipid metabolism.exotics (steroids, squalene etc).sphingolipids	-0.439885	0.026049	0.679283	0.00190485	0.942875	5.20466e-05	2.06204	6.67089e-08	0.145798	0.976707
Vitvi15g01547	ARV1 family protein (AT1G01020 similarity)	11.8.1	lipid metabolism.exotics (steroids, squalene etc).sphingolipids	-0.392576	0.136826	-0.0206497	0.952034	-0.0396549	0.875761	0.332271	0.183851	-0.0565069	0.976707
Vitvi18g00913	PTHR11157 - FATTY ACID ACYL TRANSFERASE-RELATED (1 of 2)	11.8.1	lipid metabolism.exotics (steroids, squalene etc).sphingolipids	-0.104062	0.800241	0.585628	0.324515	-1.77278	0.00100291	-1.08309	0.0158773	0.0886366	0.976707
Vitvi18g01522	sphingoid base hydroxylase 1 (AT1G69640 similarity)	11.8.1	lipid metabolism.exotics (steroids, squalene etc).sphingolipids	0.0616357	0.790611	0.0408406	0.89012	-0.317509	0.130488	-0.338304	0.106093	0.23641	0.976707
Vitvi06g00573	Neutral/alkaline non-lysosomal ceramidase (AT1G07380 similarity)	11.8.1.1	lipid metabolism.exotics (steroids, squalene etc).sphingolipids.ceramidase	0.329741	0.0566513	0.822876	0.000239158	0.256249	0.0976075	0.749385	0.000185844	0.02419	0.976707
Vitvi08g01311	Neutral/alkaline non-lysosomal ceramidase (AT1G07380 similarity)	11.8.1.1	lipid metabolism.exotics (steroids, squalene etc).sphingolipids.ceramidase	-0.443926	0.0433404	0.856449	0.0066652	-1.44497	2.30733e-05	-0.144592	0.51305	0.0565991	0.976707
Vitvi14g01481	long chain base2 (AT5G23670 similarity)	11.8.1.2	lipid metabolism.exotics (steroids, squalene etc).sphingolipids.serine C-palmitoyltransferase	0.721862	0.0306371	-0.787069	0.0221705	1.77749	2.54521e-05	0.268556	0.355101	0.0434802	0.976707
Vitvi17g00051	long chain base2 (AT5G23670 similarity)	11.8.1.2	lipid metabolism.exotics (steroids, squalene etc).sphingolipids.serine C-palmitoyltransferase	0.083112	0.531559	0.250142	0.0599376	0.309012	0.0129282	0.476042	0.000701784	0.0705587	0.976707
Vitvi11g00266	Nucleotide-diphospho-sugar transferases superfamily protein (AT2G19880 similarity)	11.8.1.3	lipid metabolism.exotics (steroids, squalene etc).sphingolipids.ceramide glucosyltransferase	-0.446451	0.376702	0.279686	0.570305	1.97073	0.000266649	2.69687	2.01751e-05	-0.101398	0.976707
Vitvi01g00143	alpha/beta-Hydrolases superfamily protein (AT4G19860 similarity)	11.8.10	lipid metabolism.exotics (steroids, squalene etc).phosphatidylcholine-sterol O-acyltransferase	0.252672	0.0301252	0.121128	0.299952	0.609419	2.69586e-05	0.477875	0.000243972	-0.0810868	0.976707
Vitvi04g01206	lecithin:cholesterol acyltransferase 3 (AT3G03310 similarity)	11.8.10	lipid metabolism.exotics (steroids, squalene etc).phosphatidylcholine-sterol O-acyltransferase	-0.0858797	0.819804	0.271292	0.479111	-0.103763	0.757633	0.253409	0.420738	-0.171492	0.976707
Vitvi07g00649	phospholipid sterol acyl transferase 1 (AT1G04010 similarity)	11.8.10	lipid metabolism.exotics (steroids, squalene etc).phosphatidylcholine-sterol O-acyltransferase	-0.0325722	0.87202	0.218416	0.365272	-0.767338	0.000784977	-0.51635	0.0102336	-0.304455	0.976707
Vitvi09g00129	phospholipid:diacylglycerol acyltransferase (AT5G13640 similarity)	11.8.10	lipid metabolism.exotics (steroids, squalene etc).phosphatidylcholine-sterol O-acyltransferase	-0.377949	0.0486336	-0.305078	0.288028	-2.26657	9.15563e-08	-2.1937	3.65747e-07	0.0324895	0.976707
Vitvi11g00108	phospholipid:diacylglycerol acyltransferase (AT5G13640 similarity)	11.8.10	lipid metabolism.exotics (steroids, squalene etc).phosphatidylcholine-sterol O-acyltransferase	0.147935	0.632235	-0.454969	0.0652998	1.9122	2.24665e-06	1.30929	5.90351e-05	-0.144257	0.976707
Vitvi18g00639	alpha/beta-Hydrolases superfamily protein (AT1G27480 similarity)	11.8.10	lipid metabolism.exotics (steroids, squalene etc).phosphatidylcholine-sterol O-acyltransferase	-0.121512	0.542173	-1.41343	7.90334e-06	1.3485	1.82185e-06	0.0565817	0.764199	-0.0212038	0.976707
Vitvi02g01839	sterol-4alpha-methyl oxidase 1-1 (AT4G12110 similarity)	11.8.2	lipid metabolism.exotics (steroids, squalene etc).methylsterol monooxygenase	1.22596	0.000178236	0.519518	0.0587582	0.29239	0.254768	-0.414054	0.0513125	0.281663	0.976707
Vitvi06g00534	sterol 4-alpha-methyl-oxidase 2-1 (AT1G07420 similarity)	11.8.2	lipid metabolism.exotics (steroids, squalene etc).methylsterol monooxygenase	-0.708634	0.0432683	-0.894878	0.126596	-1.4179	0.0012545	-1.60414	0.00284993	0.0609198	0.976707
Vitvi13g00345	sterol 4-alpha-methyl-oxidase 2-1 (AT1G07420 similarity)	11.8.2	lipid metabolism.exotics (steroids, squalene etc).methylsterol monooxygenase	-0.120608	0.718766	-0.773856	0.00789712	1.3648	6.32805e-05	0.711549	0.0139708	-0.0149172	0.993145
Vitvi07g00792	UDP-Glycosyltransferase superfamily protein (AT3G07020 similarity)	11.8.3	lipid metabolism.exotics (steroids, squalene etc).UDP-glucose:sterol glucosyltransferase	-0.390837	0.0255577	0.0208064	0.918014	0.122519	0.41908	0.534163	0.00248322	-0.115753	0.976707
Vitvi18g01632	UDP-Glycosyltransferase superfamily protein (AT1G43620 similarity)	11.8.3	lipid metabolism.exotics (steroids, squalene etc).UDP-glucose:sterol glucosyltransferase	-0.360501	0.054631	0.159442	0.553288	-1.28962	1.13313e-05	-0.769679	0.00111704	-0.0964522	0.976707
Vitvi04g00188	3beta-hydroxysteroid-dehydrogenase/decarboxylase isoform 2 (AT2G26260 similarity)	11.8.4	lipid metabolism.exotics (steroids, squalene etc).3-beta hydroxysteroid dehydrogenase/isomerase	0.342461	0.026076	0.41716	0.0910542	-1.82465	2.58581e-07	-1.74995	2.88598e-07	-0.029717	0.976707
Vitvi05g01543	3-beta hydroxysteroid dehydrogenase/isomerase family protein (AT2G43420 similarity)	11.8.4	lipid metabolism.exotics (steroids, squalene etc).3-beta hydroxysteroid dehydrogenase/isomerase	0.102315	0.675061	0.263647	0.341186	-0.650966	0.00867511	-0.489634	0.0339162	0.0798937	0.976707
Vitvi18g00048	NAD(P)-binding Rossmann-fold superfamily protein (AT2G33630 similarity)	11.8.4	lipid metabolism.exotics (steroids, squalene etc).3-beta hydroxysteroid dehydrogenase/isomerase	1.12016	1.32362e-05	0.0775982	0.759525	-0.74247	0.000662831	-1.78503	2.22635e-07	-0.111394	0.976707
Vitvi06g00367	Polyketide synthase%2C enoylreductase family protein (AT3G45770 similarity)	11.8.7	lipid metabolism.exotics (steroids, squalene etc).trans-2-enoyl-CoA reductase (NADPH)	-0.0191921	0.944094	0.106091	0.72569	-0.394427	0.0900633	-0.269144	0.239734	0.0985079	0.976707
Vitvi13g00295	3-oxo-5-alpha-steroid 4-dehydrogenase family protein (AT3G55360 similarity)	11.8.7	lipid metabolism.exotics (steroids, squalene etc).trans-2-enoyl-CoA reductase (NADPH)	-0.396924	0.00720207	-0.271822	0.0599834	0.0534535	0.673252	0.178555	0.160395	0.100192	0.976707
Vitvi17g01553	PTHR11695:SF590 - TRANS-2-ENOYL-COA REDUCTASE, MITOCHONDRIAL (1 of 1)	11.8.7	lipid metabolism.exotics (steroids, squalene etc).trans-2-enoyl-CoA reductase (NADPH)	0.337506	0.0116967	0.232162	0.069539	0.478417	0.000595582	0.373073	0.00300015	0.085071	0.976707
Vitvi03g00034	squalene synthase 1 (AT4G34640 similarity)	11.8.8	lipid metabolism.exotics (steroids, squalene etc).squalene synthase	0.106321	0.627138	-0.642434	0.00645803	-0.278882	0.139988	-1.02764	7.69292e-05	0.103914	0.976707
Vitvi02g01264	Long-chain fatty alcohol dehydrogenase family protein (AT4G19380 similarity)	11.9	lipid metabolism.lipid degradation	-0.661725	0.0060045	-0.832561	0.299618	-5.1349	7.28885e-08	-5.30573	5.85982e-07	-0.122366	0.976707
Vitvi05g00784	K17756 - long-chain-alcohol oxidase (FAO3) (1 of 3)	11.9	lipid metabolism.lipid degradation	0.175269	0.770145	-0.411574	0.739647	-2.0421	0.0108767	-2.62894	0.00392093	0.0527866	0.976707
Vitvi07g00636	K17756 - long-chain-alcohol oxidase (FAO3) (1 of 3)	11.9	lipid metabolism.lipid degradation	2.29957	0.00131087	1.40226	0.00952954	1.17041	0.0611189	0.273097	0.456189	-0.71974	0.976707
Vitvi02g01739	alpha/beta-Hydrolases superfamily protein (AT3G60340 similarity)	11.9.1	lipid metabolism.lipid degradation.palmitoyl-protein hydrolase	-0.00472954	0.988854	0.581537	0.0651913	-0.45432	0.0999866	0.131947	0.622836	0.143658	0.976707
Vitvi15g00568	Pentatricopeptide repeat (PPR-like) superfamily protein (AT2G44880 similarity)	11.9.1	lipid metabolism.lipid degradation.palmitoyl-protein hydrolase	0.205279	0.66159	0.132068	0.791499	0.430645	0.288534	0.357433	0.355572	0.333643	0.976707
Vitvi15g00571	alpha/beta-Hydrolases superfamily protein (AT3G60340 similarity)	11.9.1	lipid metabolism.lipid degradation.palmitoyl-protein hydrolase	-0.322748	0.014578	-0.239124	0.0927579	-0.519047	0.000358775	-0.435423	0.00194378	-0.0649322	0.976707
Vitvi05g00346	alpha/beta-Hydrolases superfamily protein (AT5G18640 similarity)	11.9.2	lipid metabolism.lipid degradation.lipases	0.478531	0.0207043	0.804245	0.000913266	0.00787897	0.968316	0.333592	0.0625719	0.140579	0.976707
Vitvi11g00286	alpha/beta-Hydrolases superfamily protein	11.9.2	lipid metabolism.lipid degradation.lipases	0.112842	0.651418	-0.295236	0.464171	-1.32388	0.000181653	-1.73196	3.58509e-05	-0.00251263	0.998423
Vitvi02g00146	alpha/beta-Hydrolases superfamily protein (AT2G05260 similarity)	11.9.2.1	lipid metabolism.lipid degradation.lipases.triacylglycerol lipase	0.394189	0.0317586	-0.511175	0.0153224	0.384135	0.0276362	-0.521229	0.00598013	0.186622	0.976707
Vitvi02g01817	alpha/beta-Hydrolases superfamily protein (AT4G16820 similarity)	11.9.2.1	lipid metabolism.lipid degradation.lipases.triacylglycerol lipase	-2.21091	0.000408242	1.55323	0.0994313	-3.96504	5.39714e-05	-0.200905	0.757349	-0.311565	0.976707
Vitvi03g00570	lipase 1 (AT2G15230 similarity)	11.9.2.1	lipid metabolism.lipid degradation.lipases.triacylglycerol lipase	-0.866285	0.000768283	-0.774587	0.0330991	-1.76045	2.83101e-06	-1.66876	3.48429e-05	0.0191718	0.977759
Vitvi05g01746	lipase class 3 family protein (AT4G16070 similarity)	11.9.2.1	lipid metabolism.lipid degradation.lipases.triacylglycerol lipase	0.0375509	0.843605	0.557007	0.00327382	0.312227	0.0498339	0.831684	5.19543e-05	0.0139093	0.977759
Vitvi06g00234	alpha/beta-Hydrolases superfamily protein (AT1G51440 similarity)	11.9.2.1	lipid metabolism.lipid degradation.lipases.triacylglycerol lipase	0.215141	0.467662	-0.752812	0.033457	-0.0651018	0.819882	-1.03305	0.00229237	-0.0218207	0.976707
Vitvi07g00039	alpha/beta-Hydrolases superfamily protein (AT1G06800 similarity)	11.9.2.1	lipid metabolism.lipid degradation.lipases.triacylglycerol lipase	0.329278	0.447146	0.407013	0.64112	-2.09853	0.00215988	-2.02079	0.00168442	-0.349339	0.976707
Vitvi07g00395	alpha/beta-Hydrolases superfamily protein (AT1G02660 similarity)	11.9.2.1	lipid metabolism.lipid degradation.lipases.triacylglycerol lipase	-2.15734	0.00221671	0.153066	0.842227	-1.9408	0.00252496	0.369608	0.536125	-0.432673	0.976707
Vitvi07g00571	alpha/beta-Hydrolases superfamily protein (AT2G42450 similarity)	11.9.2.1	lipid metabolism.lipid degradation.lipases.triacylglycerol lipase	0.200348	0.395638	0.286603	0.204453	0.462972	0.0354226	0.549227	0.0101441	-0.091271	0.976707
Vitvi07g01742	alpha/beta-Hydrolases superfamily protein (AT5G42930 similarity)	11.9.2.1	lipid metabolism.lipid degradation.lipases.triacylglycerol lipase	0.448959	0.0199277	-0.0124964	0.969674	-1.86128	3.7973e-07	-2.32274	1.00582e-07	0.0797159	0.976707
Vitvi07g02958	lipase class 3 family protein (AT3G07400 similarity)	11.9.2.1	lipid metabolism.lipid degradation.lipases.triacylglycerol lipase	-0.077628	0.71064	-0.305931	0.109978	0.752878	0.000389407	0.524575	0.00621236	-0.160164	0.976707
Vitvi09g00076	Mono-/di-acylglycerol lipase%2C N-terminal%3BLipase%2C class 3 (AT3G14075 similarity)	11.9.2.1	lipid metabolism.lipid degradation.lipases.triacylglycerol lipase	-0.894663	0.0324338	0.371297	0.415858	-0.826708	0.0347936	0.439252	0.254138	-0.264805	0.976707
Vitvi10g00867	alpha/beta-Hydrolases superfamily protein	11.9.2.1	lipid metabolism.lipid degradation.lipases.triacylglycerol lipase	-0.448105	0.440899	-0.134998	0.967313	-6.54019	0.00110255	-6.22708	0.00158877	-1.20292	0.976707
Vitvi10g00869	alpha/beta-Hydrolases superfamily protein (AT1G30370 similarity)	11.9.2.1	lipid metabolism.lipid degradation.lipases.triacylglycerol lipase	-0.152439	0.849522	-0.876402	0.7627	-6.41178	0.00125794	-7.13574	0.000536662	-0.954771	0.976707
Vitvi12g00060	alpha/beta-Hydrolases superfamily protein (AT5G50890 similarity)	11.9.2.1	lipid metabolism.lipid degradation.lipases.triacylglycerol lipase	0.416093	0.159371	-0.190704	0.726489	-1.20375	0.00287219	-1.81054	0.000149442	0.161397	0.976707
Vitvi12g00167	alpha/beta-Hydrolases superfamily protein (AT2G42690 similarity)	11.9.2.1	lipid metabolism.lipid degradation.lipases.triacylglycerol lipase	0.213683	0.293671	-1.13998	0.00191042	-1.58134	3.10115e-06	-2.935	1.22678e-07	0.36943	0.976707
Vitvi12g00452	Myzus persicae-induced lipase 1 (AT5G14180 similarity)	11.9.2.1	lipid metabolism.lipid degradation.lipases.triacylglycerol lipase	0.387568	0.468147	0.943513	0.115032	-0.406193	0.461053	0.149752	0.753679	0.665087	0.976707
Vitvi12g02382	Myzus persicae-induced lipase 1 (AT5G14180 similarity)	11.9.2.1	lipid metabolism.lipid degradation.lipases.triacylglycerol lipase	-0.129737	0.691611	0.598088	0.0399879	0.301167	0.272845	1.02899	0.000781141	0.439933	0.976707
Vitvi14g01569	Myzus persicae-induced lipase 1 (AT5G14180 similarity)	11.9.2.1	lipid metabolism.lipid degradation.lipases.triacylglycerol lipase	2.66017	9.3293e-05	0.394661	0.599332	-0.341165	0.582512	-2.60668	5.90145e-05	-0.0765155	0.976707
Vitvi16g01302	Lipase class 3-related protein (AT5G24230 similarity)	11.9.2.1	lipid metabolism.lipid degradation.lipases.triacylglycerol lipase	4.02456	0.000107431	2.11817	0.0752092	-1.14325	0.300609	-3.04964	0.000114587	-0.128725	0.976707
Vitvi17g00359	alpha/beta-Hydrolases superfamily protein (AT1G73920 similarity)	11.9.2.1	lipid metabolism.lipid degradation.lipases.triacylglycerol lipase	-0.473267	0.0105205	0.00519096	0.981789	0.0789942	0.62191	0.557452	0.00204494	-0.0143695	0.976707
Vitvi18g00780	PTHR21493//PTHR21493:SF104 - CGI-141-RELATED/LIPASE CONTAINING PROTEIN // SUBFAMILY NOT NAMED (1 of 1)	11.9.2.1	lipid metabolism.lipid degradation.lipases.triacylglycerol lipase	2.55255	0.000819621	-1.39251	0.203843	-0.2082	0.795556	-4.15326	0.000129956	0.336101	0.976707
Vitvi19g00484	PF00931//PF13961//PF14227 - NB-ARC domain (NB-ARC) // Domain of unknown function (DUF4219) (DUF4219) // gag-polypeptide of LTR copia-type (UBN2_2) (1 of 1)	11.9.2.1	lipid metabolism.lipid degradation.lipases.triacylglycerol lipase	-0.818669	0.0175138	-0.952829	0.0353513	-0.55797	0.0690784	-0.69213	0.0789789	-0.263829	0.976707
Vitvi19g02010	PF00931//PF13961//PF14227 - NB-ARC domain (NB-ARC) // Domain of unknown function (DUF4219) (DUF4219) // gag-polypeptide of LTR copia-type (UBN2_2) (1 of 1)	11.9.2.1	lipid metabolism.lipid degradation.lipases.triacylglycerol lipase	0.576964	0.179066	0.420947	0.646327	-2.14275	0.00260961	-2.29876	0.000801753	0.237697	0.976707
Vitvi01g00295	alpha/beta-Hydrolases superfamily protein (AT1G77420 similarity)	11.9.3	lipid metabolism.lipid degradation.lysophospholipases	0.602006	0.0262035	0.68873	0.00183362	2.08894	3.48051e-07	2.17567	9.21305e-08	-0.123391	0.976707
Vitvi03g00371	transducin family protein / WD-40 repeat family protein (AT3G18860 similarity)	11.9.3	lipid metabolism.lipid degradation.lysophospholipases	0.146482	0.368643	0.103133	0.549745	0.360643	0.0198063	0.317295	0.0341623	-0.166212	0.976707
Vitvi03g01396	PLC-like phosphodiesterases superfamily protein (AT4G38690 similarity)	11.9.3	lipid metabolism.lipid degradation.lysophospholipases	-1.02226	0.00569429	0.371302	0.333406	-2.54542	2.14769e-06	-1.15186	0.00168962	-0.21555	0.976707
Vitvi07g00327	alpha/beta-Hydrolases superfamily protein (AT3G62860 similarity)	11.9.3	lipid metabolism.lipid degradation.lysophospholipases	-0.843185	0.349869	0.21694	0.722837	1.71498	0.0112546	2.77511	0.000938993	0.0891265	0.976707
Vitvi09g00491	lysophospholipase 2 (AT1G52760 similarity)	11.9.3	lipid metabolism.lipid degradation.lysophospholipases	0.394888	0.198464	-0.180007	0.612	0.279182	0.334138	-0.295713	0.298846	0.12045	0.976707
Vitvi10g00426	alpha/beta-Hydrolases superfamily protein (AT1G11090 similarity)	11.9.3	lipid metabolism.lipid degradation.lysophospholipases	0.0581489	0.822363	-0.21148	0.351712	0.731327	0.00191574	0.461697	0.0309398	0.0734005	0.976707
Vitvi13g00235	alpha/beta-Hydrolases superfamily protein (AT2G39420 similarity)	11.9.3	lipid metabolism.lipid degradation.lysophospholipases	-0.93502	0.00995351	-2.00739	7.1898e-05	0.964064	0.00154088	-0.108311	0.776903	-0.321991	0.976707
Vitvi13g00604	alpha/beta-Hydrolases superfamily protein (AT5G19290 similarity)	11.9.3	lipid metabolism.lipid degradation.lysophospholipases	-0.016873	0.958563	-0.0346485	0.914353	0.512142	0.0432524	0.494367	0.049208	0.0374097	0.976707
Vitvi14g01187	alpha/beta-Hydrolases superfamily protein (AT5G16120 similarity)	11.9.3	lipid metabolism.lipid degradation.lysophospholipases	0.227689	0.151005	-0.249494	0.112066	0.812838	3.81764e-05	0.335655	0.0227139	0.125785	0.976707
Vitvi02g00424	phospholipase D beta 1 (AT2G42010 similarity)	11.9.3.1	lipid metabolism.lipid degradation.lysophospholipases.phospholipase D	1.34027	0.0115445	0.733982	0.166992	0.331929	0.53154	-0.274362	0.486721	-0.125817	0.976707
Vitvi04g00480	phospholipase D alpha 1 (AT3G15730 similarity)	11.9.3.1	lipid metabolism.lipid degradation.lysophospholipases.phospholipase D	1.87283	3.61826e-05	2.04069	0.00286765	-2.25304	0.000441834	-2.08517	1.20427e-05	0.299215	0.976707
Vitvi04g01530	phospholipase D delta (AT4G35790 similarity)	11.9.3.1	lipid metabolism.lipid degradation.lysophospholipases.phospholipase D	-0.540263	0.0052758	-0.178099	0.348472	-0.648298	0.000796378	-0.286134	0.0857638	-0.027808	0.976707
Vitvi05g00054	phospholipase D P1 (AT3G16785 similarity)	11.9.3.1	lipid metabolism.lipid degradation.lysophospholipases.phospholipase D	0.424855	0.119781	0.473677	0.0679562	1.50076	1.90951e-05	1.54958	1.0161e-05	-0.101623	0.976707
Vitvi09g00200	phospholipase D alpha 4 (AT1G55180 similarity)	11.9.3.1	lipid metabolism.lipid degradation.lysophospholipases.phospholipase D	0.413644	0.402315	0.263224	0.575137	0.790505	0.0758349	0.640085	0.108017	-0.086057	0.976707
Vitvi09g00201	phospholipase D alpha 4 (AT1G55180 similarity)	11.9.3.1	lipid metabolism.lipid degradation.lysophospholipases.phospholipase D	-0.216618	0.201366	0.296995	0.0893445	0.00971747	0.953005	0.52333	0.0026314	0.184502	0.976707
Vitvi09g00595	phospholipase D alpha 2 (AT1G52570 similarity)	11.9.3.1	lipid metabolism.lipid degradation.lysophospholipases.phospholipase D	-0.786583	0.00634775	-0.380362	0.119656	-2.00713	7.89161e-07	-1.60091	5.89938e-06	0.00193181	0.999036
Vitvi15g00766	phospholipase D beta 2 (AT4G00240 similarity)	11.9.3.1	lipid metabolism.lipid degradation.lysophospholipases.phospholipase D	0.189665	0.114061	0.376768	0.00434993	0.754457	6.12958e-06	0.941561	7.92758e-07	-0.0627335	0.976707
Vitvi18g00159	phospholipase D delta (AT4G35790 similarity)	11.9.3.1	lipid metabolism.lipid degradation.lysophospholipases.phospholipase D	-0.302375	0.362028	0.713208	0.171448	-1.84872	0.000299759	-0.833133	0.029822	0.106448	0.976707
Vitvi10g00156	carboxylesterase (AT4G22300 similarity)	11.9.3.2	lipid metabolism.lipid degradation.lysophospholipases.carboxylesterase	0.14762	0.304701	0.0691961	0.668714	0.186624	0.157672	0.1082	0.405941	0.235944	0.976707
Vitvi14g01500	senescence-related gene 3 (AT3G02040 similarity)	11.9.3.3	lipid metabolism.lipid degradation.lysophospholipases.glycerophosphodiester phosphodiesterase	-1.38922	0.0675	-1.95148	0.0272042	2.66444	0.0020725	2.10218	0.00550758	-0.6168	0.976707
Vitvi17g01521	PLC-like phosphodiesterases superfamily protein (AT5G08030 similarity)	11.9.3.3	lipid metabolism.lipid degradation.lysophospholipases.glycerophosphodiester phosphodiesterase	0.751733	0.036072	0.120851	0.765553	1.32511	0.000590674	0.694231	0.0359454	-0.158882	0.976707
Vitvi18g02381	PLC-like phosphodiesterases superfamily protein (AT1G71340 similarity)	11.9.3.3	lipid metabolism.lipid degradation.lysophospholipases.glycerophosphodiester phosphodiesterase	0.209591	0.27814	0.201581	0.296646	0.414588	0.0254007	0.406578	0.0206451	0.0990476	0.976707
Vitvi19g00596	SHV3-like 1 (AT5G55480 similarity)	11.9.3.3	lipid metabolism.lipid degradation.lysophospholipases.glycerophosphodiester phosphodiesterase	-0.167014	0.701949	2.06753	0.000164883	-1.53749	0.000612522	0.697049	0.0652229	0.00818619	0.985517
Vitvi11g01379	phospholipase A2-beta (AT2G19690 similarity)	11.9.3.4	lipid metabolism.lipid degradation.lysophospholipases.phospholipase A2	0.492607	0.132095	0.245646	0.640396	-1.12178	0.00719737	-1.36874	0.00118469	-0.0700871	0.976707
Vitvi03g00517	PLC-like phosphodiesterases superfamily protein (AT1G49740 similarity)	11.9.3.5	lipid metabolism.lipid degradation.lysophospholipases.phosphoinositide phospholipase C	-0.898128	0.00866564	0.28235	0.645533	-2.44638	2.30909e-05	-1.2659	0.00585318	-0.0265482	0.994908
Vitvi06g00632	non-specific phospholipase C1 (AT1G07230 similarity)	11.9.3.5	lipid metabolism.lipid degradation.lysophospholipases.phosphoinositide phospholipase C	0.147984	0.384765	0.299877	0.0960145	1.2762	1.32717e-06	1.4281	5.92361e-07	0.00281087	0.997409
Vitvi07g01722	PLC-like phosphodiesterases superfamily protein (AT5G67130 similarity)	11.9.3.5	lipid metabolism.lipid degradation.lysophospholipases.phosphoinositide phospholipase C	-0.318897	0.087687	-0.460195	0.0548821	-0.693873	0.00110244	-0.835171	0.000565885	-0.00373151	0.998423
Vitvi07g01733	PLC-like phosphodiesterases superfamily protein (AT4G36945 similarity)	11.9.3.5	lipid metabolism.lipid degradation.lysophospholipases.phosphoinositide phospholipase C	2.36053	2.57024e-05	0.184631	0.612543	1.44424	0.000971155	-0.731664	0.0108172	0.00583306	0.998423
Vitvi14g01353	PLC-like phosphodiesterases superfamily protein (AT1G13680 similarity)	11.9.3.5	lipid metabolism.lipid degradation.lysophospholipases.phosphoinositide phospholipase C	-1.78072	0.00289985	0.0181442	0.974259	-0.0754832	0.850949	1.72338	0.00232967	0.142338	0.976707
Vitvi15g00298	non-specific phospholipase C3 (AT3G03520 similarity)	11.9.3.5	lipid metabolism.lipid degradation.lysophospholipases.phosphoinositide phospholipase C	2.67227	4.94408e-06	2.65827	9.9349e-07	1.29614	0.00118759	1.28213	1.63713e-05	0.408231	0.976707
Vitvi15g01346	non-specific phospholipase C4 (AT3G03530 similarity)	11.9.3.5	lipid metabolism.lipid degradation.lysophospholipases.phosphoinositide phospholipase C	2.80593	0.000737115	3.21995	1.74185e-05	1.43088	0.0449092	1.8449	3.45839e-05	0.98745	0.976707
Vitvi17g00095	non-specific phospholipase C6 (AT3G48610 similarity)	11.9.3.5	lipid metabolism.lipid degradation.lysophospholipases.phosphoinositide phospholipase C	1.72794	2.64391e-05	1.49416	0.00598406	-2.57689	1.48304e-05	-2.81068	5.76159e-07	0.529811	0.976707
Vitvi01g01720	delta(3%2C5)%2Cdelta(2%2C4)-dienoyl-CoA isomerase 1 (AT5G43280 similarity)	11.9.4.14	lipid metabolism.lipid degradation.beta-oxidation.enoyl isomerase	0.518414	0.00451378	0.477717	0.00596671	0.719784	0.000190082	0.679088	0.000172371	0.1167	0.976707
Vitvi02g01724	acyl-CoA oxidase 1 (AT4G16760 similarity)	11.9.4.2	lipid metabolism.lipid degradation.beta-oxidation.acyl CoA DH	-0.0071495	0.980653	-0.489723	0.129854	-0.372029	0.132318	-0.854602	0.00425887	-0.428732	0.976707
Vitvi05g00044	acyl-CoA dehydrogenase-like protein (AT3G06810 similarity)	11.9.4.2	lipid metabolism.lipid degradation.beta-oxidation.acyl CoA DH	0.399008	0.0256092	0.417223	0.0225162	0.511449	0.00348244	0.529664	0.00281462	0.0731884	0.976707
Vitvi07g03026	acyl-CoA oxidase 2 (AT5G65110 similarity)	11.9.4.2	lipid metabolism.lipid degradation.beta-oxidation.acyl CoA DH	-0.11858	0.58916	-0.438175	0.0445822	0.580339	0.00529552	0.260744	0.173461	-0.0654439	0.976707
Vitvi08g00667	acyl-CoA oxidase 4 (AT3G51840 similarity)	11.9.4.2	lipid metabolism.lipid degradation.beta-oxidation.acyl CoA DH	0.992383	0.00100505	0.656687	0.0147902	1.42565	1.89692e-05	1.08996	0.000183976	0.234229	0.976707
Vitvi12g00234	acyl-CoA oxidase 3 (AT1G06290 similarity)	11.9.4.2	lipid metabolism.lipid degradation.beta-oxidation.acyl CoA DH	0.503008	0.0275155	0.320237	0.15315	0.281878	0.157581	0.0991066	0.629329	-0.0188981	0.976707
Vitvi16g01805	acyl-CoA oxidase 3 (AT1G06290 similarity)	11.9.4.2	lipid metabolism.lipid degradation.beta-oxidation.acyl CoA DH	-1.65036	0.307054	-1.765	0.445442	-0.768855	0.579103	-0.883497	0.678465	-1.73145	0.976707
Vitvi02g01774	ATP-dependent caseinolytic (Clp) protease/crotonase family protein (AT4G16800 similarity)	11.9.4.3	lipid metabolism.lipid degradation.beta-oxidation.enoyl CoA hydratase	-0.120738	0.646864	0.281479	0.525703	-1.86261	2.71964e-05	-1.46039	0.000195858	0.0521828	0.976707
Vitvi11g00373	ATP-dependent caseinolytic (Clp) protease/crotonase family protein (AT4G13360 similarity)	11.9.4.3	lipid metabolism.lipid degradation.beta-oxidation.enoyl CoA hydratase	-0.0144425	0.918645	0.640709	0.000163167	-0.310153	0.012086	0.344999	0.00527392	0.126733	0.976707
Vitvi13g01962	delta(3)%2C delta(2)-enoyl CoA isomerase 1 (AT1G65520 similarity)	11.9.4.3	lipid metabolism.lipid degradation.beta-oxidation.enoyl CoA hydratase	1.14057	0.00142558	1.02404	0.00944213	-0.292835	0.396925	-0.409362	0.113467	0.451467	0.976707
Vitvi13g01963	delta(3)%2C delta(2)-enoyl CoA isomerase 1 (AT1G65520 similarity)	11.9.4.3	lipid metabolism.lipid degradation.beta-oxidation.enoyl CoA hydratase	0.876108	0.00592691	-0.0473001	0.892444	0.67135	0.0220735	-0.252059	0.313055	-0.110421	0.976707
Vitvi01g00301	Thioesterase superfamily protein (AT1G68260 similarity)	11.9.4.5	lipid metabolism.lipid degradation.beta-oxidation.acyl-CoA thioesterase	0.0897679	0.740597	-0.229187	0.423	0.122776	0.609617	-0.196179	0.415293	0.129071	0.976707
Vitvi01g01945	Thioesterase superfamily protein (AT1G68260 similarity)	11.9.4.5	lipid metabolism.lipid degradation.beta-oxidation.acyl-CoA thioesterase	-0.767127	0.00156845	-0.779088	0.0022389	0.188547	0.286295	0.176587	0.402327	0.120733	0.976707
Vitvi05g00267	Thioesterase superfamily protein (AT1G48320 similarity)	11.9.4.5	lipid metabolism.lipid degradation.beta-oxidation.acyl-CoA thioesterase	0.575151	0.00413379	0.0246917	0.908806	0.545962	0.00298952	-0.00449745	0.979993	-0.0103724	0.976707
Vitvi06g00586	Thioesterase superfamily protein (AT2G29590 similarity)	11.9.4.5	lipid metabolism.lipid degradation.beta-oxidation.acyl-CoA thioesterase	-0.0969465	0.517221	-0.0424112	0.806551	-0.125644	0.344795	-0.0711086	0.602789	-0.116661	0.976707
Vitvi07g02020	Thioesterase superfamily protein (AT1G04290 similarity)	11.9.4.5	lipid metabolism.lipid degradation.beta-oxidation.acyl-CoA thioesterase	0.456525	0.00679429	0.196194	0.247064	0.000194611	0.998997	-0.260137	0.07196	-0.0365792	0.976707
Vitvi07g02021	Thioesterase superfamily protein (AT1G04290 similarity)	11.9.4.5	lipid metabolism.lipid degradation.beta-oxidation.acyl-CoA thioesterase	0.241899	0.0799312	-0.0114712	0.95239	-0.374545	0.00890928	-0.627915	0.000203506	0.0443995	0.976707
Vitvi09g01597	Thioesterase superfamily protein (AT3G16175 similarity)	11.9.4.5	lipid metabolism.lipid degradation.beta-oxidation.acyl-CoA thioesterase	-0.343883	0.116713	-0.994205	0.000410613	0.681491	0.0023213	0.031169	0.885008	-0.192221	0.976707
Vitvi15g01135	acyl-CoA thioesterase II (AT1G01710 similarity)	11.9.4.5	lipid metabolism.lipid degradation.beta-oxidation.acyl-CoA thioesterase	0.323939	0.0534289	0.56569	0.00584341	-0.630388	0.00106282	-0.388636	0.0169671	0.011582	0.976707
Vitvi11g00315	Enoyl-CoA hydratase/isomerase family (AT4G29010 similarity)	11.9.4.9	lipid metabolism.lipid degradation.beta-oxidation.multifunctional	0.82363	0.00033231	0.0662009	0.746268	0.449299	0.0106313	-0.308131	0.0663426	0.0198781	0.976707
Vitvi18g00326	nitrate reductase 2 (AT1G37130 similarity)	12.1.1	N-metabolism.nitrate metabolism.NR	-0.601181	0.248208	-2.23799	0.00130448	3.24754	1.83051e-05	1.61073	0.00289928	0.0155416	0.997836
Vitvi03g00509	nitrite reductase 1 (AT2G15620 similarity)	12.1.2	N-metabolism.nitrate metabolism.nitrite reductase	-1.2107	0.0676449	-3.32542	0.000176778	3.60053	2.63366e-05	1.48581	0.0178959	0.273834	0.976707
Vitvi08g01646	glutamate synthase 1 (AT5G04140 similarity)	12.2.1.1	N-metabolism.ammonia metabolism.glutamate synthase.ferredoxin dependent	-1.3313	0.0010508	-1.61099	0.000303023	0.558398	0.0883743	0.278707	0.352028	-0.060545	0.976707
Vitvi16g01282	NADH-dependent glutamate synthase 1 (AT5G53460 similarity)	12.2.1.2	N-metabolism.ammonia metabolism.glutamate synthase.NADH dependent	-0.890507	0.00553338	0.0743082	0.822406	-0.85798	0.00369338	0.106836	0.689513	-0.0137003	0.996552
Vitvi01g00175	hypothetical protein (AT5G37600 similarity)	12.2.2	N-metabolism.ammonia metabolism.glutamine synthetase	0.610537	0.00272965	0.869928	0.000184984	-0.553511	0.00228749	-0.294121	0.075952	-0.0676514	0.976707
Vitvi05g00403	glutamine synthetase 2 (AT5G35630 similarity)	12.2.2	N-metabolism.ammonia metabolism.glutamine synthetase	-1.27761	0.00122194	-2.58927	6.15747e-06	-0.94285	0.00510674	-2.25451	4.78292e-06	0.112065	0.976707
Vitvi07g00187	glutamine synthetase 2 (AT5G35630 similarity)	12.2.2	N-metabolism.ammonia metabolism.glutamine synthetase	-3.01991	1.08391e-05	-6.09685	0.00178759	-2.63712	7.33379e-06	-5.71405	0.00123654	0.216063	0.976707
Vitvi08g01586	nodulin/glutamine synthase-like protein (AT3G53180 similarity)	12.2.2	N-metabolism.ammonia metabolism.glutamine synthetase	0.281399	0.106747	0.246126	0.148818	0.724113	0.000255349	0.68884	0.000296969	0.056356	0.976707
Vitvi11g01191	PTHR13096 - MINA53 MYC INDUCED NUCLEAR ANTIGEN (1 of 1)	12.2.2	N-metabolism.ammonia metabolism.glutamine synthetase	-0.252143	0.332069	-0.0433744	0.90596	-0.468072	0.0679936	-0.259303	0.322112	-0.0111388	0.993407
Vitvi14g00791	hypothetical protein (AT5G37600 similarity)	12.2.2	N-metabolism.ammonia metabolism.glutamine synthetase	0.656275	0.00024479	0.660298	0.000247106	0.207796	0.0955698	0.211819	0.0996912	0.0101982	0.989496
Vitvi17g00160	hypothetical protein (AT5G37600 similarity)	12.2.2	N-metabolism.ammonia metabolism.glutamine synthetase	-0.432996	0.0626998	-0.43647	0.045521	-1.15558	3.77747e-05	-1.15905	3.1717e-05	-0.0158502	0.990226
Vitvi11g01233	Haloacid dehalogenase-like hydrolase (HAD) superfamily protein (AT5G57440 similarity)	12.2.99	N-metabolism.ammonia metabolism.unspecified	0.243301	0.060315	0.329478	0.0189614	0.104014	0.392366	0.190191	0.0980024	0.136915	0.976707
Vitvi08g01812	glutamate dehydrogenase 1 (AT5G18170 similarity)	12.3.1	N-metabolism.N-degradation.glutamate dehydrogenase	0.0558828	0.871727	-0.71038	0.0302635	0.762986	0.0119437	-0.00327709	0.991307	-0.0411915	0.976707
Vitvi09g00214	Amino acid dehydrogenase family protein (AT1G51720 similarity)	12.3.1	N-metabolism.N-degradation.glutamate dehydrogenase	-0.00389584	0.979177	0.288878	0.0279844	0.398284	0.00204306	0.691057	2.24025e-05	-0.192891	0.976707
Vitvi16g01559	glutamate dehydrogenase 2 (AT5G07440 similarity)	12.3.1	N-metabolism.N-degradation.glutamate dehydrogenase	1.0695	0.59868	1.30361	0.0125396	7.00977	6.26951e-05	7.24388	4.21191e-05	0.0947706	0.987549
Vitvi16g01561	glutamate dehydrogenase 2 (AT5G07440 similarity)	12.3.1	N-metabolism.N-degradation.glutamate dehydrogenase	-1.22936	0.00959921	1.60267	0.000705827	-0.146844	0.698919	2.68518	6.8326e-06	0.234436	0.976707
Vitvi06g01140	K03188 - urease accessory protein (ureF) (1 of 1)	12.4	N-metabolism.misc	0.0328273	0.88445	-0.19992	0.380613	0.141841	0.457798	-0.0909064	0.649338	-0.215203	0.976707
Vitvi07g01540	1.3.1.91 - tRNA-dihydrouridine(20) synthase (NAD(P)(+)) / tRNA-dihydrouridine synthase 2 (1 of 2)	12.4	N-metabolism.misc	0.11377	0.809715	0.119708	0.834119	-0.200546	0.643109	-0.194607	0.646274	-0.165518	0.976707
Vitvi07g01695	1.3.1.88 - tRNA-dihydrouridine(16/17) synthase (NAD(P)(+)) / tRNA-dihydrouridine synthase 1 (1 of 1)	12.4	N-metabolism.misc	0.272231	0.128285	0.335133	0.0590745	0.562104	0.00238728	0.625006	0.000764332	-0.0257272	0.976707
Vitvi09g00692	FAD-binding protein (AT3G49645 similarity)	12.4	N-metabolism.misc	0.115627	0.660626	-0.0854688	0.810308	-0.396453	0.116242	-0.597548	0.0241116	-0.106804	0.976707
Vitvi13g01711	FMN-linked oxidoreductases superfamily protein (AT3G63510 similarity)	12.4	N-metabolism.misc	-0.278643	0.174141	-0.382308	0.0766292	0.294494	0.108838	0.190828	0.323419	0.169116	0.976707
Vitvi15g00695	nitroreductase family protein (AT1G02020 similarity)	12.4	N-metabolism.misc	-0.298114	0.0759729	0.169953	0.332688	-0.0306378	0.848955	0.437429	0.0082543	0.0791313	0.976707
Vitvi01g00002	ACT domain repeat 6 (AT3G01990 similarity)	13	amino acid metabolism	-0.413612	0.419267	-2.66861	0.00791683	-0.694479	0.16666	-2.94948	0.00153203	0.259593	0.976707
Vitvi01g01704	ACT domain repeat 4 (AT1G69040 similarity)	13	amino acid metabolism	1.30024	0.0134316	0.0388215	0.923316	3.00352	5.93304e-06	1.7421	8.96883e-05	0.245298	0.976707
Vitvi02g00467	ACT domain repeat 8 (AT1G12420 similarity)	13	amino acid metabolism	0.340756	0.104029	-0.75919	0.00583972	-0.318623	0.109758	-1.41857	1.22931e-05	0.00648853	0.998331
Vitvi04g00506	ACT-like superfamily protein (AT5G25320 similarity)	13	amino acid metabolism	0.458525	0.606909	1.82531	0.000606352	2.34543	0.00240322	3.71221	7.48118e-06	0.575459	0.976707
Vitvi09g01280	uridylyltransferase-like protein (AT1G16880 similarity)	13	amino acid metabolism	-1.19479	0.0011859	-1.35214	0.000458911	-0.255241	0.375954	-0.412593	0.133358	0.00811876	0.996989
Vitvi13g00924	ACT domain-containing protein (AT5G04740 similarity)	13	amino acid metabolism	0.506869	0.00387363	0.513515	0.00401214	0.0347825	0.817345	0.041429	0.782754	-0.0632277	0.976707
Vitvi14g01517	ACT domain repeat 6 (AT3G01990 similarity)	13	amino acid metabolism	-0.33937	0.104103	-1.66354	5.34704e-06	1.12329	2.66968e-05	-0.200878	0.301933	0.0570394	0.976707
Vitvi17g00082	ACT domain repeat 4 (AT1G69040 similarity)	13	amino acid metabolism	-0.55091	0.0759729	0.302332	0.650179	-2.63496	2.29754e-05	-1.78171	0.000676447	0.300569	0.976707
Vitvi18g01177	ACT domain repeat 3 (AT1G76990 similarity)	13	amino acid metabolism	0.795204	0.0196603	0.826077	0.0230487	-0.33394	0.288413	-0.303067	0.299227	-0.0570869	0.976707
Vitvi03g00770	Pyridoxal phosphate (PLP)-dependent transferases superfamily protein (AT4G33680 similarity)	13.1	amino acid metabolism.synthesis	0.548886	0.000705752	0.053988	0.726741	0.063628	0.613786	-0.43127	0.00205902	0.234786	0.976707
Vitvi03g00773	Pyridoxal phosphate (PLP)-dependent transferases superfamily protein (AT4G33680 similarity)	13.1	amino acid metabolism.synthesis	0.446777	0.0184355	0.0928014	0.666049	0.075989	0.670699	-0.277987	0.0980596	0.0333349	0.976707
Vitvi12g01610	AGD2-like defense response protein 1 (AT2G13810 similarity)	13.1	amino acid metabolism.synthesis	5.4073	0.00371783	1.82877	0.476577	-1.35229	0.550845	-4.93082	0.00297628	-0.828706	0.976707
Vitvi18g00353	AGD2-like defense response protein 1 (AT2G13810 similarity)	13.1	amino acid metabolism.synthesis	2.06194	0.0251604	3.10459	0.00135362	0.326695	0.744856	1.36935	0.0132171	0.373646	0.976707
Vitvi01g00568	glutamate decarboxylase (AT5G17330 similarity)	13.1.1.1.1	amino acid metabolism.synthesis.central amino acid metabolism.GABA.glutamate decarboxylase	2.1422	0.000713389	0.72188	0.266668	-0.091472	0.88533	-1.5118	0.00279125	0.146039	0.976707
Vitvi01g02013	glutamate decarboxylase 4 (AT2G02010 similarity)	13.1.1.1.1	amino acid metabolism.synthesis.central amino acid metabolism.GABA.glutamate decarboxylase	0.906781	0.0275972	0.608928	0.501777	-2.45395	0.00115659	-2.7518	0.000151573	-0.0979604	0.976707
Vitvi04g00870	glutamate decarboxylase (AT5G17330 similarity)	13.1.1.1.1	amino acid metabolism.synthesis.central amino acid metabolism.GABA.glutamate decarboxylase	0.189888	0.433328	0.0638167	0.819951	0.567247	0.0136942	0.441177	0.04746	-0.237099	0.976707
Vitvi17g01086	glutamate decarboxylase (AT5G17330 similarity)	13.1.1.1.1	amino acid metabolism.synthesis.central amino acid metabolism.GABA.glutamate decarboxylase	0.528395	0.00532928	0.843836	0.000216787	0.269252	0.0864119	0.584693	0.00149524	0.0771916	0.976707
Vitvi03g01237	Pyridoxal phosphate (PLP)-dependent transferases superfamily protein (AT3G22200 similarity)	13.1.1.1.2	amino acid metabolism.synthesis.central amino acid metabolism.GABA.GABA transaminase	0.488039	0.0384075	0.579017	0.0183779	0.329418	0.111825	0.420397	0.0518924	0.00934033	0.99383
Vitvi04g00328	aspartate aminotransferase 3 (AT5G11520 similarity)	13.1.1.2.1	amino acid metabolism.synthesis.central amino acid metabolism.aspartate.aspartate aminotransferase	1.09393	0.00159045	1.04619	0.00188815	2.96932	1.02814e-07	2.92158	1.00582e-07	-0.0553393	0.976707
Vitvi04g00537	aspartate aminotransferase 5 (AT4G31990 similarity)	13.1.1.2.1	amino acid metabolism.synthesis.central amino acid metabolism.aspartate.aspartate aminotransferase	-0.0979963	0.71167	-0.0098223	0.976008	0.579345	0.0158381	0.667519	0.00672468	-0.0586013	0.976707
Vitvi04g01854	PTHR19282//PTHR19282:SF239 - TETRASPANIN // SUBFAMILY NOT NAMED (1 of 1)	13.1.1.2.1	amino acid metabolism.synthesis.central amino acid metabolism.aspartate.aspartate aminotransferase	-0.730763	0.0492474	0.527966	0.182352	-0.732098	0.0380124	0.52663	0.123402	-0.0264587	0.976707
Vitvi07g01783	aspartate aminotransferase (AT2G22250 similarity)	13.1.1.2.1	amino acid metabolism.synthesis.central amino acid metabolism.aspartate.aspartate aminotransferase	0.611651	0.00219421	0.869516	0.000236522	-0.603882	0.00152064	-0.346017	0.0348426	-0.0441646	0.976707
Vitvi08g00824	aspartate aminotransferase 1 (AT2G30970 similarity)	13.1.1.2.1	amino acid metabolism.synthesis.central amino acid metabolism.aspartate.aspartate aminotransferase	0.672271	0.174847	1.23635	0.0866922	-1.25439	0.0480305	-0.690304	0.146176	-0.219234	0.976707
Vitvi11g00318	aspartate aminotransferase 2 (AT5G19550 similarity)	13.1.1.2.1	amino acid metabolism.synthesis.central amino acid metabolism.aspartate.aspartate aminotransferase	0.653328	0.000939691	1.13365	1.25964e-05	-0.1905	0.193733	0.289823	0.0615852	-0.00869974	0.993362
Vitvi12g00158	aspartate aminotransferase 1 (AT2G30970 similarity)	13.1.1.2.1	amino acid metabolism.synthesis.central amino acid metabolism.aspartate.aspartate aminotransferase	0.118098	0.574426	1.06515	7.38648e-05	0.902114	0.000127534	1.84917	1.89418e-07	-0.149483	0.976707
Vitvi18g00362	aspartate aminotransferase (AT2G22250 similarity)	13.1.1.2.1	amino acid metabolism.synthesis.central amino acid metabolism.aspartate.aspartate aminotransferase	0.946826	0.000314325	-0.0668441	0.73739	1.89425	1.63476e-07	0.880577	6.77796e-05	0.0225903	0.976707
Vitvi01g00662	alanine-2-oxoglutarate aminotransferase 2 (AT1G70580 similarity)	13.1.1.3.1	amino acid metabolism.synthesis.central amino acid metabolism.alanine.alanine aminotransferase	-0.961886	0.0202266	-1.07468	0.0141853	0.832389	0.0327795	0.7196	0.0471438	-0.00890018	0.995505
Vitvi09g00019	alanine aminotransferase 2 (AT1G72330 similarity)	13.1.1.3.1	amino acid metabolism.synthesis.central amino acid metabolism.alanine.alanine aminotransferase	0.596396	0.0127227	0.918188	0.000895782	1.07791	8.27571e-05	1.3997	8.83738e-06	-0.0539975	0.976707
Vitvi06g00759	alanine:glyoxylate aminotransferase 3 (AT2G38400 similarity)	13.1.1.3.11	amino acid metabolism.synthesis.central amino acid metabolism.alanine.alanine-glyoxylate aminotransferase	0.004002	0.993899	-0.358558	0.362512	1.08799	0.00681677	0.725431	0.0584208	-0.140136	0.976707
Vitvi06g01261	alanine:glyoxylate aminotransferase (AT2G13360 similarity)	13.1.1.3.11	amino acid metabolism.synthesis.central amino acid metabolism.alanine.alanine-glyoxylate aminotransferase	-1.356	0.00131958	-1.31045	0.00172791	0.0931879	0.792235	0.138734	0.667651	0.00268568	0.998423
Vitvi07g01808	alanine:glyoxylate aminotransferase 2 (AT4G39660 similarity)	13.1.1.3.11	amino acid metabolism.synthesis.central amino acid metabolism.alanine.alanine-glyoxylate aminotransferase	0.53902	0.0339934	0.981882	0.000716236	0.444733	0.0583173	0.887595	0.00048246	0.010677	0.992831
Vitvi08g00816	PYRIMIDINE 4 (AT3G08860 similarity)	13.1.1.3.11	amino acid metabolism.synthesis.central amino acid metabolism.alanine.alanine-glyoxylate aminotransferase	-0.111352	0.862051	1.40033	0.0117297	2.66227	6.25532e-05	4.17396	1.20762e-06	-0.586468	0.976707
Vitvi13g00355	delta 1-pyrroline-5-carboxylate synthase 2 (AT3G55610 similarity)	13.1.2.2.1	amino acid metabolism.synthesis.glutamate family.proline.delta 1-pyrroline-5-carboxylate synthetase	0.980959	0.00302844	1.60546	9.28538e-05	0.16823	0.524482	0.792737	0.00792025	-0.106193	0.976707
Vitvi08g01162	arginine biosynthesis protein ArgJ family (AT2G37500 similarity)	13.1.2.3.2	amino acid metabolism.synthesis.glutamate family.arginine.acetylglutamate kinase	-0.261346	0.132075	0.153358	0.484409	-0.634433	0.00149758	-0.219729	0.205012	0.0526487	0.976707
Vitvi18g00986	ornithine carbamoyltransferase (AT1G75330 similarity)	13.1.2.3.21	amino acid metabolism.synthesis.glutamate family.arginine.ornithine carbamoyltransferase	0.441825	0.00139524	-0.0723537	0.58198	0.392194	0.00196467	-0.121985	0.253744	0.113422	0.976707
Vitvi17g00138	arginosuccinate synthase family (AT4G24830 similarity)	13.1.2.3.22	amino acid metabolism.synthesis.glutamate family.arginine.argininosuccinate synthase	0.657375	0.001365	0.17328	0.372798	-0.570675	0.00238892	-1.05477	1.45387e-05	0.103418	0.976707
Vitvi18g00523	L-Aspartase-like family protein (AT5G10920 similarity)	13.1.2.3.23	amino acid metabolism.synthesis.glutamate family.arginine.argininosuccinate lyase	-0.210389	0.159716	-0.236086	0.153665	-0.134826	0.331205	-0.160522	0.264547	-0.0265866	0.976707
Vitvi03g01544	Putative N-acetyl-gamma-glutamyl-phosphate reductase (AT2G19940 similarity)	13.1.2.3.3	amino acid metabolism.synthesis.glutamate family.arginine.N-acetylglutamate-5-P reductase	-0.25681	0.0885827	-0.0931943	0.5852	-0.283399	0.0457093	-0.119783	0.394995	0.0981054	0.976707
Vitvi11g00438	aspartate-glutamate racemase family (AT1G15410 similarity)	13.1.2.3.31	amino acid metabolism.synthesis.glutamate family.arginine.aspartate racemase	1.3226	0.0113631	3.00387	7.83805e-05	-0.561652	0.31039	1.11961	0.00571006	-0.220878	0.976707
Vitvi09g00794	HOPW1-1-interacting 1 (AT1G80600 similarity)	13.1.2.3.4	amino acid metabolism.synthesis.glutamate family.arginine.acetylornithine aminotransferase	-0.193839	0.234987	-0.389107	0.0253613	1.55038	1.50787e-07	1.35512	5.69811e-07	0.333415	0.976707
Vitvi19g01655	HOPW1-1-interacting 1 (AT1G80600 similarity)	13.1.2.3.4	amino acid metabolism.synthesis.glutamate family.arginine.acetylornithine aminotransferase	0.337951	0.603807	-1.34658	0.0261954	1.62769	0.00448345	-0.056838	0.924913	0.0225168	0.993796
Vitvi01g00035	Asparagine synthase family protein (AT2G03667 similarity)	13.1.3.1.1	amino acid metabolism.synthesis.aspartate family.asparagine.asparagine synthetase	-0.14338	0.332352	0.0688162	0.691209	-0.0439991	0.757277	0.168197	0.219745	-0.151401	0.976707
Vitvi06g00666	glutamine-dependent asparagine synthase 1 (AT3G47340 similarity)	13.1.3.1.1	amino acid metabolism.synthesis.aspartate family.asparagine.asparagine synthetase	-0.546304	0.736365	0.769946	0.253263	2.88395	0.00974568	4.2002	0.000908751	2.16183	0.976707
Vitvi11g00130	K01733 - threonine synthase (thrC) (1 of 1)	13.1.3.2.1	amino acid metabolism.synthesis.aspartate family.threonine.threonine synthase	0.0872346	0.746108	-0.726242	0.00317323	1.61934	2.32952e-06	0.805864	0.00118679	0.184407	0.976707
Vitvi14g01990	Pyridoxal phosphate (PLP)-dependent transferases superfamily protein (AT3G01120 similarity)	13.1.3.4.1	amino acid metabolism.synthesis.aspartate family.methionine.cystathionine gamma-synthase	0.49793	0.00267789	0.224272	0.14217	0.878217	1.02687e-05	0.604559	0.000340738	0.0130614	0.988622
Vitvi07g02247	S-adenosylmethionine synthetase 2 (AT4G01850 similarity)	13.1.3.4.11	amino acid metabolism.synthesis.aspartate family.methionine.S-adenosylmethionine synthetase	0.131095	0.635657	0.563699	0.0372655	-1.19453	0.000115804	-0.761924	0.00387578	0.208013	0.976707
Vitvi08g01620	methionine adenosyltransferase 3 (AT2G36880 similarity)	13.1.3.4.11	amino acid metabolism.synthesis.aspartate family.methionine.S-adenosylmethionine synthetase	-0.533424	0.121826	2.0374	0.00014695	-1.33344	0.00183439	1.23738	0.000634096	0.177048	0.976707
Vitvi14g02444	S-adenosylmethionine synthetase family protein (AT3G17390 similarity)	13.1.3.4.11	amino acid metabolism.synthesis.aspartate family.methionine.S-adenosylmethionine synthetase	-0.290362	0.176907	0.682232	0.00328512	-1.31666	6.26479e-06	-0.344068	0.0749663	0.28418	0.976707
Vitvi01g00286	Homocysteine S-methyltransferase family protein (AT3G25900 similarity)	13.1.3.4.12	amino acid metabolism.synthesis.aspartate family.methionine.homocysteine S-methyltransferase	-0.964847	0.0531738	-0.28285	0.872845	-4.30036	0.000280327	-3.61836	0.00273656	-0.180115	0.976707
Vitvi01g01033	S-adenosyl-L-methionine-dependent methyltransferases superfamily protein (AT1G69523 similarity)	13.1.3.4.12	amino acid metabolism.synthesis.aspartate family.methionine.homocysteine S-methyltransferase	-0.389955	0.0256438	-0.548425	0.0596925	-1.72414	6.29803e-07	-1.88261	1.31733e-06	-0.164843	0.976707
Vitvi05g00539	homocysteine methyltransferase 2 (AT3G63250 similarity)	13.1.3.4.12	amino acid metabolism.synthesis.aspartate family.methionine.homocysteine S-methyltransferase	1.04371	0.00209612	2.18827	3.41989e-05	-1.52882	0.000232427	-0.384269	0.146298	-0.00782983	0.995922
Vitvi07g00101	homocysteine methyltransferase 2 (AT3G63250 similarity)	13.1.3.4.12	amino acid metabolism.synthesis.aspartate family.methionine.homocysteine S-methyltransferase	-0.0156636	0.969872	0.436231	0.230486	-0.000809609	0.998325	0.451085	0.152166	0.0582667	0.976707
Vitvi12g02139	methionine S-methyltransferase (AT5G49810 similarity)	13.1.3.4.13	amino acid metabolism.synthesis.aspartate family.methionine.methionine S-methyltransferase	0.00530546	0.987442	-0.0307034	0.931348	0.175268	0.511297	0.139259	0.606426	-0.0222952	0.976707
Vitvi08g01660	cystathionine beta-lyase (AT3G57050 similarity)	13.1.3.4.2	amino acid metabolism.synthesis.aspartate family.methionine.cystathionine beta-lyase	0.306097	0.029615	0.295504	0.0616889	-0.224258	0.100257	-0.234852	0.0697272	-0.113359	0.976707
Vitvi06g00995	Cobalamin-independent synthase family protein (AT5G17920 similarity)	13.1.3.4.3	amino acid metabolism.synthesis.aspartate family.methionine.methionine synthase	0.274736	0.228562	-0.218339	0.395466	0.104582	0.634123	-0.388493	0.0760552	-0.146219	0.976707
Vitvi08g00135	Cobalamin-independent synthase family protein (AT5G17920 similarity)	13.1.3.4.3	amino acid metabolism.synthesis.aspartate family.methionine.methionine synthase	0.547725	0.00658537	0.164282	0.372347	-0.328195	0.0491923	-0.711639	0.000473561	0.110004	0.976707
Vitvi15g00728	dihydrodipicolinate synthase (AT2G45440 similarity)	13.1.3.5.1	amino acid metabolism.synthesis.aspartate family.lysine.dihydrodipicolinate synthase	0.358375	0.00277733	-0.140028	0.196724	0.162906	0.0926997	-0.335496	0.00228092	0.0269636	0.976707
Vitvi05g01692	Dihydrodipicolinate reductase%2C bacterial/plant (AT2G44040 similarity)	13.1.3.5.2	amino acid metabolism.synthesis.aspartate family.lysine.dihydrodipicolinate reductase	0.0799586	0.774012	0.0840243	0.822406	-1.04671	0.000814764	-1.04265	0.000868916	-0.123532	0.976707
Vitvi16g00953	Dihydrodipicolinate reductase%2C bacterial/plant (AT5G52100 similarity)	13.1.3.5.2	amino acid metabolism.synthesis.aspartate family.lysine.dihydrodipicolinate reductase	-1.45821	0.000304198	-1.9702	0.00740452	-2.05314	2.32937e-05	-2.56512	0.000357549	0.0968365	0.976707
Vitvi08g01085	diaminopimelate epimerase family protein (AT3G53580 similarity)	13.1.3.5.4	amino acid metabolism.synthesis.aspartate family.lysine.diaminopimelate epimerase	0.125157	0.548343	-0.0599731	0.794351	0.738958	0.000719847	0.553829	0.00540762	0.0388021	0.976707
Vitvi03g00296	Pyridoxal-dependent decarboxylase family protein (AT3G14390 similarity)	13.1.3.5.5	amino acid metabolism.synthesis.aspartate family.lysine.diaminopimelate decarboxylase	0.368636	0.00207587	-0.0492612	0.6767	-0.2793	0.00718316	-0.697197	4.8332e-06	0.0944706	0.976707
Vitvi09g01025	Pyridoxal-dependent decarboxylase family protein (AT3G14390 similarity)	13.1.3.5.5	amino acid metabolism.synthesis.aspartate family.lysine.diaminopimelate decarboxylase	0.146275	0.172157	-0.125026	0.261349	0.317145	0.00373272	0.0458434	0.649338	0.021867	0.976707
Vitvi18g02321	aspartate kinase-homoserine dehydrogenase i (AT1G31230 similarity)	13.1.3.6.1	amino acid metabolism.synthesis.aspartate family.misc.homoserine	0.339652	0.0353049	0.512261	0.00501685	-0.334034	0.0291784	-0.161425	0.257769	-0.00868052	0.995028
Vitvi01g01758	aspartate kinase 1 (AT5G13280 similarity)	13.1.3.6.1.1	amino acid metabolism.synthesis.aspartate family.misc.homoserine.aspartate kinase	-0.0476391	0.82751	-0.212998	0.513359	-1.55491	6.65615e-06	-1.72026	5.59145e-06	0.0645891	0.976707
Vitvi14g01472	aspartate kinase 1 (AT5G13280 similarity)	13.1.3.6.1.1	amino acid metabolism.synthesis.aspartate family.misc.homoserine.aspartate kinase	1.19674	0.000918104	0.843474	0.00522151	1.0765	0.00112903	0.723227	0.00563587	-0.219624	0.976707
Vitvi01g00502	semialdehyde dehydrogenase family protein (AT1G14810 similarity)	13.1.3.6.1.2	amino acid metabolism.synthesis.aspartate family.misc.homoserine.aspartate semialdehyde dehydrogenase	0.848435	0.00105743	-0.0546459	0.835147	0.469569	0.0281866	-0.433513	0.0332224	-0.190962	0.976707
Vitvi06g01044	Glyceraldehyde-3-phosphate dehydrogenase-like family protein (AT5G21060 similarity)	13.1.3.6.1.3	amino acid metabolism.synthesis.aspartate family.misc.homoserine.homoserine dehydrogenase	0.0169505	0.95183	-0.242363	0.454491	-0.493857	0.0482446	-0.75317	0.00690302	0.237856	0.976707
Vitvi11g01504	K00872 - homoserine kinase (thrB1) (1 of 1)	13.1.3.6.1.4	amino acid metabolism.synthesis.aspartate family.misc.homoserine.homoserine kinase	0.213893	0.151811	-0.323485	0.0522315	0.161351	0.245539	-0.376027	0.0131079	-0.0223362	0.976707
Vitvi05g01660	ACT domain-containing small subunit of acetolactate synthase protein (AT2G31810 similarity)	13.1.4.1.1	amino acid metabolism.synthesis.branched chain group.common.acetolactate synthase	0.171615	0.176754	-0.163695	0.204097	0.291671	0.0164764	-0.0436391	0.713916	0.0368156	0.976707
Vitvi07g01247	VALINE-TOLERANT 1 (AT5G16290 similarity)	13.1.4.1.1	amino acid metabolism.synthesis.branched chain group.common.acetolactate synthase	0.273538	0.549409	-0.773552	0.0767485	1.04821	0.0107233	0.00111525	0.997852	0.324471	0.976707
Vitvi14g01537	chlorsulfuron/imidazolinone resistant 1 (AT3G48560 similarity)	13.1.4.1.1	amino acid metabolism.synthesis.branched chain group.common.acetolactate synthase	0.41007	0.0988926	-0.823967	0.00383177	1.43689	1.54442e-05	0.20285	0.365808	0.0231748	0.980375
Vitvi17g00104	#N/A	13.1.4.1.1	amino acid metabolism.synthesis.branched chain group.common.acetolactate synthase	0.146479	0.808477	0.0587711	0.885382	2.05896	0.000180762	1.97125	0.000144666	-0.00557784	0.998331
Vitvi10g00573	ketol-acid reductoisomerase (AT3G58610 similarity)	13.1.4.1.2	amino acid metabolism.synthesis.branched chain group.common.ketol-acid reductoisomerase	1.38992	0.330605	0.56087	0.701896	1.00259	0.47008	0.173541	0.879973	-0.983806	0.976707
Vitvi12g00198	ketol-acid reductoisomerase (AT3G58610 similarity)	13.1.4.1.2	amino acid metabolism.synthesis.branched chain group.common.ketol-acid reductoisomerase	-0.0470694	0.767241	0.0424187	0.78892	-0.774812	2.38841e-05	-0.685324	7.52893e-05	-0.031593	0.976707
Vitvi00g00869	branched-chain amino acid aminotransferase 5 / branched-chain amino acid transaminase 5 (BCAT5) (AT5G65780 similarity)	13.1.4.1.4	amino acid metabolism.synthesis.branched chain group.common.branched-chain-amino-acid aminotransferase	0.359555	0.0617195	0.116314	0.584459	0.249553	0.164116	0.00631137	0.972919	-0.138143	0.976707
Vitvi18g02625	branched-chain amino acid transaminase 2 (AT1G10070 similarity)	13.1.4.1.4	amino acid metabolism.synthesis.branched chain group.common.branched-chain-amino-acid aminotransferase	-0.533242	0.251423	1.14952	0.0223089	-0.780065	0.0743427	0.902701	0.0373127	-0.37544	0.976707
Vitvi12g01806	isopropylmalate dehydrogenase 2 (AT1G80560 similarity)	13.1.4.4.3	amino acid metabolism.synthesis.branched chain group.leucine specific.3-isopropylmalate dehydrogenase	-0.273408	0.171394	-0.188889	0.354205	0.432377	0.0207716	0.516896	0.00863169	-0.0127154	0.976707
Vitvi02g00339	serine racemase (AT4G11640 similarity)	13.1.4.5	amino acid metabolism.synthesis.branched chain group.isoleucine specific	-0.241801	0.314285	0.33615	0.302636	-1.08342	0.000535421	-0.505471	0.0500605	0.0328265	0.976707
Vitvi08g01554	L-O-methylthreonine resistant 1 (AT3G10050 similarity)	13.1.4.5.1	amino acid metabolism.synthesis.branched chain group.isoleucine specific.threonine ammonia-lyase	0.944949	0.00131601	-0.887732	0.00139014	2.04963	5.1156e-07	0.216953	0.309242	0.024175	0.986187
Vitvi03g00551	D-3-phosphoglycerate dehydrogenase (AT4G34200 similarity)	13.1.5.1.1	amino acid metabolism.synthesis.serine-glycine-cysteine group.serine.phosphoglycerate dehydrogenase	0.354585	0.0602368	0.222721	0.244387	-0.141999	0.40278	-0.273862	0.107206	0.0487185	0.976707
Vitvi09g01297	D-3-phosphoglycerate dehydrogenase (AT1G17745 similarity)	13.1.5.1.1	amino acid metabolism.synthesis.serine-glycine-cysteine group.serine.phosphoglycerate dehydrogenase	-0.569531	0.0519893	-2.12177	0.000184306	-1.10212	0.000712203	-2.65436	6.76335e-06	-0.0592214	0.976707
Vitvi18g00729	D-3-phosphoglycerate dehydrogenase (AT4G34200 similarity)	13.1.5.1.1	amino acid metabolism.synthesis.serine-glycine-cysteine group.serine.phosphoglycerate dehydrogenase	-0.268329	0.31411	-1.20442	0.000506369	0.75873	0.00263078	-0.177358	0.510625	0.0646192	0.976707
Vitvi00g01383	Pyridoxal phosphate (PLP)-dependent transferases superfamily protein (AT2G17630 similarity)	13.1.5.1.2	amino acid metabolism.synthesis.serine-glycine-cysteine group.serine.phosphoserine aminotransferase	1.66002	0.0148635	-0.0693208	0.92141	1.32846	0.0363253	-0.400888	0.422673	0.881075	0.976707
Vitvi17g00710	3-phosphoserine phosphatase (AT1G18640 similarity)	13.1.5.1.3	amino acid metabolism.synthesis.serine-glycine-cysteine group.serine.phosphoserine phosphatase	-0.578154	0.0320747	-0.500601	0.108176	-0.481573	0.0531063	-0.40402	0.136271	-0.16378	0.976707
Vitvi04g00747	K00306 - sarcosine oxidase / L-pipecolate oxidase (PIPOX) (1 of 1)	13.1.5.2.41	amino acid metabolism.synthesis.serine-glycine-cysteine group.glycine.sarcosine oxidase	1.04331	0.120792	0.632497	0.345679	0.591221	0.37062	0.180406	0.743981	-0.230011	0.976707
Vitvi07g02591	nitrogen fixation S (NIFS)-like 1 (AT5G65720 similarity)	13.1.5.3	amino acid metabolism.synthesis.serine-glycine-cysteine group.cysteine	-0.131206	0.349407	0.143484	0.317209	0.0908568	0.475553	0.365546	0.00758388	-0.0755423	0.976707
Vitvi08g00117	1.13.11.19 - Cysteamine dioxygenase / Persulfurase (1 of 7)	13.1.5.3	amino acid metabolism.synthesis.serine-glycine-cysteine group.cysteine	2.5462	0.000202194	1.08822	0.178615	-0.955587	0.176515	-2.41357	0.000156865	-0.379808	0.976707
Vitvi10g00593	2-aminoethanethiol dioxygenase%2C putative (DUF1637) (AT2G42670 similarity)	13.1.5.3	amino acid metabolism.synthesis.serine-glycine-cysteine group.cysteine	0.310222	0.0574589	0.0047551	0.98062	1.69794	5.19088e-08	1.39247	2.6166e-07	-0.0719804	0.976707
Vitvi12g00175	2-aminoethanethiol dioxygenase%2C putative (DUF1637) (AT2G42670 similarity)	13.1.5.3	amino acid metabolism.synthesis.serine-glycine-cysteine group.cysteine	0.0739837	0.613827	-0.0592069	0.674832	0.840159	7.0492e-06	0.706968	3.177e-05	0.137276	0.976707
Vitvi14g01906	2-aminoethanethiol dioxygenase%2C putative (DUF1637) (AT5G39890 similarity)	13.1.5.3	amino acid metabolism.synthesis.serine-glycine-cysteine group.cysteine	0.606053	0.00638277	-0.368028	0.129149	0.0963997	0.63821	-0.877681	0.000420422	0.0782681	0.976707
Vitvi17g00414	2-aminoethanethiol dioxygenase%2C putative (DUF1637) (AT1G18490 similarity)	13.1.5.3	amino acid metabolism.synthesis.serine-glycine-cysteine group.cysteine	-0.146655	0.431714	-0.136172	0.514012	-0.125344	0.464132	-0.114861	0.512748	-0.109893	0.976707
Vitvi17g00554	2-aminoethanethiol dioxygenase%2C putative (DUF1637) (AT5G39890 similarity)	13.1.5.3	amino acid metabolism.synthesis.serine-glycine-cysteine group.cysteine	0.438164	0.339175	1.45488	0.0408592	-1.62846	0.0106789	-0.611749	0.172443	0.0645051	0.976707
Vitvi17g01399	nitrogen fixation S (NIFS)-like 1 (AT5G65720 similarity)	13.1.5.3	amino acid metabolism.synthesis.serine-glycine-cysteine group.cysteine	-0.336219	0.0671671	-0.475196	0.017336	0.298667	0.0673436	0.15969	0.356577	-0.204259	0.976707
Vitvi04g01589	cysteine synthase C1 (AT3G61440 similarity)	13.1.5.3.1	amino acid metabolism.synthesis.serine-glycine-cysteine group.cysteine.OASTL	4.07456	0.00662243	3.38165	0.0303282	-0.050919	0.977118	-0.743832	0.322769	0.495591	0.976707
Vitvi05g01624	O-acetylserine (thiol) lyase B (AT2G43750 similarity)	13.1.5.3.1	amino acid metabolism.synthesis.serine-glycine-cysteine group.cysteine.OASTL	-0.354964	0.0595605	-0.752674	0.00081572	0.365917	0.0372033	-0.0317932	0.856247	-0.0226323	0.976707
Vitvi08g00071	cysteine synthase 26 (AT3G03630 similarity)	13.1.5.3.1	amino acid metabolism.synthesis.serine-glycine-cysteine group.cysteine.OASTL	-0.354935	0.389786	-0.765177	0.19674	-0.702739	0.0881441	-1.11298	0.0307851	0.475297	0.976707
Vitvi14g00404	O-acetylserine (thiol) lyase (OAS-TL) isoform A1 (AT4G14880 similarity)	13.1.5.3.1	amino acid metabolism.synthesis.serine-glycine-cysteine group.cysteine.OASTL	-0.129016	0.50234	0.057186	0.820562	-0.349255	0.0599307	-0.163053	0.375229	-0.0176618	0.976707
Vitvi14g02644	O-acetylserine (thiol) lyase (OAS-TL) isoform A1 (AT4G14880 similarity)	13.1.5.3.1	amino acid metabolism.synthesis.serine-glycine-cysteine group.cysteine.OASTL	-0.325183	0.081737	0.121427	0.66916	-1.36081	7.96862e-06	-0.914198	0.000338611	-0.084224	0.976707
Vitvi14g02645	cysteine synthase D2 (AT5G28020 similarity)	13.1.5.3.1	amino acid metabolism.synthesis.serine-glycine-cysteine group.cysteine.OASTL	1.99292	0.00357766	0.732415	0.0205854	5.29111	1.85999e-07	4.0306	5.95521e-08	-0.423571	0.976707
Vitvi14g02647	O-acetylserine (thiol) lyase (OAS-TL) isoform A1 (AT4G14880 similarity)	13.1.5.3.1	amino acid metabolism.synthesis.serine-glycine-cysteine group.cysteine.OASTL	1.8214	0.00128103	0.84203	0.00611811	5.11098	4.00043e-08	4.13161	1.79471e-08	-0.189365	0.976707
Vitvi15g01101	cysteine synthase C1 (AT3G61440 similarity)	13.1.5.3.1	amino acid metabolism.synthesis.serine-glycine-cysteine group.cysteine.OASTL	0.27131	0.264848	-1.24687	0.000182118	1.73365	2.58544e-06	0.21547	0.327226	-0.237993	0.976707
Vitvi19g00666	Pyridoxal-5'-phosphate-dependent enzyme family protein (AT1G55880 similarity)	13.1.5.3.1	amino acid metabolism.synthesis.serine-glycine-cysteine group.cysteine.OASTL	0.470589	0.014576	0.0533079	0.802698	0.467656	0.0110438	0.0503748	0.765807	-0.0598307	0.976707
Vitvi04g01558	Trimeric LpxA-like enzymes superfamily protein (AT2G17640 similarity)	13.1.5.3.2	amino acid metabolism.synthesis.serine-glycine-cysteine group.cysteine.SAT	0.207894	0.45146	0.898994	0.00472815	-0.460233	0.078783	0.230866	0.342261	0.0930448	0.976707
Vitvi10g00224	PTHR23416:SF56 - SERINE ACETYLTRANSFERASE 1, CHLOROPLASTIC-RELATED (1 of 2)	13.1.5.3.2	amino acid metabolism.synthesis.serine-glycine-cysteine group.cysteine.SAT	0.126089	0.894399	-2.9876	0.0313446	0.544409	0.480491	-2.56928	0.0383889	-0.248275	0.976707
Vitvi11g01377	PTHR23416:SF2 - SERINE ACETYLTRANSFERASE 5 (1 of 1)	13.1.5.3.2	amino acid metabolism.synthesis.serine-glycine-cysteine group.cysteine.SAT	0.434917	0.0117091	-0.28293	0.0964239	-0.172629	0.241837	-0.890476	2.95963e-05	0.0798904	0.976707
Vitvi19g00654	PTHR23416:SF56 - SERINE ACETYLTRANSFERASE 1, CHLOROPLASTIC-RELATED (1 of 2)	13.1.5.3.2	amino acid metabolism.synthesis.serine-glycine-cysteine group.cysteine.SAT	-0.280061	0.45268	-1.30028	0.00209365	0.277086	0.406984	-0.743133	0.0292942	0.0255067	0.986187
Vitvi02g01749	3-deoxy-d-arabino-heptulosonate 7-phosphate synthase (AT4G33510 similarity)	13.1.6.1.1	amino acid metabolism.synthesis.aromatic aa.chorismate.3-deoxy-D-arabino-heptulosonate 7-phosphate synthase	-0.894926	0.000127603	-0.972541	0.000311374	-1.07933	9.2402e-06	-1.15695	1.93638e-05	0.108146	0.976707
Vitvi07g03049	Class-II DAHP synthetase family protein (AT1G22410 similarity)	13.1.6.1.1	amino acid metabolism.synthesis.aromatic aa.chorismate.3-deoxy-D-arabino-heptulosonate 7-phosphate synthase	1.82685	9.3293e-05	1.46624	0.000335103	1.45521	0.000217151	1.09459	0.00121155	0.0642757	0.976707
Vitvi18g00436	Class-II DAHP synthetase family protein (AT1G22410 similarity)	13.1.6.1.1	amino acid metabolism.synthesis.aromatic aa.chorismate.3-deoxy-D-arabino-heptulosonate 7-phosphate synthase	0.983736	0.00488627	0.552423	0.0935325	0.981757	0.00251609	0.550444	0.0652229	0.0933461	0.976707
Vitvi05g00364	dehydroquinate dehydratase%2C putative / shikimate dehydrogenase (AT3G06350 similarity)	13.1.6.1.10	amino acid metabolism.synthesis.aromatic aa.chorismate.3-dehydroquinate dehydratase/shikimate dehydrogenase	0.0935908	0.534814	-0.0923275	0.550088	0.684109	9.14762e-05	0.49819	0.00117363	-0.0128125	0.976707
Vitvi14g00338	dehydroquinate dehydratase%2C putative / shikimate dehydrogenase (AT3G06350 similarity)	13.1.6.1.10	amino acid metabolism.synthesis.aromatic aa.chorismate.3-dehydroquinate dehydratase/shikimate dehydrogenase	2.39358	0.000311967	1.64687	0.00242191	0.792838	0.153345	0.0461267	0.890454	0.449087	0.976707
Vitvi14g00340	dehydroquinate dehydratase%2C putative / shikimate dehydrogenase (AT3G06350 similarity)	13.1.6.1.10	amino acid metabolism.synthesis.aromatic aa.chorismate.3-dehydroquinate dehydratase/shikimate dehydrogenase	3.95574	0.00215787	3.44705	0.00161526	1.21781	0.320977	0.709115	0.16078	0.853237	0.976707
Vitvi04g01492	3-dehydroquinate synthase (AT5G66120 similarity)	13.1.6.1.2	amino acid metabolism.synthesis.aromatic aa.chorismate.3-dehydroquinate synthase	0.020697	0.914016	-0.218935	0.211951	1.48891	3.03017e-07	1.24927	1.639e-06	0.0482948	0.976707
Vitvi02g00738	shikimate kinase like 2 (AT2G35500 similarity)	13.1.6.1.5	amino acid metabolism.synthesis.aromatic aa.chorismate.shikimate kinase	-0.534565	0.12662	-0.964731	0.0165333	0.337369	0.254209	-0.0927972	0.806452	-0.0332431	0.976707
Vitvi07g01835	shikimate kinase 1 (AT2G21940 similarity)	13.1.6.1.5	amino acid metabolism.synthesis.aromatic aa.chorismate.shikimate kinase	-0.436044	0.0111092	-0.63177	0.0010506	-0.0512344	0.73645	-0.246961	0.092212	-0.0520744	0.976707
Vitvi14g01497	shikimate kinase like 1 (AT3G26900 similarity)	13.1.6.1.5	amino acid metabolism.synthesis.aromatic aa.chorismate.shikimate kinase	-0.569768	0.0057583	-0.48739	0.0161043	0.335445	0.050156	0.417823	0.0229528	-0.00940218	0.993986
Vitvi16g00178	P-loop containing nucleoside triphosphate hydrolases superfamily protein (AT2G16790 similarity)	13.1.6.1.5	amino acid metabolism.synthesis.aromatic aa.chorismate.shikimate kinase	1.63796	0.0112023	-0.151445	0.712848	3.16926	2.16395e-05	1.37986	0.00155727	0.169371	0.976707
Vitvi15g01490	RNA 3'-terminal phosphate cyclase/enolpyruvate transferase%2C alpha/beta (AT2G45300 similarity)	13.1.6.1.6	amino acid metabolism.synthesis.aromatic aa.chorismate.5-enolpyruvylshikimate-3-phosphate synthase	0.660267	6.75428e-05	0.414953	0.00236785	0.126728	0.237156	-0.118586	0.267927	0.014299	0.981517
Vitvi15g01491	RNA 3'-terminal phosphate cyclase/enolpyruvate transferase%2C alpha/beta (AT2G45300 similarity)	13.1.6.1.6	amino acid metabolism.synthesis.aromatic aa.chorismate.5-enolpyruvylshikimate-3-phosphate synthase	-0.0209203	0.944853	0.147115	0.63565	-0.0640012	0.80713	0.104034	0.68252	0.161924	0.976707
Vitvi13g00597	chorismate synthase%2C putative / 5-enolpyruvylshikimate-3-phosphate phospholyase (AT1G48850 similarity)	13.1.6.1.7	amino acid metabolism.synthesis.aromatic aa.chorismate.chorismate synthase	0.682434	0.000146483	0.626404	0.000341827	0.978497	1.69588e-06	0.922467	3.77105e-06	-0.10202	0.976707
Vitvi04g00367	Pyridoxal phosphate (PLP)-dependent transferases superfamily protein (AT1G80360 similarity)	13.1.6.2	amino acid metabolism.synthesis.aromatic aa.phenylalanine and tyrosine	0.326147	0.436189	0.396383	0.474224	-0.640833	0.150296	-0.570597	0.160826	0.100956	0.976707
Vitvi09g00444	Pyridoxal phosphate (PLP)-dependent transferases superfamily protein (AT1G80360 similarity)	13.1.6.2	amino acid metabolism.synthesis.aromatic aa.phenylalanine and tyrosine	0.630837	0.00245121	0.860063	0.000429279	1.99369	5.71458e-08	2.22292	4.31013e-08	0.0135291	0.976707
Vitvi04g00594	chorismate mutase 2 (AT5G10870 similarity)	13.1.6.2.1	amino acid metabolism.synthesis.aromatic aa.phenylalanine and tyrosine.chorismate mutase	-0.738076	0.0477096	1.01856	0.0107547	-2.24728	9.7079e-06	-0.490643	0.133441	-0.086875	0.976707
Vitvi14g02011	chorismate mutase 1 (AT3G29200 similarity)	13.1.6.2.1	amino acid metabolism.synthesis.aromatic aa.phenylalanine and tyrosine.chorismate mutase	0.589317	0.00474922	0.868078	0.000320713	-0.167803	0.324351	0.110959	0.523558	-0.0608677	0.976707
Vitvi06g00346	arogenate dehydratase 2 (AT3G07630 similarity)	13.1.6.3.1	amino acid metabolism.synthesis.aromatic aa.phenylalanine.arogenate dehydratase / prephenate dehydratase	-0.234742	0.238642	-0.66399	0.0166461	-0.448421	0.0270818	-0.877669	0.000930012	0.0249517	0.976707
Vitvi06g01946	4.2.1.91 - Arogenate dehydratase / Carboxycyclohexadienyl dehydratase (1 of 4)	13.1.6.3.1	amino acid metabolism.synthesis.aromatic aa.phenylalanine.arogenate dehydratase / prephenate dehydratase	0.442371	0.326692	0.940623	0.0464961	-1.99118	0.000173544	-1.49293	0.00150498	0.111028	0.976707
Vitvi12g00380	arogenate dehydratase 1 (AT1G11790 similarity)	13.1.6.3.1	amino acid metabolism.synthesis.aromatic aa.phenylalanine.arogenate dehydratase / prephenate dehydratase	0.404222	0.15105	2.27742	9.79694e-05	-1.9809	9.7477e-05	-0.1077	0.684137	-0.0882713	0.976707
Vitvi09g00719	prephenate dehydrogenase family protein (AT1G15710 similarity)	13.1.6.4	amino acid metabolism.synthesis.aromatic aa.tyrosine	-0.366492	0.0520646	-0.0860968	0.70967	-0.234956	0.17403	0.0454393	0.813471	0.172184	0.976707
Vitvi13g01899	arogenate dehydrogenase (AT5G34930 similarity)	13.1.6.4	amino acid metabolism.synthesis.aromatic aa.tyrosine	0.24848	0.523588	0.142372	0.764443	-0.0147577	0.969765	-0.120866	0.741629	-0.0798428	0.976707
Vitvi12g00270	Tyrosine transaminase family protein (AT5G36160 similarity)	13.1.6.4.3	amino acid metabolism.synthesis.aromatic aa.tyrosine.tyrosine transaminase	0.473281	0.0324314	-0.0550884	0.825465	0.571044	0.00727439	0.0426752	0.835061	-0.0345923	0.976707
Vitvi12g00272	Tyrosine transaminase family protein (AT5G53970 similarity)	13.1.6.4.3	amino acid metabolism.synthesis.aromatic aa.tyrosine.tyrosine transaminase	6.41713	4.39319e-05	0.618191	0.434397	5.65739	6.5314e-05	-0.141545	0.822503	0.0213845	0.976707
Vitvi12g02298	Tyrosine transaminase family protein (AT5G36160 similarity)	13.1.6.4.3	amino acid metabolism.synthesis.aromatic aa.tyrosine.tyrosine transaminase	0.524394	0.102932	1.21622	0.00694305	-0.933945	0.0168485	-0.242118	0.406787	0.419926	0.976707
Vitvi19g00186	Tyrosine transaminase family protein (AT5G53970 similarity)	13.1.6.4.3	amino acid metabolism.synthesis.aromatic aa.tyrosine.tyrosine transaminase	-0.219607	0.692479	-0.466095	0.317872	2.87595	1.24448e-05	2.62946	2.65774e-05	0.0686609	0.976707
Vitvi01g00536	anthranilate synthase beta subunit 1 (AT1G25220 similarity)	13.1.6.5.1	amino acid metabolism.synthesis.aromatic aa.tryptophan.anthranilate synthase	0.366545	0.023052	0.44031	0.00866112	0.564996	0.000798152	0.638761	0.000261507	-0.0603431	0.976707
Vitvi06g00617	anthranilate synthase 2 (AT2G29690 similarity)	13.1.6.5.1	amino acid metabolism.synthesis.aromatic aa.tryptophan.anthranilate synthase	0.598618	0.00147151	-0.0239096	0.896325	0.83206	4.41734e-05	0.209533	0.129872	-0.195987	0.976707
Vitvi13g00594	para-aminobenzoate (PABA) synthase family protein (AT2G28880 similarity)	13.1.6.5.1	amino acid metabolism.synthesis.aromatic aa.tryptophan.anthranilate synthase	-0.195692	0.1859	0.0701318	0.65896	0.454569	0.00249904	0.720393	6.17709e-05	-0.169199	0.976707
Vitvi01g00664	anthranilate phosphoribosyltransferase (AT1G70570 similarity)	13.1.6.5.2	amino acid metabolism.synthesis.aromatic aa.tryptophan.anthranilate phosphoribosyltransferase	-0.294393	0.117855	-0.0554657	0.81228	-0.225879	0.192569	0.013048	0.9461	0.0186943	0.976707
Vitvi14g01735	tryptophan biosynthesis 1 (AT5G17990 similarity)	13.1.6.5.2	amino acid metabolism.synthesis.aromatic aa.tryptophan.anthranilate phosphoribosyltransferase	-1.02662	0.00916246	-0.137548	0.858324	-2.25417	0.000132801	-1.3651	0.0117592	-0.12396	0.976707
Vitvi17g00843	tryptophan biosynthesis 1 (AT5G17990 similarity)	13.1.6.5.2	amino acid metabolism.synthesis.aromatic aa.tryptophan.anthranilate phosphoribosyltransferase	0.0717463	0.790985	-0.155553	0.547764	0.828283	0.00135726	0.600983	0.0108699	-0.0346897	0.976707
Vitvi06g00162	PTHR10024:SF243 - ANTHRANILATE PHOSPHORIBOSYLTRANSFERASE-LIKE PROTEIN (1 of 2)	13.1.6.5.3	amino acid metabolism.synthesis.aromatic aa.tryptophan.phosphoribosyanthranilate isomerase	-0.54066	0.192806	-0.855519	0.0611163	0.343269	0.326932	0.0284099	0.950491	-0.221198	0.976707
Vitvi08g00133	PTHR10024:SF172 - C2 AND PLANT PHOSPHORIBOSYLTRANSFERASE DOMAIN-CONTAINING PROTEIN (1 of 1)	13.1.6.5.3	amino acid metabolism.synthesis.aromatic aa.tryptophan.phosphoribosyanthranilate isomerase	1.12892	0.0208332	-0.12413	0.913914	-2.10317	0.00545629	-3.35622	0.000135928	0.633228	0.976707
Vitvi08g01708	PTHR10024:SF236 - ANTHRANILATE PHOSPHORIBOSYLTRANSFERASE-LIKE PROTEIN (1 of 2)	13.1.6.5.3	amino acid metabolism.synthesis.aromatic aa.tryptophan.phosphoribosyanthranilate isomerase	0.194124	0.471643	-0.0215022	0.952605	-0.0731633	0.782441	-0.288789	0.247448	0.123657	0.976707
Vitvi08g01711	PTHR10024:SF243 - ANTHRANILATE PHOSPHORIBOSYLTRANSFERASE-LIKE PROTEIN (1 of 2)	13.1.6.5.3	amino acid metabolism.synthesis.aromatic aa.tryptophan.phosphoribosyanthranilate isomerase	1.15962	0.0028327	0.598498	0.229366	-0.911912	0.0334307	-1.47304	0.000527721	-0.0722974	0.979548
Vitvi13g00059	phosphoribosylanthranilate isomerase 1 (AT1G07780 similarity)	13.1.6.5.3	amino acid metabolism.synthesis.aromatic aa.tryptophan.phosphoribosyanthranilate isomerase	0.0790304	0.754097	-0.0440313	0.855513	0.873031	0.00041397	0.74997	0.00118143	0.170413	0.976707
Vitvi13g01773	PTHR10774//PTHR10774:SF90 - EXTENDED SYNAPTOTAGMIN-RELATED // SUBFAMILY NOT NAMED (1 of 2)	13.1.6.5.3	amino acid metabolism.synthesis.aromatic aa.tryptophan.phosphoribosyanthranilate isomerase	1.8535	0.000171237	2.02202	0.00550926	-1.92885	0.00321759	-1.76033	0.000143935	0.170292	0.976707
Vitvi15g01147	C2 calcium/lipid-binding plant phosphoribosyltransferase family protein (AT4G00700 similarity)	13.1.6.5.3	amino acid metabolism.synthesis.aromatic aa.tryptophan.phosphoribosyanthranilate isomerase	-0.681866	0.00915743	-0.801835	0.00241823	-1.22402	4.27312e-05	-1.34399	1.60996e-05	-0.19351	0.976707
Vitvi17g00548	C2 calcium/lipid-binding plant phosphoribosyltransferase family protein (AT1G74720 similarity)	13.1.6.5.3	amino acid metabolism.synthesis.aromatic aa.tryptophan.phosphoribosyanthranilate isomerase	-0.540791	0.0247107	-1.64155	0.000153093	-0.440028	0.0465035	-1.54078	7.4346e-05	0.164565	0.976707
Vitvi18g01699	C2 calcium/lipid-binding plant phosphoribosyltransferase family protein (AT1G22610 similarity)	13.1.6.5.3	amino acid metabolism.synthesis.aromatic aa.tryptophan.phosphoribosyanthranilate isomerase	-0.0745859	0.855502	0.314781	0.403439	0.214969	0.525774	0.604335	0.0679108	0.0735383	0.976707
Vitvi12g00745	Aldolase-type TIM barrel family protein (AT5G48220 similarity)	13.1.6.5.4	amino acid metabolism.synthesis.aromatic aa.tryptophan.indole-3-glycerol phosphate synthase	-0.156584	0.258321	0.204873	0.14823	-0.234844	0.0661289	0.126613	0.311665	0.0341599	0.976707
Vitvi07g00047	Aldolase-type TIM barrel family protein (AT4G02610 similarity)	13.1.6.5.5	amino acid metabolism.synthesis.aromatic aa.tryptophan.tryptophan synthase	-0.0231707	0.869855	-0.133639	0.30851	0.292919	0.0163821	0.182451	0.115497	-0.0511036	0.976707
Vitvi14g01281	tryptophan synthase beta type 2 (AT5G38530 similarity)	13.1.6.5.5	amino acid metabolism.synthesis.aromatic aa.tryptophan.tryptophan synthase	1.9231	0.000203926	0.912032	0.0224974	0.704502	0.0683082	-0.306565	0.337702	-0.163552	0.976707
Vitvi19g00458	tryptophan synthase beta-subunit 2 (AT4G27070 similarity)	13.1.6.5.5	amino acid metabolism.synthesis.aromatic aa.tryptophan.tryptophan synthase	-0.208849	0.312306	-0.391998	0.0843331	-0.0367474	0.854066	-0.219896	0.266061	0.0756669	0.976707
Vitvi12g02013	ATP phosphoribosyl transferase 2 (AT1G09795 similarity)	13.1.7.1	amino acid metabolism.synthesis.histidine.ATP phosphoribosyltransferase	0.239718	0.0785255	-0.401701	0.0114762	0.0939708	0.459259	-0.547448	0.000536581	0.184674	0.976707
Vitvi18g01292	histidinol dehydrogenase (AT5G63890 similarity)	13.1.7.11	amino acid metabolism.synthesis.histidine.histidinol dehydrogenase	0.309355	0.0282433	0.450125	0.00378189	0.120273	0.338091	0.261044	0.0390346	-0.0628479	0.976707
Vitvi08g01457	Aldolase-type TIM barrel family protein (AT2G36230 similarity)	13.1.7.3	amino acid metabolism.synthesis.histidine.phosphoribosyl-AMP cyclohydrolase	-0.0695768	0.684715	-0.0294343	0.874326	0.388855	0.0115526	0.428997	0.00657481	-0.0371678	0.976707
Vitvi14g01447	histidine biosynthesis bifunctional protein (HISIE) (AT1G31860 similarity)	13.1.7.4	amino acid metabolism.synthesis.histidine.bifunctional phosphoribosyl-ATP pyrophosphatase / phosphoribosyl-AMP cyclohydrolase	0.176531	0.354238	-0.2382	0.308047	-0.355691	0.0607743	-0.770422	0.000797863	0.10573	0.976707
Vitvi19g00527	HIS HF (AT4G26900 similarity)	13.1.7.5	amino acid metabolism.synthesis.histidine.phosphoribosylformimino-5-aminoimidazole carboxamide ribotide isomerase (BBM II)	0.298514	0.269335	-0.484306	0.114254	0.263513	0.298046	-0.519307	0.053954	-0.132161	0.976707
Vitvi05g00497	HISTIDINE BIOSYNTHESIS 5B (AT4G14910 similarity)	13.1.7.8	amino acid metabolism.synthesis.histidine.imidazoleglycerol-phosphate dehydratase	-0.471294	0.00558998	-0.299902	0.0625175	0.217634	0.123219	0.389026	0.010605	0.0235547	0.976707
Vitvi18g01670	histidinol phosphate aminotransferase 1 (AT5G10330 similarity)	13.1.7.9	amino acid metabolism.synthesis.histidine.histidinol-phosphate aminotransferase	0.183171	0.132361	-0.204113	0.0980647	0.639196	3.29539e-05	0.251912	0.0271384	-0.0290792	0.976707
Vitvi14g01765	L-aspartate oxidase (AT5G14760 similarity)	13.2.1.2	amino acid metabolism.degradation.central amino acid metabolism.aspartate	-0.110319	0.802978	-1.85817	4.28406e-06	4.50577	7.68753e-09	2.75792	5.03273e-07	-0.0986425	0.976707
Vitvi13g01641	Acyl-CoA N-acyltransferases (NAT) superfamily protein (AT5G13780 similarity)	13.2.2.1	amino acid metabolism.degradation.glutamate family.glutamine	-0.408772	0.0072231	-0.0565658	0.721237	-0.0339064	0.799826	0.3183	0.0180443	-0.0369071	0.976707
Vitvi14g01283	Methylenetetrahydrofolate reductase family protein (AT5G38710 similarity)	13.2.2.2	amino acid metabolism.degradation.glutamate family.proline	-0.0308963	0.962113	0.249703	0.577697	2.18492	0.000159202	2.46552	4.17185e-05	0.0295714	0.976707
Vitvi17g00555	aldehyde dehydrogenase 12A1 (AT5G62530 similarity)	13.2.2.2	amino acid metabolism.degradation.glutamate family.proline	0.089982	0.609517	0.680123	0.000876754	0.0504359	0.751918	0.640577	0.000548641	-0.00308568	0.998331
Vitvi01g00113	urease accessory protein D (AT2G35035 similarity)	13.2.2.3	amino acid metabolism.degradation.glutamate family.arginine	-0.274031	0.34622	-0.0688243	0.830496	0.420937	0.0962821	0.626144	0.021857	-0.283642	0.976707
Vitvi01g01563	urease (AT1G67550 similarity)	13.2.2.3	amino acid metabolism.degradation.glutamate family.arginine	0.0827402	0.548644	0.44677	0.00440261	-0.572108	0.000262972	-0.208078	0.091804	-0.0530234	0.976707
Vitvi08g01672	pyrroline-5- carboxylate (P5C) reductase (AT5G14800 similarity)	13.2.2.3	amino acid metabolism.degradation.glutamate family.arginine	0.226051	0.14903	-0.0874874	0.599143	0.571772	0.000760954	0.258234	0.0672165	0.176555	0.976707
Vitvi10g00757	urease accessory protein G (AT2G34470 similarity)	13.2.2.3	amino acid metabolism.degradation.glutamate family.arginine	0.351475	0.0236241	0.774971	0.000121503	-0.879314	1.13226e-05	-0.455818	0.00282984	-0.0627376	0.976707
Vitvi10g00835	ornithine-delta-aminotransferase (AT5G46180 similarity)	13.2.2.3	amino acid metabolism.degradation.glutamate family.arginine	0.188857	0.427404	0.578216	0.014527	1.19703	3.72494e-05	1.58639	2.43603e-06	-0.0692863	0.976707
Vitvi13g01539	PTHR23315//PTHR23315:SF133 - BETA CATENIN-RELATED ARMADILLO REPEAT-CONTAINING // SUBFAMILY NOT NAMED (1 of 2)	13.2.2.3	amino acid metabolism.degradation.glutamate family.arginine	-1.12405	0.000797353	-0.478434	0.183809	-1.50638	4.76753e-05	-0.860764	0.00898189	-0.0474946	0.976707
Vitvi13g02190	K08332 - vacuolar protein 8 (VAC8) (1 of 1)	13.2.2.3	amino acid metabolism.degradation.glutamate family.arginine	-0.754311	0.0275155	-0.441212	0.300585	-1.14497	0.0019291	-0.831869	0.0259814	-0.278066	0.976707
Vitvi15g00694	arginase (AT4G08900 similarity)	13.2.2.3	amino acid metabolism.degradation.glutamate family.arginine	-0.322176	0.0722696	0.245001	0.174972	0.118769	0.464025	0.685945	0.000485018	0.0151538	0.976707
Vitvi16g00455	N-terminal nucleophile aminohydrolases (Ntn hydrolases) superfamily protein (AT5G61540 similarity)	13.2.3.1.1	amino acid metabolism.degradation.aspartate family.asparagine.L-asparaginase	0.138068	0.457221	0.188364	0.372035	-0.201208	0.256894	-0.150912	0.379776	-0.178341	0.976707
Vitvi17g00453	N-terminal nucleophile aminohydrolases (Ntn hydrolases) superfamily protein (AT5G08100 similarity)	13.2.3.1.1	amino acid metabolism.degradation.aspartate family.asparagine.L-asparaginase	-0.0740568	0.755209	0.625584	0.00846322	-0.556641	0.00912264	0.143	0.472068	0.0818859	0.976707
Vitvi18g00730	N-terminal nucleophile aminohydrolases (Ntn hydrolases) superfamily protein (AT3G16150 similarity)	13.2.3.1.1	amino acid metabolism.degradation.aspartate family.asparagine.L-asparaginase	-0.708639	0.152283	-0.370987	0.463247	-0.476331	0.287131	-0.138679	0.761454	0.291943	0.976707
Vitvi05g01094	S-adenosyl-L-homocysteine hydrolase (AT4G13940 similarity)	13.2.3.4	amino acid metabolism.degradation.aspartate family.methionine	0.888805	0.00308415	0.798552	0.00608117	-0.00839854	0.97302	-0.0986517	0.697556	0.0786714	0.976707
Vitvi14g00999	formyltransferase (AT1G66520 similarity)	13.2.3.4	amino acid metabolism.degradation.aspartate family.methionine	-0.64093	0.023099	-0.632887	0.0335742	0.209825	0.362922	0.217868	0.423936	-0.22984	0.976707
Vitvi17g00983	S-adenosyl-L-homocysteine hydrolase (AT4G13940 similarity)	13.2.3.4	amino acid metabolism.degradation.aspartate family.methionine	0.349145	0.114502	0.337622	0.114718	-1.1073	3.77747e-05	-1.11883	4.12819e-05	0.0700287	0.976707
Vitvi11g00012	lysine-ketoglutarate reductase/saccharopine dehydrogenase bifunctional enzyme (AT4G33150 similarity)	13.2.3.5	amino acid metabolism.degradation.aspartate family.lysine	0.102265	0.709825	0.182058	0.538209	1.96121	1.49388e-06	2.041	1.18557e-06	-0.100164	0.976707
Vitvi04g00085	Putative lysine decarboxylase family protein (AT5G11950 similarity)	13.2.3.5.1	amino acid metabolism.degradation.aspartate family.lysine.lysine decarboxylase	-1.27892	7.55987e-05	-1.45253	0.000284551	-0.535194	0.012047	-0.708807	0.0198636	-0.291527	0.976707
Vitvi06g00061	Putative lysine decarboxylase family protein (AT5G11950 similarity)	13.2.3.5.1	amino acid metabolism.degradation.aspartate family.lysine.lysine decarboxylase	2.62588	8.66587e-06	1.73678	2.76925e-05	2.27044	7.76424e-06	1.38134	4.28429e-05	-0.13535	0.976707
Vitvi06g00263	Putative lysine decarboxylase family protein (AT2G28305 similarity)	13.2.3.5.1	amino acid metabolism.degradation.aspartate family.lysine.lysine decarboxylase	-0.633101	0.0761908	-2.34278	0.000423915	0.0880936	0.782633	-1.62159	0.00307335	0.224132	0.976707
Vitvi08g01030	lysine decarboxylase family protein (AT2G37210 similarity)	13.2.3.5.1	amino acid metabolism.degradation.aspartate family.lysine.lysine decarboxylase	-1.68326	3.65548e-05	0.705373	0.00145443	0.548717	0.00828274	2.93735	5.86971e-08	0.343697	0.976707
Vitvi08g01893	Putative lysine decarboxylase family protein (AT2G28305 similarity)	13.2.3.5.1	amino acid metabolism.degradation.aspartate family.lysine.lysine decarboxylase	1.5613	0.11687	1.14866	0.202544	0.911807	0.356435	0.499169	0.471075	-0.283558	0.976707
Vitvi18g00121	Putative lysine decarboxylase family protein (AT4G35190 similarity)	13.2.3.5.1	amino acid metabolism.degradation.aspartate family.lysine.lysine decarboxylase	0.0427299	0.904109	-0.716609	0.000434867	4.55089	1.3062e-09	3.79155	4.96458e-09	-0.275288	0.976707
Vitvi18g01097	lysine decarboxylase family protein (AT2G37210 similarity)	13.2.3.5.1	amino acid metabolism.degradation.aspartate family.lysine.lysine decarboxylase	-2.05085	0.000151035	-3.73021	2.27022e-06	1.65757	4.79835e-06	-0.021793	0.967176	-0.494852	0.976707
Vitvi19g00607	Putative lysine decarboxylase family protein (AT1G50575 similarity)	13.2.3.5.1	amino acid metabolism.degradation.aspartate family.lysine.lysine decarboxylase	0.184281	0.301064	0.11256	0.538941	0.499422	0.00508889	0.427701	0.00998302	0.0676465	0.976707
Vitvi05g00966	peroxisomal 3-ketoacyl-CoA thiolase 3 (AT2G33150 similarity)	13.2.4	amino acid metabolism.degradation.branched chain group	-0.0448349	0.852366	-0.0906631	0.727983	1.5275	3.001e-06	1.48168	4.32403e-06	-0.0559442	0.976707
Vitvi07g00795	peroxisomal 3-ketoacyl-CoA thiolase 3 (AT2G33150 similarity)	13.2.4	amino acid metabolism.degradation.branched chain group	0.440516	0.0194043	-0.494856	0.0530484	-0.896733	0.000183598	-1.83211	6.94777e-07	-0.0204729	0.979394
Vitvi05g00032	2-oxoacid dehydrogenases acyltransferase family protein (AT3G06850 similarity)	13.2.4.1	amino acid metabolism.degradation.branched chain group.shared	-0.0763744	0.831753	-0.0640322	0.855072	0.722122	0.0155567	0.734464	0.0144969	-0.0942657	0.976707
Vitvi06g00028	branched-chain alpha-keto acid decarboxylase E1 beta subunit (AT1G55510 similarity)	13.2.4.1	amino acid metabolism.degradation.branched chain group.shared	0.462734	0.0444609	0.242742	0.272199	0.592642	0.0086165	0.372649	0.0564538	0.0967525	0.976707
Vitvi03g00895	aldehyde dehydrogenase 6B2 (AT2G14170 similarity)	13.2.4.3	amino acid metabolism.degradation.branched chain group.valine	0.345551	0.0108063	0.221006	0.0903744	0.481764	0.000555274	0.357218	0.00513743	-0.0387166	0.976707
Vitvi10g00950	6-phosphogluconate dehydrogenase family protein (AT4G20930 similarity)	13.2.4.3	amino acid metabolism.degradation.branched chain group.valine	-0.362199	0.0872296	0.110848	0.749939	-1.45986	1.82022e-05	-0.986816	0.000674359	0.0691344	0.976707
Vitvi03g00513	3-methylcrotonyl-CoA carboxylase (AT4G34030 similarity)	13.2.4.4	amino acid metabolism.degradation.branched chain group.leucine	-0.338646	0.0868083	0.177561	0.38163	0.116021	0.517255	0.632228	0.00197098	-0.0851088	0.976707
Vitvi06g00312	isovaleryl-CoA-dehydrogenase (AT3G45300 similarity)	13.2.4.4	amino acid metabolism.degradation.branched chain group.leucine	0.221994	0.100408	0.304867	0.035416	-0.196606	0.116783	-0.113733	0.353569	-0.131235	0.976707
Vitvi06g01161	Aldolase superfamily protein (AT2G26800 similarity)	13.2.4.4	amino acid metabolism.degradation.branched chain group.leucine	-0.2444	0.510787	-0.211151	0.579584	1.0779	0.003115	1.11114	0.00246914	-0.0330141	0.976707
Vitvi08g00972	Aldolase superfamily protein (AT2G26800 similarity)	13.2.4.4	amino acid metabolism.degradation.branched chain group.leucine	0.0152929	0.934765	0.213479	0.190408	0.366184	0.0182535	0.56437	0.000966843	0.037356	0.976707
Vitvi14g00619	threonine aldolase 1 (AT1G08630 similarity)	13.2.5.2	amino acid metabolism.degradation.serine-glycine-cysteine group.glycine	0.414923	0.206249	-1.0076	0.0142936	-0.396267	0.19393	-1.81879	7.2805e-05	-0.0913512	0.976707
Vitvi18g02128	D-isomer specific 2-hydroxyacid dehydrogenase family protein (AT1G72190 similarity)	13.2.5.2	amino acid metabolism.degradation.serine-glycine-cysteine group.glycine	0.219852	0.106414	0.212996	0.118097	0.402834	0.00381045	0.395979	0.00316073	0.0550565	0.976707
Vitvi19g01681	mercaptopyruvate sulfurtransferase 1 (AT1G79230 similarity)	13.2.5.3	amino acid metabolism.degradation.serine-glycine-cysteine group.cysteine	-0.0841797	0.451264	-0.280361	0.0183953	-0.25612	0.015337	-0.452301	0.000323706	-0.0587769	0.976707
Vitvi05g00035	Fumarylacetoacetate (FAA) hydrolase family (AT4G15940 similarity)	13.2.6.2	amino acid metabolism.degradation.aromatic aa.tyrosine	0.721308	8.66266e-05	0.796124	3.32208e-05	0.469157	0.00126828	0.543973	0.000193862	-0.0254514	0.976707
Vitvi10g00177	fumarylacetoacetase (AT1G12050 similarity)	13.2.6.2	amino acid metabolism.degradation.aromatic aa.tyrosine	0.565997	0.000692399	1.07939	5.09252e-06	0.464194	0.00134809	0.977588	2.74536e-06	0.0188899	0.976707
Vitvi19g00150	homogentisate 1%2C2-dioxygenase (AT5G54080 similarity)	13.2.6.2	amino acid metabolism.degradation.aromatic aa.tyrosine	0.243019	0.332351	0.822693	0.00293665	1.38472	1.88111e-05	1.96439	7.33859e-07	-0.0953489	0.976707
Vitvi02g00569	ATP-dependent caseinolytic (Clp) protease/crotonase family protein (AT4G31810 similarity)	13.2.6.3	amino acid metabolism.degradation.aromatic aa.tryptophan	0.0396934	0.854937	0.993771	0.00320903	-1.76028	4.50813e-06	-0.8062	0.00101593	0.192801	0.976707
Vitvi04g00597	ATP-dependent caseinolytic (Clp) protease/crotonase family protein (AT4G31810 similarity)	13.2.6.3	amino acid metabolism.degradation.aromatic aa.tryptophan	0.139149	0.578045	-0.469049	0.137383	-0.344342	0.155127	-0.95254	0.00154048	-0.00876936	0.991953
Vitvi12g00065	ATP-dependent caseinolytic (Clp) protease/crotonase family protein (AT1G06550 similarity)	13.2.6.3	amino acid metabolism.degradation.aromatic aa.tryptophan	1.2143	0.000606475	1.38352	0.000236522	0.25637	0.337909	0.425588	0.100107	-0.0169684	0.989805
Vitvi15g00360	beta-hydroxyisobutyryl-CoA hydrolase 1 (AT5G65940 similarity)	13.2.6.3	amino acid metabolism.degradation.aromatic aa.tryptophan	-0.138606	0.365492	-0.0805102	0.73168	-0.978422	2.20789e-05	-0.920327	5.82552e-05	-0.112139	0.976707
Vitvi15g00615	ATP-dependent caseinolytic (Clp) protease/crotonase family protein (AT4G31810 similarity)	13.2.6.3	amino acid metabolism.degradation.aromatic aa.tryptophan	-0.157078	0.337577	-0.113908	0.638288	-1.13882	9.7079e-06	-1.09565	2.29962e-05	0.025127	0.976707
Vitvi18g01299	Pyridoxal phosphate (PLP)-dependent transferases superfamily protein (AT1G43710 similarity)	13.2.7	amino acid metabolism.degradation.histidine	-0.594098	0.0367036	-0.0776796	0.829234	-1.2772	0.000160825	-0.760785	0.00893373	-0.0770915	0.976707
Vitvi03g00573	S-methyl-5-thioribose kinase (AT1G49820 similarity)	13.99	amino acid metabolism.misc	0.627676	0.0169718	0.0851209	0.763555	-0.12811	0.576267	-0.670665	0.00684969	0.0814239	0.976707
Vitvi03g01592	S-methyl-5-thioribose kinase (AT1G49820 similarity)	13.99	amino acid metabolism.misc	0.768223	0.00207136	-0.133131	0.622941	0.00270497	0.990321	-0.898648	0.000458314	-0.0554004	0.976707
Vitvi05g00576	ATP sulfurylase 1 (AT3G22890 similarity)	14.1	S-assimilation.APS	1.12768	0.000136007	0.197838	0.373845	0.231941	0.231213	-0.697896	0.00224717	0.0395341	0.976707
Vitvi18g01095	Pseudouridine synthase/archaeosine transglycosylase-like family protein (AT1G19920 similarity)	14.1	S-assimilation.APS	-0.0802421	0.731825	0.027543	0.914838	0.491816	0.0175546	0.599601	0.00531925	0.0306887	0.976707
Vitvi03g00651	APS kinase (AT2G14750 similarity)	14.15	S-assimilation.AKN	-0.845066	0.000252282	-0.793717	0.00124151	-0.566505	0.0024169	-0.515155	0.0101566	-0.236993	0.976707
Vitvi08g01809	adenosine-5'-phosphosulfate (APS) kinase 3 (AT3G03900 similarity)	14.15	S-assimilation.AKN	0.520435	0.0687081	0.73387	0.013254	0.336768	0.209075	0.550203	0.0258654	-0.0166028	0.982815
Vitvi10g00086	APS reductase 3 (AT4G21990 similarity)	14.2	S-assimilation.APR	0.224972	0.709031	-1.87072	0.00427097	1.85347	0.00221481	-0.242223	0.643337	0.00753713	0.996883
Vitvi12g00381	APS reductase 3 (AT4G21990 similarity)	14.2	S-assimilation.APR	0.949518	0.0343174	-0.240775	0.555162	1.5642	0.000800869	0.373912	0.283319	0.188814	0.976707
Vitvi06g00230	sulfite reductase (AT5G04590 similarity)	14.3	S-assimilation.sulfite redox	-0.129221	0.519294	0.0705226	0.745386	-0.467069	0.0123752	-0.267325	0.127108	-0.0757197	0.976707
Vitvi14g01551	sulfite oxidase (AT3G01910 similarity)	14.5	S-assimilation.sulfite oxidase	-0.233876	0.130591	0.164445	0.296418	-0.605773	0.000415821	-0.207451	0.136863	-0.046471	0.976707
Vitvi05g00434	aluminum induced protein with YGL and LRDR motifs (AT5G19140 similarity)	15	metal handling	-0.347031	0.092485	-0.381029	0.07988	0.871008	0.00027814	0.83701	0.000325758	-0.0748241	0.976707
Vitvi05g00569	aluminum induced protein with YGL and LRDR motifs (AT3G22850 similarity)	15	metal handling	0.471077	0.00207881	0.570275	0.000560008	-0.33921	0.00920604	-0.240011	0.0524599	0.0982479	0.976707
Vitvi05g01088	selenium-binding protein 1 (AT4G14030 similarity)	15	metal handling	0.96956	0.0028941	0.75356	0.0126209	-0.1248	0.628403	-0.340801	0.195404	-0.116641	0.976707
Vitvi08g00665	Selenoprotein%2C Rdx type (AT5G58640 similarity)	15	metal handling	0.312776	0.0180044	0.269545	0.0440301	0.823168	4.7742e-06	0.779937	9.73206e-06	0.122751	0.976707
Vitvi12g02508	PTHR22814:SF34 - COPPER TRANSPORT PROTEIN-RELATED (1 of 4)	15	metal handling	-1.02814	0.00116003	-2.53776	2.91982e-06	-1.80671	2.88831e-06	-3.31633	6.74877e-08	0.118551	0.976707
Vitvi15g01696	PTHR22814:SF106 - HEAVY-METAL-ASSOCIATED DOMAIN-CONTAINING PROTEIN (1 of 4)	15	metal handling	1.14935	0.00965141	1.19305	0.553265	-5.89533	0.000407718	-5.85163	7.01511e-05	-0.142061	0.976707
Vitvi15g01697	PTHR22814:SF106 - HEAVY-METAL-ASSOCIATED DOMAIN-CONTAINING PROTEIN (1 of 4)	15	metal handling	-2.50944	4.35362e-06	-2.68549	0.0104153	-4.11727	2.01123e-07	-4.29332	8.97275e-05	-0.192069	0.976707
Vitvi19g00255	aluminum induced protein with YGL and LRDR motifs (AT4G27450 similarity)	15	metal handling	0.943796	0.0325282	0.273379	0.57283	2.24672	4.23561e-05	1.57631	0.000874331	-0.0493027	0.978172
Vitvi12g02162	ferric reduction oxidase 7 (AT5G49740 similarity)	15.1	metal handling.acquisition	-1.17414	3.19754e-05	-0.266816	0.187181	-3.48246	1.3062e-09	-2.57513	1.79471e-08	0.100809	0.976707
Vitvi15g01069	ferric reduction oxidase 2 (AT1G01580 similarity)	15.1	metal handling.acquisition	0.695472	0.00741979	-0.645673	0.0112983	1.07555	0.000136777	-0.265593	0.212826	0.36737	0.976707
Vitvi15g01070	ferric reduction oxidase 2 (AT1G01580 similarity)	15.1	metal handling.acquisition	1.54161	0.0206886	0.351725	0.717011	-0.412105	0.589957	-1.60199	0.0154193	0.144379	0.976707
Vitvi16g01090	ferric reduction oxidase 2 (AT1G01580 similarity)	15.1	metal handling.acquisition	-0.0855771	0.872026	-0.418017	0.511818	-0.350071	0.460898	-0.682511	0.179517	-0.346581	0.976707
Vitvi17g00904	ferric reduction oxidase 8 (AT5G50160 similarity)	15.1	metal handling.acquisition	0.234867	0.544006	-1.007	0.0152773	0.312241	0.357455	-0.929628	0.0129867	0.228894	0.976707
Vitvi01g00393	Heavy metal transport/detoxification superfamily protein (AT5G17450 similarity)	15.2	metal handling.binding, chelation and storage	-0.479115	0.236046	-0.489114	0.18609	1.29719	0.00117738	1.28719	0.00168391	0.146074	0.976707
Vitvi01g02097	germin-like protein 7 (AT1G10460 similarity)	15.2	metal handling.binding, chelation and storage	0.143218	0.743041	0.762985	0.357373	-2.69574	0.000345098	-2.07597	0.00108999	0.31561	0.976707
Vitvi02g00031	PTHR22814//PTHR22814:SF127 - COPPER TRANSPORT PROTEIN ATOX1-RELATED // SUBFAMILY NOT NAMED (1 of 1)	15.2	metal handling.binding, chelation and storage	-0.59547	0.122328	-1.5037	0.00118277	-1.4073	0.000646294	-2.31553	1.36621e-05	-0.110961	0.976707
Vitvi02g00276	Heavy metal transport/detoxification superfamily protein (AT2G18196 similarity)	15.2	metal handling.binding, chelation and storage	-0.317173	0.302886	-1.13078	0.00208995	-0.533493	0.0586378	-1.3471	0.000225763	0.476509	0.976707
Vitvi02g00444	copper chaperone for SOD1 (AT1G12520 similarity)	15.2	metal handling.binding, chelation and storage	-0.533504	0.0747454	-0.21101	0.509361	-0.337923	0.209234	-0.015429	0.958174	0.205708	0.976707
Vitvi03g00148	farnesylated protein 6 (AT4G38580 similarity)	15.2	metal handling.binding, chelation and storage	-0.940723	0.0049686	-0.859239	0.00866112	-0.105724	0.714769	-0.0242401	0.93241	-0.063871	0.976707
Vitvi04g01384	Methylthiotransferase (AT4G36390 similarity)	15.2	metal handling.binding, chelation and storage	-0.133427	0.443777	-0.321094	0.102063	-0.0611872	0.710524	-0.248854	0.142661	-0.0801416	0.976707
Vitvi05g00313	PTHR22814:SF75 - HEAVY METAL TRANSPORT/DETOXIFICATION DOMAIN-CONTAINING PROTEIN (1 of 3)	15.2	metal handling.binding, chelation and storage	-2.10528	0.000371225	-2.74732	0.00141201	-0.881485	0.0204011	-1.52353	0.034852	-0.247213	0.976707
Vitvi05g00426	Heavy metal transport/detoxification superfamily protein (AT5G19090 similarity)	15.2	metal handling.binding, chelation and storage	-0.876157	0.0875001	0.0348154	0.963136	-1.12797	0.0275126	-0.217002	0.68508	0.228648	0.976707
Vitvi06g00399	PTHR22814//PTHR22814:SF82 - COPPER TRANSPORT PROTEIN ATOX1-RELATED // SUBFAMILY NOT NAMED (1 of 1)	15.2	metal handling.binding, chelation and storage	1.61264	0.000406224	2.03544	0.0021528	-1.6112	0.00516217	-1.1884	0.00160328	-0.245562	0.976707
Vitvi06g01761	ferritin 4 (AT2G40300 similarity)	15.2	metal handling.binding, chelation and storage	0.304652	0.178304	0.247635	0.339634	-0.056769	0.808785	-0.113786	0.594177	-0.245221	0.976707
Vitvi07g00290	PTHR22814:SF75 - HEAVY METAL TRANSPORT/DETOXIFICATION DOMAIN-CONTAINING PROTEIN (1 of 3)	15.2	metal handling.binding, chelation and storage	0.465537	0.228713	-0.170302	0.712864	0.0626578	0.87024	-0.573182	0.115213	0.0996406	0.976707
Vitvi07g00505	germin-like protein 10 (AT3G62020 similarity)	15.2	metal handling.binding, chelation and storage	1.12571	0.0441064	0.117806	0.937559	-2.41329	0.0110177	-3.4212	0.000804459	0.254788	0.976707
Vitvi07g00635	phytochelatin synthase 1 (PCS1) (AT5G44070 similarity)	15.2	metal handling.binding, chelation and storage	0.338301	0.063977	-0.193722	0.355752	-0.0808484	0.649108	-0.612872	0.00214061	-0.00015163	0.999745
Vitvi07g01794	Heavy metal transport/detoxification superfamily protein (AT4G39700 similarity)	15.2	metal handling.binding, chelation and storage	0.934243	0.091424	4.21872	2.63477e-05	-1.13285	0.0795674	2.15162	0.000199003	0.20499	0.976707
Vitvi08g00761	ferretin 1 (AT5G01600 similarity)	15.2	metal handling.binding, chelation and storage	0.00612976	0.99719	-0.193921	0.68186	5.77962	1.96485e-05	5.57957	1.77059e-05	-0.192726	0.976707
Vitvi08g00763	ferretin 1 (AT5G01600 similarity)	15.2	metal handling.binding, chelation and storage	-0.0101817	0.993716	-0.186662	0.670024	5.44755	3.99223e-06	5.27107	3.82194e-06	-0.42846	0.976707
Vitvi08g00764	ferretin 1 (AT5G01600 similarity)	15.2	metal handling.binding, chelation and storage	0.236568	0.869683	-0.301353	0.500212	5.75471	1.6096e-05	5.21679	1.59736e-05	-0.475984	0.976707
Vitvi08g01097	Chloroplast-targeted copper chaperone protein (AT2G37390 similarity)	15.2	metal handling.binding, chelation and storage	-0.835706	0.00405113	-0.137633	0.677333	-0.592389	0.0194478	0.105684	0.702891	0.0494869	0.976707
Vitvi10g00246	PTHR22814//PTHR22814:SF94 - COPPER TRANSPORT PROTEIN ATOX1-RELATED // SUBFAMILY NOT NAMED (1 of 2)	15.2	metal handling.binding, chelation and storage	0.405029	0.157071	0.438043	0.131233	2.28096	7.36514e-07	2.31398	6.45445e-07	0.0526348	0.976707
Vitvi10g00576	Heavy metal transport/detoxification superfamily protein (AT1G06330 similarity)	15.2	metal handling.binding, chelation and storage	-2.06411	0.000549945	1.14225	0.0791763	-2.44153	0.00016837	0.764836	0.141093	-0.851102	0.976707
Vitvi11g00365	Heavy metal transport/detoxification superfamily protein (AT3G24450 similarity)	15.2	metal handling.binding, chelation and storage	0.160153	0.804449	1.35018	0.0568091	-0.781865	0.221498	0.408158	0.423154	0.770813	0.976707
Vitvi13g00107	ferritin 2 (AT3G11050 similarity)	15.2	metal handling.binding, chelation and storage	-0.445767	0.312663	0.0956992	0.853349	0.0853695	0.83962	0.626835	0.115513	-0.170814	0.976707
Vitvi13g01901	Heavy metal transport/detoxification superfamily protein (AT5G05365 similarity)	15.2	metal handling.binding, chelation and storage	2.52974	5.11761e-05	2.00337	0.000422162	0.26864	0.600129	-0.257731	0.345645	0.0139952	0.99482
Vitvi13g02105	homolog of anti-oxidant 1 (AT1G66240 similarity)	15.2	metal handling.binding, chelation and storage	-0.54941	0.00386325	-0.291589	0.0895779	-0.176774	0.254768	0.0810474	0.600868	0.0604193	0.976707
Vitvi14g00163	PTHR22814:SF75 - HEAVY METAL TRANSPORT/DETOXIFICATION DOMAIN-CONTAINING PROTEIN (1 of 3)	15.2	metal handling.binding, chelation and storage	-0.38628	0.338888	-0.259657	0.708266	-1.58379	0.00218201	-1.45717	0.00682864	0.247816	0.976707
Vitvi14g00270	Heavy metal transport/detoxification superfamily protein (AT3G06130 similarity)	15.2	metal handling.binding, chelation and storage	1.17541	0.00708249	0.0292004	0.971402	-1.08713	0.0347236	-2.23334	0.000205403	-0.0570344	0.985727
Vitvi14g02435	germin-like protein 10 (AT3G62020 similarity)	15.2	metal handling.binding, chelation and storage	2.05194	2.82355e-05	1.9187	4.21603e-05	0.313324	0.336822	0.180078	0.496587	0.216275	0.976707
Vitvi14g02553	RmlC-like cupins superfamily protein (AT5G39150 similarity)	15.2	metal handling.binding, chelation and storage	4.98245	0.174389	5.79073	0.0227662	3.6782	0.318187	4.48648	0.00674763	-0.0706948	0.988499
Vitvi15g01094	PTHR22814:SF77 - HEAVY-METAL-ASSOCIATED DOMAIN-CONTAINING PROTEIN (1 of 4)	15.2	metal handling.binding, chelation and storage	1.13811	0.00657332	0.77094	0.0514574	1.43902	0.000640588	1.07185	0.00503015	-0.203068	0.976707
Vitvi16g01876	PTHR22814//PTHR22814:SF52 - COPPER TRANSPORT PROTEIN ATOX1-RELATED // SUBFAMILY NOT NAMED (1 of 1)	15.2	metal handling.binding, chelation and storage	3.509	0.0010191	2.03707	0.00429123	2.0101	0.0267125	0.538168	0.271335	-0.232363	0.976707
Vitvi16g01923	Heavy metal transport/detoxification superfamily protein (AT1G01490 similarity)	15.2	metal handling.binding, chelation and storage	4.29336	5.67988e-06	3.57586	0.0287134	-4.08335	0.00651869	-4.80085	2.17572e-06	1.10581	0.976707
Vitvi16g01925	Heavy metal transport/detoxification superfamily protein (AT1G01490 similarity)	15.2	metal handling.binding, chelation and storage	0.131784	0.694317	-0.0238136	0.961757	-0.743289	0.0277095	-0.898887	0.0106273	0.169588	0.976707
Vitvi16g01926	PTHR22814:SF77 - HEAVY-METAL-ASSOCIATED DOMAIN-CONTAINING PROTEIN (1 of 4)	15.2	metal handling.binding, chelation and storage	-0.338861	0.44082	0.748514	0.0843612	-3.92773	2.07172e-07	-2.84035	3.61959e-06	-0.402874	0.976707
Vitvi16g01927	PTHR22814:SF77 - HEAVY-METAL-ASSOCIATED DOMAIN-CONTAINING PROTEIN (1 of 4)	15.2	metal handling.binding, chelation and storage	-0.70515	0.0458677	0.408763	0.196724	-2.93772	2.50076e-07	-1.82381	2.03371e-05	-0.0428937	0.991723
Vitvi16g02059	PTHR22814:SF51 - HEAVY METAL TRANSPORT/DETOXIFICATION DOMAIN-CONTAINING PROTEIN (1 of 10)	15.2	metal handling.binding, chelation and storage	-1.02482	0.040141	-3.05521	0.00745639	-0.975174	0.0399044	-3.00556	0.00385097	-0.135609	0.976707
Vitvi17g00087	PTHR22814:SF13 - FARNESYLATED PROTEIN 3-RELATED (1 of 2)	15.2	metal handling.binding, chelation and storage	-1.64761	0.000446692	-2.52429	0.0260683	-3.96481	1.36927e-06	-4.84148	7.81544e-05	-0.0210406	0.993145
Vitvi17g01451	germin-like protein 4 (AT1G18970 similarity)	15.2	metal handling.binding, chelation and storage	0.742788	0.0326451	-0.481897	0.250054	0.0934554	0.790794	-1.13123	0.00335082	0.167448	0.976707
Vitvi18g00500	Nitrogen regulatory PII-like%2C alpha/beta (AT2G33740 similarity)	15.2	metal handling.binding, chelation and storage	-0.0931488	0.586304	0.148637	0.389373	-0.200226	0.180393	0.0415596	0.791897	0.0478584	0.976707
Vitvi18g02559	Heavy metal transport/detoxification superfamily protein (AT4G39700 similarity)	15.2	metal handling.binding, chelation and storage	0.0827643	0.905211	-0.352733	0.413698	2.06837	0.000458389	1.63288	0.00225191	-0.0941457	0.976707
Vitvi19g01870	metallothionein 3 (AT3G15353 similarity)	15.2	metal handling.binding, chelation and storage	0.608803	0.0127076	0.317686	0.164317	0.550371	0.016757	0.259254	0.180911	-0.262661	0.976707
Vitvi19g01871	metallothionein 3 (AT3G15353 similarity)	15.2	metal handling.binding, chelation and storage	-1.67935	0.000104837	-0.467909	0.160184	0.264695	0.377645	1.47614	9.31912e-05	-0.135	0.976707
Vitvi05g00559	RmlC-like cupins superfamily protein (AT5G43850 similarity)	15.3	metal handling.regulation	-1.05557	0.00106606	-1.01467	0.00180851	0.675488	0.0133995	0.716392	0.00687699	-0.0309294	0.979556
Vitvi05g00560	RmlC-like cupins superfamily protein (AT4G14710 similarity)	15.3	metal handling.regulation	0.244451	0.0747026	0.552447	0.000753997	-0.0973992	0.423397	0.210596	0.0913324	-0.067862	0.976707
Vitvi08g01117	aluminum sensitive 3 (AT2G37330 similarity)	15.3	metal handling.regulation	-0.847206	0.0677515	-1.52483	0.00334418	0.896736	0.0167612	0.219112	0.649375	0.23311	0.976707
Vitvi08g01337	HXXXD-type acyl-transferase family protein (AT5G01210 similarity)	16	secondary metabolism	-0.983336	0.0224491	-2.30532	0.000307784	0.282924	0.441595	-1.03906	0.029234	0.128847	0.976707
Vitvi08g01792	TRAF-like superfamily protein (AT3G11950 similarity)	16.1	secondary metabolism.isoprenoids	0.0668985	0.872026	-1.24918	0.00104067	1.72351	3.29539e-05	0.407428	0.215739	-0.185191	0.976707
Vitvi06g01069	1.3.1.83 - Geranylgeranyl diphosphate reductase / Geranylgeranyl reductase (1 of 2)	16.1.1	secondary metabolism.isoprenoids.non-mevalonate pathway	0.188588	0.572989	-0.423167	0.179778	0.797267	0.00908784	0.185511	0.524728	-0.0796787	0.976707
Vitvi12g00585	RAB geranylgeranyl transferase beta subunit 2 (AT3G12070 similarity)	16.1.1	secondary metabolism.isoprenoids.non-mevalonate pathway	-0.0581473	0.752238	0.372698	0.02653	0.596307	0.000905231	1.02715	6.91233e-06	0.0423832	0.976707
Vitvi13g00302	Prenyltransferase family protein (AT2G39550 similarity)	16.1.1	secondary metabolism.isoprenoids.non-mevalonate pathway	0.0568756	0.804406	0.342435	0.234231	-1.04884	0.000270497	-0.763285	0.00227638	-0.0600496	0.976707
Vitvi15g01220	RAB geranylgeranyl transferase beta subunit 1 (AT5G12210 similarity)	16.1.1	secondary metabolism.isoprenoids.non-mevalonate pathway	0.377256	0.0480039	0.436062	0.0592704	-0.457998	0.0250217	-0.399193	0.0310014	-0.182413	0.976707
Vitvi17g00608	Pyridine nucleotide-disulfide oxidoreductase family protein (AT1G74470 similarity)	16.1.1	secondary metabolism.isoprenoids.non-mevalonate pathway	-0.676118	0.0321288	-1.18134	0.001014	-0.384176	0.16674	-0.889393	0.00342115	-0.00999015	0.994687
Vitvi18g00532	RAB geranylgeranyl transferase alpha subunit 1 (AT4G24490 similarity)	16.1.1	secondary metabolism.isoprenoids.non-mevalonate pathway	0.061099	0.656906	0.311108	0.0258927	0.0804659	0.511492	0.330474	0.00871015	-0.191989	0.976707
Vitvi04g00438	1-deoxy-D-xylulose 5-phosphate synthase 3 (AT5G11380 similarity)	16.1.1.1	secondary metabolism.isoprenoids.non-mevalonate pathway.DXS	0.242474	0.17437	0.223758	0.168759	0.852309	6.55907e-05	0.833593	4.72721e-05	-0.00577503	0.992445
Vitvi05g00372	Deoxyxylulose-5-phosphate synthase (AT4G15560 similarity)	16.1.1.1	secondary metabolism.isoprenoids.non-mevalonate pathway.DXS	-0.395516	0.168161	-0.576869	0.0522315	-1.20526	0.000226189	-1.38661	8.00784e-05	0.109649	0.976707
Vitvi07g01408	Deoxyxylulose-5-phosphate synthase (AT4G15560 similarity)	16.1.1.1	secondary metabolism.isoprenoids.non-mevalonate pathway.DXS	-2.02927	0.000121246	-1.40316	0.0183616	-1.54303	0.00032947	-0.916914	0.0774024	0.145905	0.976707
Vitvi11g01303	Deoxyxylulose-5-phosphate synthase (AT4G15560 similarity)	16.1.1.1	secondary metabolism.isoprenoids.non-mevalonate pathway.DXS	0.0980597	0.892505	-1.77531	0.129943	-0.842398	0.234915	-2.71577	0.00905989	0.34601	0.976707
Vitvi04g01230	PTHR12001:SF52 - GERANYLGERANYL PYROPHOSPHATE SYNTHASE 10, MITOCHONDRIAL-RELATED (1 of 3)	16.1.1.10	secondary metabolism.isoprenoids.non-mevalonate pathway.geranylgeranyl pyrophosphate synthase	-0.461562	0.0152571	0.149515	0.443526	0.767739	0.000254041	1.37882	1.3433e-06	0.0626353	0.976707
Vitvi18g00922	geranylgeranyl pyrophosphate synthase 1 (AT4G36810 similarity)	16.1.1.10	secondary metabolism.isoprenoids.non-mevalonate pathway.geranylgeranyl pyrophosphate synthase	-0.774577	0.0209125	-1.2091	0.001797	0.000694882	0.998325	-0.433824	0.147635	0.140477	0.976707
Vitvi17g00816	1-deoxy-D-xylulose 5-phosphate reductoisomerase (AT5G62790 similarity)	16.1.1.2	secondary metabolism.isoprenoids.non-mevalonate pathway.DXR	-0.542904	0.022549	-0.0203632	0.94199	0.329109	0.116258	0.851649	0.0006595	0.00833247	0.993145
Vitvi12g02141	Nucleotide-diphospho-sugar transferases superfamily protein (AT2G02500 similarity)	16.1.1.3	secondary metabolism.isoprenoids.non-mevalonate pathway.CMS	0.0918576	0.748146	-0.662484	0.0385281	0.0887724	0.729784	-0.665569	0.0194814	-0.0919653	0.976707
Vitvi06g01125	4-(cytidine 5'-phospho)-2-C-methyl-D-erithritol kinase (AT2G26930 similarity)	16.1.1.4	secondary metabolism.isoprenoids.non-mevalonate pathway.CMK	-0.417583	0.00341074	-0.282863	0.037365	0.00875844	0.943759	0.143478	0.222629	0.10879	0.976707
Vitvi02g00034	isoprenoid F (AT1G63970 similarity)	16.1.1.5	secondary metabolism.isoprenoids.non-mevalonate pathway.MCS	-0.127369	0.609217	-0.530584	0.0349321	0.343051	0.114193	-0.0601643	0.793382	-0.0114937	0.991953
Vitvi06g00286	4-hydroxy-3-methylbut-2-enyl diphosphate synthase (AT5G60600 similarity)	16.1.1.6	secondary metabolism.isoprenoids.non-mevalonate pathway.HDS	-0.552892	0.0327963	-0.209742	0.421503	-0.00262059	0.991197	0.340529	0.130795	-0.0934814	0.976707
Vitvi03g00374	4-hydroxy-3-methylbut-2-enyl diphosphate reductase (AT4G34350 similarity)	16.1.1.7	secondary metabolism.isoprenoids.non-mevalonate pathway.HDR	-0.505452	0.0509981	-0.47008	0.0673161	-0.0710066	0.768697	-0.0356351	0.881393	-0.0789941	0.976707
Vitvi06g00634	Undecaprenyl pyrophosphate synthetase family protein (AT5G58770 similarity)	16.1.2	secondary metabolism.isoprenoids.mevalonate pathway	-1.30735	0.000347641	-1.93382	1.75977e-05	-0.459818	0.0878019	-1.08629	0.000596069	0.0134481	0.992648
Vitvi10g02269	Thiolase family protein (AT5G47720 similarity)	16.1.2.1	secondary metabolism.isoprenoids.mevalonate pathway.acetyl-CoA C-acyltransferase	0.420937	0.00910011	0.0341663	0.846731	1.04576	2.59072e-06	0.658992	0.000169979	-0.138641	0.976707
Vitvi12g02504	acetoacetyl-CoA thiolase 2 (AT5G48230 similarity)	16.1.2.1	secondary metabolism.isoprenoids.mevalonate pathway.acetyl-CoA C-acyltransferase	0.852398	0.000559977	1.40781	1.28265e-05	0.254935	0.152828	0.810344	0.000478275	-0.125523	0.976707
Vitvi02g00420	hydroxymethylglutaryl-CoA synthase / HMG-CoA synthase / 3-hydroxy-3-methylglutaryl coenzyme A synthase (AT4G11820 similarity)	16.1.2.2	secondary metabolism.isoprenoids.mevalonate pathway.HMG-CoA synthase	1.12216	4.96785e-05	0.311382	0.115744	0.794611	0.000275566	-0.0161669	0.932184	0.0492313	0.976707
Vitvi17g00241	K01641 - hydroxymethylglutaryl-CoA synthase (E2.3.3.10) (1 of 3)	16.1.2.2	secondary metabolism.isoprenoids.mevalonate pathway.HMG-CoA synthase	-1.0717	0.583774	-0.985105	0.598857	0.702176	0.627884	0.788775	0.675501	-2.04796	0.976707
Vitvi03g00262	hydroxy methylglutaryl CoA reductase 1 (AT1G76490 similarity)	16.1.2.3	secondary metabolism.isoprenoids.mevalonate pathway.HMG-CoA reductase	-0.237073	0.356371	0.514853	0.0354644	-1.6843	2.66629e-06	-0.932372	0.000559907	0.178975	0.976707
Vitvi04g01740	hydroxy methylglutaryl CoA reductase 1 (AT1G76490 similarity)	16.1.2.3	secondary metabolism.isoprenoids.mevalonate pathway.HMG-CoA reductase	-1.0959	0.00777981	-0.539845	0.680977	-4.35078	2.30507e-05	-3.79472	0.000396459	-0.439709	0.976707
Vitvi18g00043	hydroxy methylglutaryl CoA reductase 1 (AT1G76490 similarity)	16.1.2.3	secondary metabolism.isoprenoids.mevalonate pathway.HMG-CoA reductase	0.475917	0.0519893	-0.614639	0.078858	-0.561143	0.0338715	-1.6517	2.9523e-05	0.29037	0.976707
Vitvi14g00258	mevalonate kinase (AT5G27450 similarity)	16.1.2.4	secondary metabolism.isoprenoids.mevalonate pathway.mevalonate kinase	0.726602	0.00440059	0.677214	0.011177	-0.120172	0.607051	-0.169559	0.405879	-0.163713	0.976707
Vitvi02g00831	GHMP kinase family protein (AT1G31910 similarity)	16.1.2.5	secondary metabolism.isoprenoids.mevalonate pathway.phosphomevalonate kinase	0.192069	0.126379	0.0303125	0.854163	-1.07201	5.59148e-07	-1.23377	2.53295e-07	-0.137151	0.976707
Vitvi13g00887	GHMP kinase family protein (AT3G54250 similarity)	16.1.2.6	secondary metabolism.isoprenoids.mevalonate pathway.mevalonate diphosphate decarboxylase	0.656628	0.00187898	0.174537	0.342231	0.723416	0.000457544	0.241325	0.129896	0.0557589	0.976707
Vitvi04g01175	isopentenyl diphosphate isomerase 1 (AT5G16440 similarity)	16.1.2.7	secondary metabolism.isoprenoids.mevalonate pathway.isopentenyl pyrophosphate:dimethyllallyl pyrophosphate isomerase	0.0170591	0.943463	-0.10513	0.646929	0.283201	0.136729	0.161012	0.395053	-0.0606155	0.976707
Vitvi15g00079	geranyl diphosphate synthase 1 (AT2G34630 similarity)	16.1.2.8	secondary metabolism.isoprenoids.mevalonate pathway.geranyl diphosphate synthase	0.161333	0.233182	-0.0861915	0.513945	0.986005	1.21786e-06	0.738481	1.57134e-05	0.184177	0.976707
Vitvi19g00005	solanesyl diphosphate synthase 1 (AT1G78510 similarity)	16.1.2.8	secondary metabolism.isoprenoids.mevalonate pathway.geranyl diphosphate synthase	-0.866187	0.0116297	-1.15498	0.00245955	0.978861	0.00377353	0.690072	0.0229765	0.00210599	0.998515
Vitvi19g00729	farnesyl diphosphate synthase 2 (AT4G17190 similarity)	16.1.2.9	secondary metabolism.isoprenoids.mevalonate pathway.farnesyl pyrophosphate synthetase	0.166802	0.200796	0.0917187	0.54328	-0.1046	0.400657	-0.179683	0.141028	-0.0268621	0.976707
Vitvi08g01795	homogentisate prenyltransferase (AT3G11945 similarity)	16.1.3	secondary metabolism.isoprenoids.tocopherol biosynthesis	-0.487281	0.00476988	-0.509565	0.0281373	-1.51629	3.71901e-07	-1.53858	1.29052e-06	0.00691166	0.993286
Vitvi12g00071	4-hydroxyphenylpyruvate dioxygenase (AT1G06570 similarity)	16.1.3.1	secondary metabolism.isoprenoids.tocopherol biosynthesis.hydroxyphenylpyruvate dioxygenase	0.0622314	0.824533	0.275043	0.286483	0.0446348	0.853366	0.257446	0.260193	0.0623956	0.976707
Vitvi11g01205	homogentisate phytyltransferase 1 (AT2G18950 similarity)	16.1.3.2	secondary metabolism.isoprenoids.tocopherol biosynthesis.homogentisate phytyltransferase	-0.132233	0.621996	0.277027	0.280682	0.341492	0.139221	0.750752	0.00334249	-0.0843657	0.976707
Vitvi04g00313	tocopherol cyclase%2C chloroplast / vitamin E deficient 1 (VTE1) / sucrose export defective 1 (SXD1) (AT4G32770 similarity)	16.1.3.4	secondary metabolism.isoprenoids.tocopherol biosynthesis.tocopherol cyclase	0.0489785	0.848554	0.144483	0.557372	0.546979	0.0136822	0.642484	0.00499637	0.0964445	0.976707
Vitvi16g01509	gamma-tocopherol methyltransferase (AT1G64970 similarity)	16.1.3.5	secondary metabolism.isoprenoids.tocopherol biosynthesis.tocopherol methyltransferase	-0.501337	0.0172547	-1.32264	1.20712e-05	-0.253938	0.162326	-1.07524	1.92749e-05	-0.227937	0.976707
Vitvi04g01292	FAD/NAD(P)-binding oxidoreductase family protein (AT5G49555 similarity)	16.1.4	secondary metabolism.isoprenoids.carotenoids	-0.028013	0.902	0.72382	0.00882264	-0.918673	0.000527386	-0.16684	0.395699	-0.0991028	0.976707
Vitvi04g01293	FAD/NAD(P)-binding oxidoreductase family protein (AT5G49555 similarity)	16.1.4	secondary metabolism.isoprenoids.carotenoids	1.59674	0.00325553	3.06681	2.82571e-05	-0.180601	0.751942	1.28947	0.000431394	-0.273606	0.976707
Vitvi12g01658	FAD/NAD(P)-binding oxidoreductase family protein (AT3G09580 similarity)	16.1.4	secondary metabolism.isoprenoids.carotenoids	-0.629982	0.0102741	-0.829769	0.00837097	-0.799983	0.00152064	-0.99977	0.000885135	0.0763842	0.976707
Vitvi12g02046	FAD/NAD(P)-binding oxidoreductase family protein (AT1G57770 similarity)	16.1.4	secondary metabolism.isoprenoids.carotenoids	-0.998602	0.0104761	-1.55078	0.000660635	0.823068	0.0111644	0.270888	0.454742	0.419222	0.976707
Vitvi04g02011	PHYTOENE SYNTHASE (AT5G17230 similarity)	16.1.4.1	secondary metabolism.isoprenoids.carotenoids.phytoene synthase	-0.750215	0.0144263	-0.663256	0.0292275	-0.219355	0.408892	-0.132396	0.621858	-0.175483	0.976707
Vitvi12g00084	PHYTOENE SYNTHASE (AT5G17230 similarity)	16.1.4.1	secondary metabolism.isoprenoids.carotenoids.phytoene synthase	-0.00569154	0.992528	-0.846392	0.130675	2.5456	9.35267e-05	1.70489	0.00187818	-0.0219481	0.985092
Vitvi09g00004	phytoene desaturase 3 (AT4G14210 similarity)	16.1.4.2	secondary metabolism.isoprenoids.carotenoids.phytoene dehydrogenase	-0.866944	0.00523054	-0.892967	0.00440261	0.935278	0.00139584	0.909256	0.00207599	-0.155351	0.976707
Vitvi04g01082	non-photochemical quenching 1 (AT1G08550 similarity)	16.1.4.21	secondary metabolism.isoprenoids.carotenoids.violaxanthin de-epoxidase	-1.39396	0.000699335	-1.74714	0.000254578	0.0152564	0.962141	-0.33793	0.319111	0.0971115	0.976707
Vitvi07g01853	violaxanthin de-epoxidase-like protein (AT2G21860 similarity)	16.1.4.21	secondary metabolism.isoprenoids.carotenoids.violaxanthin de-epoxidase	-0.777154	0.00280435	-0.745929	0.00588112	0.13438	0.494359	0.165605	0.480893	0.156383	0.976707
Vitvi14g00424	zeta-carotene desaturase (AT3G04870 similarity)	16.1.4.3	secondary metabolism.isoprenoids.carotenoids.zeta-carotene desaturase	-0.418005	0.0496288	0.0828235	0.726708	0.288317	0.130997	0.789145	0.000590883	0.0653019	0.976707
Vitvi11g00148	Lycopene beta/epsilon cyclase protein (AT5G57030 similarity)	16.1.4.4	secondary metabolism.isoprenoids.carotenoids.lycopene epsilon cyclase	-1.25227	0.000596248	-0.343367	0.347335	-1.0584	0.00109492	-0.149499	0.646661	-0.1187	0.976707
Vitvi08g01674	lycopene cyclase (AT3G10230 similarity)	16.1.4.5	secondary metabolism.isoprenoids.carotenoids.lycopene beta cyclase	-0.502214	0.00853999	-0.261558	0.15489	0.836837	9.95357e-05	1.07749	1.00605e-05	-0.0478543	0.976707
Vitvi02g00020	beta-hydroxylase 1 (AT4G25700 similarity)	16.1.4.6	secondary metabolism.isoprenoids.carotenoids.carotenoid beta ring hydroxylase	-0.588661	0.361556	0.638016	0.127734	2.87065	2.20913e-05	4.09732	1.55032e-06	0.958028	0.976707
Vitvi16g01099	beta-hydroxylase 1 (AT4G25700 similarity)	16.1.4.6	secondary metabolism.isoprenoids.carotenoids.carotenoid beta ring hydroxylase	-0.786776	0.110807	-1.48809	0.00533849	-0.614286	0.167164	-1.3156	0.00586936	0.0430149	0.976707
Vitvi08g00223	carotenoid isomerase (AT1G06820 similarity)	16.1.4.8	secondary metabolism.isoprenoids.carotenoids.carotenoid isomerase	-0.451684	0.0235391	-0.492493	0.0183668	0.280354	0.100061	0.239544	0.188097	0.0574693	0.976707
Vitvi07g00589	Undecaprenyl pyrophosphate synthetase family protein (AT2G17570 similarity)	16.1.5	secondary metabolism.isoprenoids.terpenoids	-0.465842	0.0359233	-0.381854	0.127627	-0.322173	0.109689	-0.238185	0.275453	-0.0508969	0.976707
Vitvi09g01413	cycloartenol synthase 1 (AT2G07050 similarity)	16.1.5	secondary metabolism.isoprenoids.terpenoids	1.27046	0.0687333	1.92291	0.0235289	-0.595571	0.457726	0.056883	0.920552	0.0708858	0.976707
Vitvi09g01427	Terpenoid cyclases family protein (AT1G78950 similarity)	16.1.5	secondary metabolism.isoprenoids.terpenoids	1.98575	0.0011755	-0.28274	0.697022	-0.524226	0.319417	-2.79272	9.94236e-05	-0.352753	0.976707
Vitvi09g01429	Terpenoid cyclases family protein (AT1G78950 similarity)	16.1.5	secondary metabolism.isoprenoids.terpenoids	-0.737911	0.0805329	-0.930332	0.0931645	-0.618433	0.114363	-0.810854	0.0953546	-0.0964313	0.976707
Vitvi09g01446	Terpenoid cyclases family protein (AT1G78950 similarity)	16.1.5	secondary metabolism.isoprenoids.terpenoids	-2.08256	0.00320555	-1.73167	0.106282	-2.46686	0.00110349	-2.11597	0.0249129	-0.202058	0.976707
Vitvi09g01992	cycloartenol synthase 1 (AT2G07050 similarity)	16.1.5	secondary metabolism.isoprenoids.terpenoids	0.0471805	0.855749	0.672908	0.0267328	-1.20491	0.000153339	-0.579185	0.016492	-0.106583	0.976707
Vitvi09g02002	camelliol C synthase 1 (AT1G78955 similarity)	16.1.5	secondary metabolism.isoprenoids.terpenoids	-1.10746	0.0696469	-1.58045	0.0798141	-0.907908	0.105575	-1.3809	0.083445	-0.667338	0.976707
Vitvi09g02006	Terpenoid cyclases family protein (AT1G78950 similarity)	16.1.5	secondary metabolism.isoprenoids.terpenoids	-1.15065	0.00563671	-1.95266	0.0124524	-1.46304	0.00116294	-2.26506	0.00187849	-0.217052	0.976707
Vitvi09g02008	Terpenoid cyclases family protein (AT1G78950 similarity)	16.1.5	secondary metabolism.isoprenoids.terpenoids	-0.08982	0.843304	-2.15118	0.00990817	-0.852131	0.0490374	-2.91349	0.000385402	0.0572274	0.976707
Vitvi09g02010	camelliol C synthase 1 (AT1G78955 similarity)	16.1.5	secondary metabolism.isoprenoids.terpenoids	-1.32866	0.0406806	-2.72155	0.0355266	-1.33405	0.0346412	-2.72695	0.0189852	0.0843375	0.982449
Vitvi09g02012	Terpenoid cyclases family protein (AT1G78950 similarity)	16.1.5	secondary metabolism.isoprenoids.terpenoids	-1.07487	0.0480465	-3.39704	0.00868695	-1.05131	0.0471569	-3.37349	0.00413627	-0.60191	0.976707
Vitvi10g01863	camelliol C synthase 1 (AT1G78955 similarity)	16.1.5	secondary metabolism.isoprenoids.terpenoids	0.674532	0.271692	-0.663052	0.710929	-2.89171	0.00864597	-4.22929	0.00172507	0.73749	0.976707
Vitvi10g01875	camelliol C synthase 1 (AT1G78955 similarity)	16.1.5	secondary metabolism.isoprenoids.terpenoids	-0.485409	0.389761	-0.120894	0.940301	-3.42691	0.00110716	-3.0624	0.00404902	-0.261823	0.976707
Vitvi10g02124	#N/A	16.1.5	secondary metabolism.isoprenoids.terpenoids	-1.51133	0.0406697	-0.64318	0.706729	-5.93012	4.35036e-05	-5.06197	0.000290567	0.628975	0.976707
Vitvi10g02167	#N/A	16.1.5	secondary metabolism.isoprenoids.terpenoids	-3.37069	0.000559237	-2.05291	0.521784	-6.58687	0.000732224	-5.26909	0.027525	-0.0373904	0.989454
Vitvi10g02194	#N/A	16.1.5	secondary metabolism.isoprenoids.terpenoids	4.25891	9.21512e-05	-2.11563	0.154953	-1.12667	0.314114	-7.50121	3.71249e-06	2.07545	0.976707
Vitvi11g00949	cycloartenol synthase 1 (AT2G07050 similarity)	16.1.5	secondary metabolism.isoprenoids.terpenoids	0.171921	0.251058	1.36113	1.36724e-05	-2.13393	3.79488e-08	-0.944717	1.32496e-05	-0.0394807	0.976707
Vitvi17g01732	#N/A	16.1.5	secondary metabolism.isoprenoids.terpenoids	-0.578304	0.446162	-2.44577	0.135169	-3.70049	0.0033177	-5.56795	0.000164337	1.05613	0.976707
Vitvi18g02446	#N/A	16.1.5	secondary metabolism.isoprenoids.terpenoids	-1.79406	0.260906	-3.79471	0.0395518	1.83237	0.0659737	-0.168278	0.934536	-0.232993	0.976707
Vitvi18g02451	#N/A	16.1.5	secondary metabolism.isoprenoids.terpenoids	-3.52487	0.0471588	-6.45061	0.0381089	1.21658	0.262649	-1.70915	0.56672	-2.06914	0.976707
Vitvi19g00084	#N/A	16.1.5	secondary metabolism.isoprenoids.terpenoids	-2.92778	0.052031	-5.43494	0.174192	-2.12087	0.0822898	-4.62803	0.197401	0.770374	0.976707
Vitvi19g00388	#N/A	16.1.5	secondary metabolism.isoprenoids.terpenoids	-4.76838	0.000181965	-5.09893	0.0793587	-5.87307	0.000191459	-6.20362	0.0153142	-0.586847	0.976707
Vitvi19g00391	#N/A	16.1.5	secondary metabolism.isoprenoids.terpenoids	-4.17055	0.00282634	-4.10225	0.132612	-3.8435	0.00256344	-3.77521	0.120572	-0.841397	0.976707
Vitvi19g01788	#N/A	16.1.5	secondary metabolism.isoprenoids.terpenoids	-4.38751	0.0028901	-2.70073	0.287438	-5.75588	0.0017535	-4.0691	0.0443875	-0.218778	0.976707
Vitvi19g01790	#N/A	16.1.5	secondary metabolism.isoprenoids.terpenoids	-4.41354	0.00709838	-3.78026	0.142056	-4.47266	0.00585636	-3.83938	0.0870453	0.330902	0.976707
Vitvi19g01791	#N/A	16.1.5	secondary metabolism.isoprenoids.terpenoids	1.1248	0.529676	1.79169	0.00125674	5.38787	0.000605874	6.05476	2.02e-05	0.0213845	0.976707
Vitvi04g01317	laccase 11 (AT5G03260 similarity)	16.10	secondary metabolism.simple phenols	0.799626	0.315349	0.702123	0.722837	-3.13439	0.0227061	-3.2319	0.00939126	0.353347	0.976707
Vitvi06g00378	laccase 17 (AT5G60020 similarity)	16.10	secondary metabolism.simple phenols	0.773325	0.142593	0.34263	0.84516	-4.07149	0.000953848	-4.50219	0.000310553	0.34113	0.976707
Vitvi06g00405	laccase 17 (AT5G60020 similarity)	16.10	secondary metabolism.simple phenols	1.23372	0.0611216	0.460713	0.82736	-3.87782	0.00586619	-4.65083	0.000894857	0.2823	0.976707
Vitvi06g00591	Laccase/Diphenol oxidase family protein (AT2G38080 similarity)	16.10	secondary metabolism.simple phenols	0.685448	0.270289	-0.193592	0.902238	-2.47237	0.0125281	-3.35141	0.0020471	0.43354	0.976707
Vitvi08g01031	laccase 11 (AT5G03260 similarity)	16.10	secondary metabolism.simple phenols	-1.44878	0.199838	-2.51653	0.00274335	3.15403	0.000309765	2.08628	0.0423393	0.883372	0.976707
Vitvi08g01223	laccase 17 (AT5G60020 similarity)	16.10	secondary metabolism.simple phenols	-0.106551	0.834795	-0.00660118	0.995882	-1.78244	0.00543274	-1.68249	0.00991047	0.129221	0.976707
Vitvi08g01299	laccase 7 (AT3G09220 similarity)	16.10	secondary metabolism.simple phenols	-0.41209	0.528968	1.2471	0.0192112	0.3782	0.485418	2.03739	0.000678282	0.464773	0.976707
Vitvi08g01335	Laccase/Diphenol oxidase family protein (AT2G38080 similarity)	16.10	secondary metabolism.simple phenols	-0.0498401	0.929136	-1.07248	0.540444	-3.76058	0.00084254	-4.78322	0.000954073	0.0308947	0.993145
Vitvi08g02201	laccase 17 (AT5G60020 similarity)	16.10	secondary metabolism.simple phenols	0.865726	0.322855	0.27329	0.914383	-4.23749	0.00897353	-4.82992	0.00282651	1.00706	0.976707
Vitvi13g00117	laccase 12 (AT5G05390 similarity)	16.10	secondary metabolism.simple phenols	0.331875	0.627696	0.912117	0.347899	-1.32475	0.0963375	-0.744513	0.265441	0.110794	0.976707
Vitvi15g00941	laccase 6 (AT2G46570 similarity)	16.10	secondary metabolism.simple phenols	-0.459254	0.392913	0.333938	0.549173	0.0176976	0.971697	0.810889	0.0935719	-0.199886	0.976707
Vitvi18g01438	laccase 14 (AT5G09360 similarity)	16.10	secondary metabolism.simple phenols	2.76997	0.00300084	-0.96161	0.22472	1.96191	0.020167	-1.76967	0.0107243	0.173603	0.976707
Vitvi18g01766	laccase 14 (AT5G09360 similarity)	16.10	secondary metabolism.simple phenols	0.280903	0.37238	0.602867	0.0826682	-0.295775	0.335232	0.0261888	0.930662	0.0745394	0.976707
Vitvi18g02906	laccase 14 (AT5G09360 similarity)	16.10	secondary metabolism.simple phenols	1.95798	0.0638962	-2.26602	0.0192817	3.05857	0.00301848	-1.16544	0.174766	-1.35881	0.976707
Vitvi18g02940	Laccase/Diphenol oxidase family protein (AT5G48100 similarity)	16.10	secondary metabolism.simple phenols	4.33539	0.0269393	5.46518	3.27104e-07	8.55995	3.17628e-05	9.68975	3.274e-07	0.814514	0.976707
Vitvi18g03025	PF00394//PF07731 - Multicopper oxidase (Cu-oxidase) // Multicopper oxidase (Cu-oxidase_2) (1 of 8)	16.10	secondary metabolism.simple phenols	0.144389	0.922974	0.725999	0.226926	5.8518	1.55856e-05	6.43341	5.76668e-06	0.0048183	0.998515
Vitvi18g03065	Laccase/Diphenol oxidase family protein (AT5G48100 similarity)	16.10	secondary metabolism.simple phenols	3.97833	0.0961765	1.87061	0.000388478	9.57464	0.000163653	7.46692	2.20754e-06	0.480193	0.976707
Vitvi18g03067	laccase 14 (AT5G09360 similarity)	16.10	secondary metabolism.simple phenols	1.40549	0.225068	2.30994	0.00049146	5.59993	1.04753e-05	6.50438	1.2903e-06	2.25513	0.976707
Vitvi01g02214	HXXXD-type acyl-transferase family protein (AT3G26040 similarity)	16.2	secondary metabolism.phenylpropanoids	0.518051	0.409089	1.74686	0.0893139	-1.98758	0.0286537	-0.758769	0.216038	-0.172302	0.976707
Vitvi02g01227	HXXXD-type acyl-transferase family protein (AT1G31490 similarity)	16.2	secondary metabolism.phenylpropanoids	0.990654	0.0815492	0.7103	0.310723	-0.416384	0.503724	-0.696738	0.173321	0.370055	0.976707
Vitvi03g01816	HXXXD-type acyl-transferase family protein (AT3G26040 similarity)	16.2	secondary metabolism.phenylpropanoids	-1.16768	0.121813	3.54846	0.000570787	-1.67872	0.0442137	3.03742	0.00013301	-0.855049	0.976707
Vitvi04g00524	HXXXD-type acyl-transferase family protein (AT4G31910 similarity)	16.2	secondary metabolism.phenylpropanoids	-1.90571	0.0353803	-3.17933	0.0416334	-1.00838	0.162987	-2.28201	0.10539	0.413182	0.976707
Vitvi07g01428	nicotinamidase 1 (AT2G22570 similarity)	16.2	secondary metabolism.phenylpropanoids	0.571695	0.00171477	0.282501	0.122238	-0.139331	0.382949	-0.428525	0.00718867	0.0149491	0.976707
Vitvi07g01711	HXXXD-type acyl-transferase family protein (AT5G67150 similarity)	16.2	secondary metabolism.phenylpropanoids	-0.517523	0.652925	-1.37133	0.361096	-0.213272	0.838639	-1.06707	0.413868	-0.471351	0.976707
Vitvi07g01714	HXXXD-type acyl-transferase family protein (AT5G67160 similarity)	16.2	secondary metabolism.phenylpropanoids	0.0568653	0.871727	-0.222238	0.679047	-1.1168	0.00492676	-1.39591	0.00158877	0.119953	0.976707
Vitvi10g00544	HXXXD-type acyl-transferase family protein (AT1G28680 similarity)	16.2	secondary metabolism.phenylpropanoids	-0.267043	0.453859	-1.73178	0.000309479	1.08726	0.00128598	-0.377471	0.296124	-0.0418314	0.976707
Vitvi10g01366	PTHR11080:SF13 - NICOTINAMIDASE 3 (1 of 1)	16.2	secondary metabolism.phenylpropanoids	-0.0645616	0.745117	-0.422967	0.0918775	-0.864684	0.000245729	-1.22309	2.77681e-05	-0.0870167	0.976707
Vitvi18g00299	Pyridoxal phosphate (PLP)-dependent transferases superfamily protein (AT1G77670 similarity)	16.2	secondary metabolism.phenylpropanoids	0.479296	0.0192805	-0.0721508	0.741224	0.824478	0.000240536	0.273031	0.118147	0.236971	0.976707
Vitvi18g00759	PF02458 - Transferase family (Transferase) (1 of 68)	16.2	secondary metabolism.phenylpropanoids	1.81531	0.0320501	0.259783	0.490367	4.28398	1.7403e-05	2.72845	1.70782e-05	-0.515888	0.976707
Vitvi18g02500	HXXXD-type acyl-transferase family protein (AT3G26040 similarity)	16.2	secondary metabolism.phenylpropanoids	0.00504379	0.985672	-0.153838	0.605719	-0.254092	0.262105	-0.412974	0.0804189	-0.192139	0.976707
Vitvi06g00256	phenylalanine ammonia-lyase 4 (AT3G10340 similarity)	16.2.1.1	secondary metabolism.phenylpropanoids.lignin biosynthesis.PAL	1.86299	0.00184901	3.2417	3.36609e-05	0.858179	0.0709601	2.23689	0.000246264	-0.0944038	0.976707
Vitvi08g01022	phenyl alanine ammonia-lyase 3 (AT5G04230 similarity)	16.2.1.1	secondary metabolism.phenylpropanoids.lignin biosynthesis.PAL	1.09345	0.00768711	0.78304	0.0471313	-1.46825	0.00047542	-1.77866	9.97102e-05	-0.0995481	0.976707
Vitvi11g00116	phenylalanine ammonia-lyase 4 (AT3G10340 similarity)	16.2.1.1	secondary metabolism.phenylpropanoids.lignin biosynthesis.PAL	3.13256	1.59727e-05	0.572887	0.482243	-1.07398	0.0956232	-3.63366	5.63433e-06	-0.231414	0.976707
Vitvi11g00126	phenylalanine ammonia-lyase 4 (AT3G10340 similarity)	16.2.1.1	secondary metabolism.phenylpropanoids.lignin biosynthesis.PAL	3.15929	0.00645774	-0.536345	0.778433	-0.356904	0.796741	-4.05254	0.00293381	-0.262625	0.976707
Vitvi11g01361	phenylalanine ammonia-lyase 2 (AT3G53260 similarity)	16.2.1.1	secondary metabolism.phenylpropanoids.lignin biosynthesis.PAL	3.56719	4.95325e-05	2.20372	0.0561948	-2.05726	0.0449527	-3.42072	3.31954e-05	1.03328	0.976707
Vitvi13g00622	K10775 - phenylalanine ammonia-lyase (E4.3.1.24) (1 of 5)	16.2.1.1	secondary metabolism.phenylpropanoids.lignin biosynthesis.PAL	1.17245	0.0397646	3.33823	3.4448e-05	0.676863	0.191869	2.84264	3.09251e-05	-0.0529702	0.976707
Vitvi16g00054	phenyl alanine ammonia-lyase 3 (AT5G04230 similarity)	16.2.1.1	secondary metabolism.phenylpropanoids.lignin biosynthesis.PAL	2.77444	0.00234787	1.10589	0.0599376	1.94714	0.0170094	0.278591	0.538421	-0.0999038	0.976707
Vitvi16g00057	phenyl alanine ammonia-lyase 3 (AT5G04230 similarity)	16.2.1.1	secondary metabolism.phenylpropanoids.lignin biosynthesis.PAL	4.24827	0.00250964	0.261744	0.736865	3.6252	0.00464477	-0.361328	0.52349	1.03165	0.976707
Vitvi16g01502	phenyl alanine ammonia-lyase 3 (AT5G04230 similarity)	16.2.1.1	secondary metabolism.phenylpropanoids.lignin biosynthesis.PAL	2.3341	0.0324218	0.653876	0.418371	2.14213	0.0367298	0.461909	0.484331	0.581758	0.976707
Vitvi16g01503	PTHR10362//PTHR10362:SF17 - HISTIDINE AMMONIA-LYASE // SUBFAMILY NOT NAMED (1 of 10)	16.2.1.1	secondary metabolism.phenylpropanoids.lignin biosynthesis.PAL	2.62898	0.0126104	0.311216	0.660767	2.65677	0.00764545	0.33901	0.551368	-0.0647928	0.99179
Vitvi16g01507	phenyl alanine ammonia-lyase 3 (AT5G04230 similarity)	16.2.1.1	secondary metabolism.phenylpropanoids.lignin biosynthesis.PAL	2.56156	0.0381883	-0.191013	0.858527	2.59248	0.0254425	-0.160098	0.850445	0.741256	0.976707
Vitvi02g00283	cinnamyl-alcohol dehydrogenase (AT1G72680 similarity)	16.2.1.10	secondary metabolism.phenylpropanoids.lignin biosynthesis.CAD	-0.279079	0.14692	-1.0544	0.0052674	-1.8096	1.19489e-06	-2.58491	5.01471e-07	-0.0165497	0.987883
Vitvi03g00564	GroES-like zinc-binding alcohol dehydrogenase family protein (AT3G19450 similarity)	16.2.1.10	secondary metabolism.phenylpropanoids.lignin biosynthesis.CAD	-0.452651	0.0455563	-0.314516	0.149794	-0.495169	0.0185978	-0.357034	0.0724445	-0.0135028	0.993601
Vitvi04g01585	cinnamyl alcohol dehydrogenase 9 (AT4G39330 similarity)	16.2.1.10	secondary metabolism.phenylpropanoids.lignin biosynthesis.CAD	-1.12868	0.0139281	-1.70574	0.0244372	-1.11777	0.0118604	-1.69483	0.0127453	0.180601	0.976707
Vitvi07g01673	GroES-like zinc-binding alcohol dehydrogenase family protein (AT3G19450 similarity)	16.2.1.10	secondary metabolism.phenylpropanoids.lignin biosynthesis.CAD	3.2063	0.00252686	0.826319	0.110208	3.74404	0.000338429	1.36406	0.00798308	-0.0309527	0.995028
Vitvi07g02553	cinnamyl alcohol dehydrogenase 6 (AT4G37970 similarity)	16.2.1.10	secondary metabolism.phenylpropanoids.lignin biosynthesis.CAD	-0.465061	0.405367	-0.791106	0.12723	0.851518	0.0596199	0.525473	0.306106	-0.742235	0.976707
Vitvi07g02555	cinnamyl alcohol dehydrogenase 8 (AT4G37990 similarity)	16.2.1.10	secondary metabolism.phenylpropanoids.lignin biosynthesis.CAD	4.21941	0.00490937	2.53558	0.00239574	4.39147	0.00216206	2.70764	0.000438756	0.435123	0.976707
Vitvi07g02556	cinnamyl alcohol dehydrogenase 8 (AT4G37990 similarity)	16.2.1.10	secondary metabolism.phenylpropanoids.lignin biosynthesis.CAD	-1.2113	0.279673	-5.40867	0.000752441	2.3409	0.00395715	-1.85647	0.177601	-0.127089	0.976707
Vitvi07g02561	cinnamyl alcohol dehydrogenase 9 (AT4G39330 similarity)	16.2.1.10	secondary metabolism.phenylpropanoids.lignin biosynthesis.CAD	1.47262	0.211096	-1.20914	0.454184	0.50357	0.688017	-2.17819	0.0876421	-0.9681	0.976707
Vitvi07g03081	cinnamyl alcohol dehydrogenase 6 (AT4G37970 similarity)	16.2.1.10	secondary metabolism.phenylpropanoids.lignin biosynthesis.CAD	-1.56456	0.0447748	-1.39873	0.0583678	0.672365	0.239924	0.838194	0.2661	-1.27832	0.976707
Vitvi07g03083	cinnamyl alcohol dehydrogenase 7 (AT4G37980 similarity)	16.2.1.10	secondary metabolism.phenylpropanoids.lignin biosynthesis.CAD	0.415718	0.49725	-0.892823	0.402852	-2.12885	0.00463159	-3.43739	0.000631302	-0.126829	0.976707
Vitvi07g03084	cinnamyl alcohol dehydrogenase 9 (AT4G39330 similarity)	16.2.1.10	secondary metabolism.phenylpropanoids.lignin biosynthesis.CAD	1.67497	0.187617	-1.01236	0.513359	1.08671	0.390071	-1.60062	0.186768	0.194931	0.976707
Vitvi18g01167	cinnamyl alcohol dehydrogenase 9 (AT4G39330 similarity)	16.2.1.10	secondary metabolism.phenylpropanoids.lignin biosynthesis.CAD	-0.226681	0.734754	-0.405667	0.827324	-3.618	0.0022351	-3.79698	0.00326555	0.219139	0.976707
Vitvi06g00803	cinnamate-4-hydroxylase (AT2G30490 similarity)	16.2.1.2	secondary metabolism.phenylpropanoids.lignin biosynthesis.C4H	1.47363	0.00102864	1.73385	0.000473682	1.03946	0.0050781	1.29968	0.00195402	0.158665	0.976707
Vitvi11g00924	cinnamate-4-hydroxylase (AT2G30490 similarity)	16.2.1.2	secondary metabolism.phenylpropanoids.lignin biosynthesis.C4H	2.91655	0.00298838	1.74461	0.00272083	2.69105	0.00313653	1.51911	0.00205239	0.125696	0.976707
Vitvi01g01561	AMP-dependent synthetase and ligase family protein (AT5G63380 similarity)	16.2.1.3	secondary metabolism.phenylpropanoids.lignin biosynthesis.4CL	0.795648	0.0163365	0.245325	0.488467	0.312998	0.316927	-0.237324	0.388658	0.134968	0.976707
Vitvi06g01318	AMP-dependent synthetase and ligase family protein (AT4G05160 similarity)	16.2.1.3	secondary metabolism.phenylpropanoids.lignin biosynthesis.4CL	0.406936	0.00956266	-0.175376	0.238533	0.470546	0.00193445	-0.111766	0.399739	-0.110727	0.976707
Vitvi11g01257	4-coumarate:CoA ligase 2 (AT3G21240 similarity)	16.2.1.3	secondary metabolism.phenylpropanoids.lignin biosynthesis.4CL	-0.344404	0.155776	0.808151	0.0032347	-1.34461	2.09759e-05	-0.192056	0.378	-0.16901	0.976707
Vitvi13g00701	K10526 - OPC-8:0 CoA ligase 1 (OPCL1) (1 of 3)	16.2.1.3	secondary metabolism.phenylpropanoids.lignin biosynthesis.4CL	-0.764674	0.0235391	0.54015	0.141125	-0.697714	0.0298803	0.60711	0.0570261	-0.20771	0.976707
Vitvi14g01589	AMP-dependent synthetase and ligase family protein (AT5G63380 similarity)	16.2.1.3	secondary metabolism.phenylpropanoids.lignin biosynthesis.4CL	-0.526817	0.393828	-0.459566	0.720327	-2.11579	0.0107663	-2.04854	0.0260205	-0.0754538	0.981904
Vitvi16g00139	#N/A	16.2.1.3	secondary metabolism.phenylpropanoids.lignin biosynthesis.4CL	0.163105	0.797603	1.01488	0.0871384	0.0744313	0.894114	0.926203	0.0786342	-0.140609	0.976707
Vitvi17g00148	AMP-dependent synthetase and ligase family protein (AT5G63380 similarity)	16.2.1.3	secondary metabolism.phenylpropanoids.lignin biosynthesis.4CL	-1.70212	0.000372942	-0.785798	0.018655	1.5217	8.2501e-05	2.43803	5.63848e-06	0.00027698	0.999745
Vitvi18g00124	OPC-8:0 CoA ligase1 (AT1G20510 similarity)	16.2.1.3	secondary metabolism.phenylpropanoids.lignin biosynthesis.4CL	-1.28462	0.00128456	-0.778421	0.14225	-1.71496	0.000148227	-1.20876	0.0108137	-0.219473	0.976707
Vitvi18g00126	OPC-8:0 CoA ligase1 (AT1G20510 similarity)	16.2.1.3	secondary metabolism.phenylpropanoids.lignin biosynthesis.4CL	-1.1112	9.27856e-05	-0.115423	0.592818	-1.20046	1.29967e-05	-0.204677	0.258965	-0.0571394	0.976707
Vitvi09g01229	hydroxycinnamoyl-CoA shikimate/quinate hydroxycinnamoyl transferase (AT5G48930 similarity)	16.2.1.4	secondary metabolism.phenylpropanoids.lignin biosynthesis.HCT	0.308046	0.425717	-1.28968	0.00340863	0.7242	0.0414601	-0.873527	0.0180755	0.162753	0.976707
Vitvi11g00720	hydroxycinnamoyl-CoA shikimate/quinate hydroxycinnamoyl transferase (AT5G48930 similarity)	16.2.1.4	secondary metabolism.phenylpropanoids.lignin biosynthesis.HCT	1.38918	0.0623216	0.487862	0.320631	2.86075	0.000311364	1.95943	0.000653013	-0.0268675	0.977156
Vitvi11g00735	spermidine hydroxycinnamoyl transferase (AT2G19070 similarity)	16.2.1.4	secondary metabolism.phenylpropanoids.lignin biosynthesis.HCT	-0.940055	0.151991	-0.446675	0.684812	-1.60231	0.0276794	-1.10893	0.174862	-0.615221	0.976707
Vitvi02g00717	NAD(P)-binding Rossmann-fold superfamily protein (AT2G23910 similarity)	16.2.1.7	secondary metabolism.phenylpropanoids.lignin biosynthesis.CCR1	2.52725	0.00111839	2.64862	6.19505e-05	2.83049	0.000198269	2.95186	6.39354e-06	-0.172189	0.976707
Vitvi14g01264	NAD(P)-binding Rossmann-fold superfamily protein (AT5G14700 similarity)	16.2.1.7	secondary metabolism.phenylpropanoids.lignin biosynthesis.CCR1	1.1482	0.0141963	3.13522	3.75021e-05	-0.902	0.0798655	1.08502	0.00529089	0.229676	0.976707
Vitvi14g01757	NAD(P)-binding Rossmann-fold superfamily protein (AT5G14700 similarity)	16.2.1.7	secondary metabolism.phenylpropanoids.lignin biosynthesis.CCR1	0.976691	0.000421157	-0.394101	0.0901762	0.78644	0.00122803	-0.584351	0.00728611	-0.061121	0.976707
Vitvi16g00095	NAD(P)-binding Rossmann-fold superfamily protein (AT2G23910 similarity)	16.2.1.7	secondary metabolism.phenylpropanoids.lignin biosynthesis.CCR1	-0.101948	0.810774	-0.751008	0.084074	-0.89572	0.0170584	-1.54478	0.000701282	-0.114055	0.976707
Vitvi04g00107	Alkaline phytoceramidase (aPHC) (AT5G11870 similarity)	16.4.1	secondary metabolism.N misc.alkaloid-like	-0.558333	0.0283056	-0.607723	0.0378233	-0.437388	0.0589545	-0.486779	0.0571167	0.0855944	0.976707
Vitvi04g01549	PF00176//PF03088 - SNF2 family N-terminal domain (SNF2_N) // Strictosidine synthase (Str_synth) (1 of 1)	16.4.1	secondary metabolism.N misc.alkaloid-like	0.955038	0.23164	1.44585	0.00395742	2.27929	0.00268447	2.77009	4.08644e-05	-1.1147	0.976707
Vitvi04g01550	Calcium-dependent phosphotriesterase superfamily protein (AT3G51430 similarity)	16.4.1	secondary metabolism.N misc.alkaloid-like	-0.977445	0.0052608	-1.22569	0.000570501	1.83753	6.24133e-06	1.58928	5.07573e-05	-0.337964	0.976707
Vitvi04g02190	Calcium-dependent phosphotriesterase superfamily protein (AT3G51430 similarity)	16.4.1	secondary metabolism.N misc.alkaloid-like	2.78537	0.0205401	2.23049	0.000455186	3.57599	0.00223356	3.02112	2.76879e-05	-0.0834594	0.976707
Vitvi04g02192	Calcium-dependent phosphotriesterase superfamily protein (AT3G51430 similarity)	16.4.1	secondary metabolism.N misc.alkaloid-like	-0.209917	0.567695	-0.0904229	0.828179	0.115698	0.727924	0.235192	0.46912	-0.291217	0.976707
Vitvi04g02194	Calcium-dependent phosphotriesterase superfamily protein (AT3G51430 similarity)	16.4.1	secondary metabolism.N misc.alkaloid-like	0.0413534	0.929136	-0.402781	0.284648	0.977507	0.00896095	0.533373	0.133974	-0.0308599	0.977759
Vitvi04g02197	Calcium-dependent phosphotriesterase superfamily protein (AT3G51430 similarity)	16.4.1	secondary metabolism.N misc.alkaloid-like	0.0956955	0.770559	-0.0500641	0.899841	0.0158059	0.959105	-0.129954	0.661793	0.13229	0.976707
Vitvi06g00966	strictosidine synthase-like 3 (AT1G08470 similarity)	16.4.1	secondary metabolism.N misc.alkaloid-like	0.578247	0.000552457	0.720503	0.000108929	0.136962	0.264068	0.279218	0.0305094	-0.015438	0.976707
Vitvi07g00696	Pyridoxal phosphate (PLP)-dependent transferases superfamily protein (AT2G20340 similarity)	16.4.1	secondary metabolism.N misc.alkaloid-like	-0.842742	0.0006867	-0.694803	0.00863248	-1.07553	4.55992e-05	-0.927588	0.000426125	0.0120675	0.990411
Vitvi08g01656	strictosidine synthase-like 2 (AT2G41290 similarity)	16.4.1	secondary metabolism.N misc.alkaloid-like	-1.93739	7.58664e-05	-1.09967	0.459137	-8.14112	6.38327e-07	-7.3034	2.58536e-06	-0.283051	0.976707
Vitvi08g01657	Calcium-dependent phosphotriesterase superfamily protein (AT3G57030 similarity)	16.4.1	secondary metabolism.N misc.alkaloid-like	0.108115	0.438875	-0.197421	0.156963	-0.0465703	0.716283	-0.352106	0.00878533	0.045124	0.976707
Vitvi11g01328	strictosidine synthase-like 4 (AT3G51420 similarity)	16.4.1	secondary metabolism.N misc.alkaloid-like	2.32493	0.155007	1.92559	0.000727698	5.38738	0.000761023	4.98804	1.2755e-05	-0.324349	0.976707
Vitvi11g01329	Calcium-dependent phosphotriesterase superfamily protein (AT3G51430 similarity)	16.4.1	secondary metabolism.N misc.alkaloid-like	-0.239875	0.507187	-0.276594	0.340021	2.13227	3.44972e-06	2.09555	4.82e-06	-0.275626	0.976707
Vitvi11g01330	strictosidine synthase-like 4 (AT3G51420 similarity)	16.4.1	secondary metabolism.N misc.alkaloid-like	-0.473523	0.0689983	-1.57316	0.00101835	-0.519937	0.0417946	-1.61957	0.000256682	-0.0825413	0.976707
Vitvi05g00117	aldehyde dehydrogenase 22A1 (AT3G66658 similarity)	16.4.2.1	secondary metabolism.N misc.betaine.betaine-aldehyde dehydrogenase	-0.108563	0.533978	0.0609462	0.794449	-0.713473	0.000504567	-0.543963	0.0040922	-0.098894	0.976707
Vitvi14g01874	aldehyde dehydrogenase 10A8 (AT1G74920 similarity)	16.4.2.1	secondary metabolism.N misc.betaine.betaine-aldehyde dehydrogenase	0.0135962	0.971915	1.33765	0.00149809	-1.39235	0.000430115	-0.0683045	0.82826	0.190309	0.976707
Vitvi17g01525	aldehyde dehydrogenase 10A9 (AT3G48170 similarity)	16.4.2.1	secondary metabolism.N misc.betaine.betaine-aldehyde dehydrogenase	0.211488	0.0499904	0.313824	0.00720217	0.288592	0.00593706	0.390928	0.000742679	-0.0565516	0.976707
Vitvi17g01527	aldehyde dehydrogenase 10A8 (AT1G74920 similarity)	16.4.2.1	secondary metabolism.N misc.betaine.betaine-aldehyde dehydrogenase	-0.0787697	0.904849	0.551444	0.588751	-2.3227	0.00431915	-1.69249	0.0194352	-0.134923	0.976707
Vitvi05g00800	cyanase (AT3G23490 similarity)	16.4.3.1	secondary metabolism.N misc.cyanogenic glycosides.cyanase	0.0658969	0.670589	0.0389513	0.818139	0.0592201	0.661265	0.0322745	0.81645	0.0684047	0.976707
Vitvi07g01849	chloroplast-localized ISCA-like protein (AT1G10500 similarity)	16.5	secondary metabolism.sulfur-containing	-0.173739	0.524984	-0.391447	0.149646	0.579594	0.0224553	0.361886	0.130931	-0.00826383	0.99559
Vitvi02g00521	Flavin-binding monooxygenase family protein (AT1G63370 similarity)	16.5.1.1.1.10	secondary metabolism.sulfur-containing.glucosinolates.synthesis.aliphatic.flavin-containing monooxygenase	1.10337	0.00998686	0.257186	0.733852	-1.3076	0.0180204	-2.15378	0.000290949	-0.419254	0.976707
Vitvi02g00524	Flavin-binding monooxygenase family protein (AT1G62620 similarity)	16.5.1.1.1.10	secondary metabolism.sulfur-containing.glucosinolates.synthesis.aliphatic.flavin-containing monooxygenase	-0.215897	0.489972	-0.297743	0.327305	0.538985	0.0470226	0.457139	0.102827	-0.0370138	0.976707
Vitvi02g01683	Flavin-binding monooxygenase family protein (AT1G62620 similarity)	16.5.1.1.1.10	secondary metabolism.sulfur-containing.glucosinolates.synthesis.aliphatic.flavin-containing monooxygenase	-0.180374	0.350692	0.0739194	0.745613	0.026794	0.886982	0.281087	0.117276	-0.10507	0.976707
Vitvi17g00662	Flavin-binding monooxygenase family protein (AT5G07800 similarity)	16.5.1.1.1.10	secondary metabolism.sulfur-containing.glucosinolates.synthesis.aliphatic.flavin-containing monooxygenase	-1.09642	0.00847355	-0.14905	0.894059	-3.84266	1.82642e-05	-2.89529	0.000484605	-0.175981	0.976707
Vitvi02g01473	senescence-related gene 1 (AT1G17020 similarity)	16.5.1.1.1.11	secondary metabolism.sulfur-containing.glucosinolates.synthesis.aliphatic.glucosinolate 2-oxoglutarate-dependent dioxygenase (AOP)	-0.148877	0.817274	-0.753097	0.332701	-0.239522	0.678884	-0.843742	0.19607	0.161416	0.976707
Vitvi02g01479	senescence-related gene 1 (AT1G17020 similarity)	16.5.1.1.1.11	secondary metabolism.sulfur-containing.glucosinolates.synthesis.aliphatic.glucosinolate 2-oxoglutarate-dependent dioxygenase (AOP)	-0.452737	0.190974	-0.774144	0.253118	-2.29831	6.73039e-05	-2.61971	0.000129349	0.102541	0.976707
Vitvi05g00295	2-oxoglutarate (2OG) and Fe(II)-dependent oxygenase superfamily protein (AT3G21420 similarity)	16.5.1.1.1.11	secondary metabolism.sulfur-containing.glucosinolates.synthesis.aliphatic.glucosinolate 2-oxoglutarate-dependent dioxygenase (AOP)	1.80337	4.06115e-05	-0.26918	0.367665	1.94992	5.63021e-06	-0.122624	0.649338	0.085978	0.976707
Vitvi09g00449	2-oxoglutarate (2OG) and Fe(II)-dependent oxygenase superfamily protein (AT1G52820 similarity)	16.5.1.1.1.11	secondary metabolism.sulfur-containing.glucosinolates.synthesis.aliphatic.glucosinolate 2-oxoglutarate-dependent dioxygenase (AOP)	-1.29232	0.0466745	-2.5537	0.0563155	-3.03418	0.00136151	-4.29555	0.00056114	0.857902	0.976707
Vitvi09g00450	2-oxoglutarate (2OG) and Fe(II)-dependent oxygenase superfamily protein (AT1G52800 similarity)	16.5.1.1.1.11	secondary metabolism.sulfur-containing.glucosinolates.synthesis.aliphatic.glucosinolate 2-oxoglutarate-dependent dioxygenase (AOP)	1.6103	0.0982032	-0.443375	0.796218	-0.610248	0.605959	-2.66392	0.0230587	0.689449	0.976707
Vitvi10g00694	senescence-related gene 1 (AT1G17020 similarity)	16.5.1.1.1.11	secondary metabolism.sulfur-containing.glucosinolates.synthesis.aliphatic.glucosinolate 2-oxoglutarate-dependent dioxygenase (AOP)	3.78474	0.0324498	3.65832	2.91347e-05	4.68729	0.00556951	4.56087	2.84405e-06	-0.126672	0.984058
Vitvi10g01831	senescence-related gene 1 (AT1G17020 similarity)	16.5.1.1.1.11	secondary metabolism.sulfur-containing.glucosinolates.synthesis.aliphatic.glucosinolate 2-oxoglutarate-dependent dioxygenase (AOP)	0.797772	0.0043973	-0.121904	0.653061	0.822892	0.00222026	-0.0967838	0.666427	-0.017356	0.981329
Vitvi10g01832	senescence-related gene 1 (AT1G17020 similarity)	16.5.1.1.1.11	secondary metabolism.sulfur-containing.glucosinolates.synthesis.aliphatic.glucosinolate 2-oxoglutarate-dependent dioxygenase (AOP)	-1.38545	0.00572979	-2.67164	0.00138591	-0.597319	0.125212	-1.88351	0.00814116	-0.298428	0.976707
Vitvi13g00329	2-oxoglutarate (2OG) and Fe(II)-dependent oxygenase superfamily protein (AT3G21420 similarity)	16.5.1.1.1.11	secondary metabolism.sulfur-containing.glucosinolates.synthesis.aliphatic.glucosinolate 2-oxoglutarate-dependent dioxygenase (AOP)	1.5632	0.016939	0.495783	0.314006	1.63569	0.00891895	0.568268	0.171559	0.732566	0.976707
Vitvi15g00510	senescence-related gene 1 (AT1G17020 similarity)	16.5.1.1.1.11	secondary metabolism.sulfur-containing.glucosinolates.synthesis.aliphatic.glucosinolate 2-oxoglutarate-dependent dioxygenase (AOP)	0.71554	0.0454625	-0.324813	0.755736	-2.86572	0.000184665	-3.90607	2.9521e-05	0.226639	0.976707
Vitvi01g00357	2-oxoglutarate (2OG) and Fe(II)-dependent oxygenase superfamily protein (AT3G18210 similarity)	16.5.1.1.1.13	secondary metabolism.sulfur-containing.glucosinolates.synthesis.aliphatic.2-oxoglutarate-dependent dioxygenase	-0.981131	0.000142211	-0.514023	0.0668199	-1.24334	1.21207e-05	-0.776235	0.00313221	-0.13142	0.976707
Vitvi02g01722	2-oxoglutarate (2OG) and Fe(II)-dependent oxygenase superfamily protein (AT4G16770 similarity)	16.5.1.1.1.13	secondary metabolism.sulfur-containing.glucosinolates.synthesis.aliphatic.2-oxoglutarate-dependent dioxygenase	0.812284	0.00186649	0.311047	0.180879	0.480016	0.0355282	-0.0212208	0.916086	-0.258895	0.976707
Vitvi04g01448	2-oxoglutarate (2OG) and Fe(II)-dependent oxygenase superfamily protein (AT2G17970 similarity)	16.5.1.1.1.13	secondary metabolism.sulfur-containing.glucosinolates.synthesis.aliphatic.2-oxoglutarate-dependent dioxygenase	0.270407	0.0269651	0.0541514	0.672174	0.941129	6.68502e-07	0.724874	7.49307e-06	-0.0964961	0.976707
Vitvi04g02148	2-oxoglutarate (2OG) and Fe(II)-dependent oxygenase superfamily protein (AT2G17970 similarity)	16.5.1.1.1.13	secondary metabolism.sulfur-containing.glucosinolates.synthesis.aliphatic.2-oxoglutarate-dependent dioxygenase	-0.664581	0.00300458	-1.11088	0.000212606	0.0248847	0.893785	-0.421418	0.0509135	0.0388374	0.976707
Vitvi04g02185	2-oxoglutarate (2OG) and Fe(II)-dependent oxygenase superfamily protein (AT5G66060 similarity)	16.5.1.1.1.13	secondary metabolism.sulfur-containing.glucosinolates.synthesis.aliphatic.2-oxoglutarate-dependent dioxygenase	0.319969	0.117456	1.0344	0.000146267	0.200378	0.283614	0.914807	0.000118051	0.243791	0.976707
Vitvi11g00271	2-oxoglutarate (2OG) and Fe(II)-dependent oxygenase superfamily protein (AT1G35190 similarity)	16.5.1.1.1.13	secondary metabolism.sulfur-containing.glucosinolates.synthesis.aliphatic.2-oxoglutarate-dependent dioxygenase	0.690828	0.000849503	0.190183	0.286205	0.0387321	0.814154	-0.461913	0.00694761	0.110858	0.976707
Vitvi12g01868	K10767 - alkylated DNA repair protein alkB homolog 5 (ALKBH5) (1 of 1)	16.5.1.1.1.13	secondary metabolism.sulfur-containing.glucosinolates.synthesis.aliphatic.2-oxoglutarate-dependent dioxygenase	0.317816	0.101314	0.239115	0.225762	0.334638	0.0675026	0.255936	0.13289	0.0336774	0.976707
Vitvi17g00269	2-oxoglutarate (2OG) and Fe(II)-dependent oxygenase superfamily protein (AT3G18210 similarity)	16.5.1.1.1.13	secondary metabolism.sulfur-containing.glucosinolates.synthesis.aliphatic.2-oxoglutarate-dependent dioxygenase	-0.175581	0.351378	-0.262688	0.249214	-0.492149	0.0110998	-0.579256	0.00588763	-0.0933072	0.976707
Vitvi18g00172	2-oxoglutarate (2OG) and Fe(II)-dependent oxygenase superfamily protein (AT1G20270 similarity)	16.5.1.1.1.13	secondary metabolism.sulfur-containing.glucosinolates.synthesis.aliphatic.2-oxoglutarate-dependent dioxygenase	0.218713	0.120332	0.301318	0.0400353	0.245148	0.0646473	0.327753	0.0133857	-0.00966839	0.985844
Vitvi12g00089	PF14111 - Domain of unknown function (DUF4283) (DUF4283) (1 of 10)	16.5.1.1.1.2	secondary metabolism.sulfur-containing.glucosinolates.synthesis.aliphatic.methylthioalkylmalate synthase (MAM)	-0.0649362	0.605836	0.44543	0.00161526	0.129661	0.235716	0.640027	3.12464e-05	-0.0564348	0.976707
Vitvi12g00727	Galactose oxidase/kelch repeat superfamily protein (AT3G07720 similarity)	16.5.1.3.2	secondary metabolism.sulfur-containing.glucosinolates.degradation.nitrilespecifier protein	-0.299453	0.0643462	-0.26653	0.258916	-1.25297	3.99323e-06	-1.22005	1.28817e-05	-0.087745	0.976707
Vitvi02g01609	nitrilase 4 (AT5G22300 similarity)	16.5.1.3.3	secondary metabolism.sulfur-containing.glucosinolates.degradation.nitrilase	1.20637	0.5167	1.90083	0.0174706	5.40621	0.000562045	6.10067	0.000120624	0.0213845	0.976707
Vitvi02g01613	nitrilase 4 (AT5G22300 similarity)	16.5.1.3.3	secondary metabolism.sulfur-containing.glucosinolates.degradation.nitrilase	0.32863	0.886408	1.76187	0.0078262	6.3521	0.00029021	7.78534	3.89539e-05	-1.13659	0.976707
Vitvi02g01615	nitrilase 4 (AT5G22300 similarity)	16.5.1.3.3	secondary metabolism.sulfur-containing.glucosinolates.degradation.nitrilase	0.348666	0.314285	-0.035065	0.923805	1.31481	0.00041397	0.931075	0.00371763	0.0802758	0.976707
Vitvi02g01621	nitrilase 4 (AT5G22300 similarity)	16.5.1.3.3	secondary metabolism.sulfur-containing.glucosinolates.degradation.nitrilase	-0.166041	0.808604	-0.512258	0.415416	0.685148	0.195421	0.338931	0.565121	-0.342589	0.976707
Vitvi06g01533	nitrilase 4 (AT5G22300 similarity)	16.5.1.3.3	secondary metabolism.sulfur-containing.glucosinolates.degradation.nitrilase	0.145631	0.398508	-0.115263	0.526481	0.297195	0.0587234	0.0363008	0.823422	0.113691	0.976707
Vitvi17g00889	tryptophan aminotransferase related 2 (AT4G24670 similarity)	16.5.99.1	secondary metabolism.sulfur-containing.misc.alliinase	-0.66157	0.00965141	0.0574201	0.909826	-2.19446	4.08447e-06	-1.47546	0.000267586	0.0367587	0.976707
Vitvi18g01562	Pyridoxal phosphate (PLP)-dependent transferases superfamily protein (AT1G34060 similarity)	16.5.99.1	secondary metabolism.sulfur-containing.misc.alliinase	-0.918815	0.00704918	-1.31844	0.0901762	-2.8213	8.43227e-06	-3.22092	8.70491e-05	0.250562	0.976707
Vitvi18g01570	Pyridoxal phosphate (PLP)-dependent transferases superfamily protein (AT1G34060 similarity)	16.5.99.1	secondary metabolism.sulfur-containing.misc.alliinase	-1.04928	0.0334815	-2.16184	0.00204123	-0.494109	0.253017	-1.60667	0.00709903	0.244186	0.976707
Vitvi03g01897	acyl-CoA sterol acyl transferase 1 (AT3G51970 similarity)	16.7	secondary metabolism.wax	-0.497426	0.0942958	-1.60426	0.00961164	-1.51724	0.000235467	-2.62408	5.9253e-05	0.108273	0.976707
Vitvi09g01887	Fatty acid hydroxylase superfamily (AT5G57800 similarity)	16.7	secondary metabolism.wax	-0.22844	0.691106	0.221677	0.922069	-7.92532	1.58565e-05	-7.4752	2.86845e-05	0.528552	0.976707
Vitvi09g01889	Fatty acid hydroxylase superfamily (AT5G57800 similarity)	16.7	secondary metabolism.wax	0.352784	0.482072	-0.64318	0.828412	-8.35893	0.000123965	-9.3549	4.50543e-05	0.458103	0.976707
Vitvi11g00835	Fatty acid hydroxylase superfamily (AT5G57800 similarity)	16.7	secondary metabolism.wax	-0.997499	0.00126088	-0.975538	0.00851902	-2.21648	7.34975e-07	-2.19452	3.75921e-06	0.314759	0.976707
Vitvi19g02042	MBOAT (membrane bound O-acyl transferase) family protein (AT5G55340 similarity)	16.7	secondary metabolism.wax	1.00667	0.126608	0.698324	0.0529942	2.77776	9.11295e-05	2.46942	2.58983e-05	-0.760748	0.976707
Vitvi18g00808	NAD(P)-binding Rossmann-fold superfamily protein (AT4G33360 similarity)	16.8	secondary metabolism.flavonoids	0.447354	0.00927322	0.596735	0.00127464	0.584607	0.000810689	0.733988	8.65532e-05	-0.11237	0.976707
Vitvi08g00656	2-oxoglutarate (2OG) and Fe(II)-dependent oxygenase superfamily protein (AT5G05600 similarity)	16.8.1	secondary metabolism.flavonoids.anthocyanins	3.67548	0.0871577	0.344461	0.651838	5.73061	0.00516213	2.39959	0.00788049	-2.24729	0.976707
Vitvi13g00055	2-oxoglutarate (2OG) and Fe(II)-dependent oxygenase superfamily protein (AT5G05600 similarity)	16.8.1	secondary metabolism.flavonoids.anthocyanins	0.12768	0.759274	-0.294918	0.487323	0.406905	0.246239	-0.0156927	0.968166	-0.33243	0.976707
Vitvi02g00435	leucoanthocyanidin dioxygenase (AT4G22880 similarity)	16.8.1.1	secondary metabolism.flavonoids.anthocyanins.leucocyanidin dioxygenase	2.96099	1.00107e-05	4.05317	1.50766e-06	1.02389	0.00868862	2.11608	0.000110908	0.248784	0.976707
Vitvi07g01412	UDP-Glycosyltransferase superfamily protein (AT2G22590 similarity)	16.8.1.12	secondary metabolism.flavonoids.anthocyanins.anthocyanidin 3-O-glucosyltransferase	0.772191	0.183991	-0.936087	0.287507	-0.25742	0.687931	-1.9657	0.00963473	-0.0596378	0.976707
Vitvi07g01413	UDP-Glycosyltransferase superfamily protein (AT5G65550 similarity)	16.8.1.12	secondary metabolism.flavonoids.anthocyanins.anthocyanidin 3-O-glucosyltransferase	1.47452	2.57024e-05	0.375288	0.0821235	2.90213	1.98813e-08	1.80289	4.2877e-07	-0.0104304	0.992423
Vitvi07g01414	UDP-Glycosyltransferase superfamily protein (AT5G65550 similarity)	16.8.1.12	secondary metabolism.flavonoids.anthocyanins.anthocyanidin 3-O-glucosyltransferase	1.29977	0.00195453	-0.64526	0.0433579	1.92017	2.92719e-05	-0.0248605	0.934732	0.00928727	0.989853
Vitvi11g00145	PTHR11926:SF360 - UDP-GLYCOSYLTRANSFERASE 91A1-RELATED (1 of 2)	16.8.1.12	secondary metabolism.flavonoids.anthocyanins.anthocyanidin 3-O-glucosyltransferase	-0.772844	0.0486255	-1.32997	0.0594892	-1.41293	0.0024181	-1.97005	0.00273394	-0.136299	0.976707
Vitvi15g01073	UDP-Glycosyltransferase superfamily protein (AT2G22590 similarity)	16.8.1.12	secondary metabolism.flavonoids.anthocyanins.anthocyanidin 3-O-glucosyltransferase	0.63968	0.227445	-0.177105	0.662475	2.19774	0.000124742	1.38095	0.00182532	-0.000982659	0.999278
Vitvi15g01075	UDP-Glycosyltransferase superfamily protein (AT2G22590 similarity)	16.8.1.12	secondary metabolism.flavonoids.anthocyanins.anthocyanidin 3-O-glucosyltransferase	-0.164055	0.8506	-1.7754	0.0177337	1.74689	0.00759294	0.135545	0.861985	0.171623	0.976707
Vitvi15g01643	UDP-Glycosyltransferase superfamily protein (AT2G22590 similarity)	16.8.1.12	secondary metabolism.flavonoids.anthocyanins.anthocyanidin 3-O-glucosyltransferase	0.192712	0.785605	-1.69847	0.00901188	1.89305	0.00196049	0.00186788	0.997552	-0.0195953	0.991481
Vitvi01g00556	NAD(P)-linked oxidoreductase superfamily protein (AT1G59960 similarity)	16.8.2	secondary metabolism.flavonoids.chalcones	1.6801	0.00027823	-1.34083	0.00193194	4.27124	4.00036e-08	1.25031	0.000921668	0.157233	0.976707
Vitvi01g00557	NAD(P)-linked oxidoreductase superfamily protein (AT1G59960 similarity)	16.8.2	secondary metabolism.flavonoids.chalcones	1.52542	1.63755e-05	0.532867	0.0198963	2.06502	2.21785e-07	1.07246	5.5848e-05	0.407609	0.976707
Vitvi01g00558	NAD(P)-linked oxidoreductase superfamily protein (AT1G59960 similarity)	16.8.2	secondary metabolism.flavonoids.chalcones	1.95007	0.00059159	-0.700438	0.252324	0.345182	0.486026	-2.30533	0.000180229	0.0703679	0.976707
Vitvi01g02009	NAD(P)-linked oxidoreductase superfamily protein (AT1G59960 similarity)	16.8.2	secondary metabolism.flavonoids.chalcones	2.59138	5.44854e-05	0.199533	0.504807	6.48932	5.87299e-09	4.09747	8.90472e-09	-0.366513	0.976707
Vitvi03g00086	#N/A	16.8.2	secondary metabolism.flavonoids.chalcones	-0.365877	0.655028	1.07298	0.10913	0.257587	0.711008	1.69644	0.011321	0.323186	0.976707
Vitvi05g00018	NAD(P)-linked oxidoreductase superfamily protein (AT1G59960 similarity)	16.8.2	secondary metabolism.flavonoids.chalcones	-1.47301	0.00222689	-0.258285	0.678815	-1.43372	0.00200433	-0.218992	0.667395	-0.0367349	0.976707
Vitvi05g01740	NAD(P)-linked oxidoreductase superfamily protein (AT1G59960 similarity)	16.8.2	secondary metabolism.flavonoids.chalcones	-2.07802	0.00692454	-1.69516	0.0910838	-1.18031	0.0452246	-0.797446	0.392833	0.119483	0.976707
Vitvi13g01911	Chalcone-flavanone isomerase family protein (AT5G05270 similarity)	16.8.2	secondary metabolism.flavonoids.chalcones	1.4025	0.000514038	2.42348	7.87153e-06	-0.136452	0.639246	0.884526	0.00880699	-0.00530298	0.998331
Vitvi18g00706	NAD(P)-linked oxidoreductase superfamily protein (AT1G59960 similarity)	16.8.2	secondary metabolism.flavonoids.chalcones	0.194898	0.220721	-0.0972185	0.578849	1.51891	1.48346e-07	1.22679	1.14445e-06	-0.00992506	0.976707
Vitvi19g00009	Chalcone-flavanone isomerase family protein (AT1G53520 similarity)	16.8.2	secondary metabolism.flavonoids.chalcones	-0.810766	0.0153543	-1.2461	0.0153961	-0.867326	0.00902999	-1.30266	0.00511856	0.278992	0.976707
Vitvi05g01044	#N/A	16.8.2.1	secondary metabolism.flavonoids.chalcones.naringenin-chalcone synthase	2.19861	0.0002268	5.39123	6.53358e-07	-2.14162	0.000172003	1.051	0.0239467	0.193224	0.976707
Vitvi14g01448	#N/A	16.8.2.1	secondary metabolism.flavonoids.chalcones.naringenin-chalcone synthase	1.7525	0.000394061	1.22851	0.0082202	2.09512	3.20802e-05	1.57113	0.000681464	0.300809	0.976707
Vitvi16g00995	#N/A	16.8.2.1	secondary metabolism.flavonoids.chalcones.naringenin-chalcone synthase	3.72698	0.0116944	-0.227582	0.759278	5.43716	0.000273658	1.4826	0.0457383	-1.16762	0.976707
Vitvi16g01457	#N/A	16.8.2.1	secondary metabolism.flavonoids.chalcones.naringenin-chalcone synthase	7.1869	0.000596784	1.1824	0.0133531	6.88598	0.000372473	0.881486	0.0227091	-0.7278	0.976707
Vitvi16g01459	#N/A	16.8.2.1	secondary metabolism.flavonoids.chalcones.naringenin-chalcone synthase	2.04704	0.3054	-1.00758	0.177148	6.92021	0.000166867	3.86559	0.00595892	-1.67832	0.976707
Vitvi16g01460	#N/A	16.8.2.1	secondary metabolism.flavonoids.chalcones.naringenin-chalcone synthase	4.43039	0.0133278	-0.420091	0.52319	8.12884	1.94723e-05	3.27835	0.00263974	-0.650364	0.976707
Vitvi16g01461	#N/A	16.8.2.1	secondary metabolism.flavonoids.chalcones.naringenin-chalcone synthase	2.55666	0.056224	-0.0191968	0.978848	4.50922	0.000817846	1.93336	0.00565411	-0.88769	0.976707
Vitvi16g01462	#N/A	16.8.2.1	secondary metabolism.flavonoids.chalcones.naringenin-chalcone synthase	3.66139	0.0190513	0.151925	0.818155	6.07075	0.000162911	2.56129	0.00214322	-0.908677	0.976707
Vitvi16g01463	#N/A	16.8.2.1	secondary metabolism.flavonoids.chalcones.naringenin-chalcone synthase	4.24135	0.0421605	0.447645	0.538209	5.67939	0.00461648	1.88568	0.0153291	-0.848205	0.976707
Vitvi16g01465	#N/A	16.8.2.1	secondary metabolism.flavonoids.chalcones.naringenin-chalcone synthase	3.71723	0.0378457	-1.16821	0.0717358	7.34418	9.34233e-05	2.45874	0.0113187	-0.538011	0.976707
Vitvi16g01466	#N/A	16.8.2.1	secondary metabolism.flavonoids.chalcones.naringenin-chalcone synthase	3.90659	0.00370891	-0.538113	0.325559	7.39395	1.72785e-06	2.94925	0.00101241	0.0357359	0.990623
Vitvi16g01467	#N/A	16.8.2.1	secondary metabolism.flavonoids.chalcones.naringenin-chalcone synthase	3.4936	0.0310116	0.109204	0.874515	5.20547	0.00123583	1.82108	0.00938436	-0.829835	0.976707
Vitvi16g01469	#N/A	16.8.2.1	secondary metabolism.flavonoids.chalcones.naringenin-chalcone synthase	3.51651	0.0673796	-0.0926673	0.905484	5.63212	0.0026139	2.02295	0.0146658	-2.27592	0.976707
Vitvi16g01471	#N/A	16.8.2.1	secondary metabolism.flavonoids.chalcones.naringenin-chalcone synthase	3.55606	0.0431183	0.461117	0.475723	5.31701	0.00200669	2.22206	0.0044422	0.289528	0.976707
Vitvi16g01474	#N/A	16.8.2.1	secondary metabolism.flavonoids.chalcones.naringenin-chalcone synthase	6.24656	0.00708354	2.21424	0.00138827	6.58311	0.00275133	2.55079	0.000180671	0.888898	0.976707
Vitvi16g01475	#N/A	16.8.2.1	secondary metabolism.flavonoids.chalcones.naringenin-chalcone synthase	2.96246	0.0392339	1.50431	0.0832873	2.63043	0.0518258	1.17228	0.0870137	0.380198	0.976707
Vitvi16g01479	#N/A	16.8.2.1	secondary metabolism.flavonoids.chalcones.naringenin-chalcone synthase	4.99273	0.00134107	1.47774	0.0577412	3.67836	0.00811324	0.163362	0.771676	0.333692	0.976707
Vitvi16g01481	#N/A	16.8.2.1	secondary metabolism.flavonoids.chalcones.naringenin-chalcone synthase	6.81575	0.00057935	1.56912	0.0229872	6.82126	0.000256074	1.57462	0.00904055	0.849688	0.976707
Vitvi16g01482	#N/A	16.8.2.1	secondary metabolism.flavonoids.chalcones.naringenin-chalcone synthase	6.8109	3.90295e-05	0.407623	0.565566	6.52501	2.08131e-05	0.121734	0.83456	1.07209	0.976707
Vitvi16g01483	#N/A	16.8.2.1	secondary metabolism.flavonoids.chalcones.naringenin-chalcone synthase	6.53944	0.00118745	0.616535	0.423114	6.79802	0.000401	0.875115	0.184488	-1.92942	0.976707
Vitvi16g01484	#N/A	16.8.2.1	secondary metabolism.flavonoids.chalcones.naringenin-chalcone synthase	5.87653	0.0146935	1.99346	0.00324681	6.45733	0.0047894	2.57427	0.00024821	-0.699199	0.976707
Vitvi16g01486	#N/A	16.8.2.1	secondary metabolism.flavonoids.chalcones.naringenin-chalcone synthase	6.49993	0.00396818	2.07997	0.0084863	5.11954	0.0115695	0.699576	0.162074	-0.652465	0.976707
Vitvi04g01453	Chalcone-flavanone isomerase family protein (AT5G66230 similarity)	16.8.2.2	secondary metabolism.flavonoids.chalcones.chalcone isomerase	1.29183	0.00871717	1.52706	0.170317	-3.33707	0.00103977	-3.10183	0.000166446	-0.123763	0.976707
Vitvi13g00225	Chalcone-flavanone isomerase family protein (AT3G55120 similarity)	16.8.2.2	secondary metabolism.flavonoids.chalcones.chalcone isomerase	2.09692	2.76818e-05	2.583	6.71267e-06	0.627693	0.0371439	1.11378	0.00256359	0.0490133	0.976707
Vitvi02g00270	2-oxoglutarate (2OG) and Fe(II)-dependent oxygenase superfamily protein (AT4G10490 similarity)	16.8.3	secondary metabolism.flavonoids.dihydroflavonols	0.209864	0.772	2.03453	0.00237574	0.397047	0.521323	2.22172	0.000439014	-0.858175	0.976707
Vitvi02g00271	2-oxoglutarate (2OG) and Fe(II)-dependent oxygenase superfamily protein (AT4G10490 similarity)	16.8.3	secondary metabolism.flavonoids.dihydroflavonols	0.0896305	0.784264	-0.864262	0.00961164	1.33828	0.000169728	0.384385	0.155733	0.66013	0.976707
Vitvi03g01312	2-oxoglutarate (2OG) and Fe(II)-dependent oxygenase superfamily protein (AT4G16330 similarity)	16.8.3	secondary metabolism.flavonoids.dihydroflavonols	0.0246253	0.869823	0.0132616	0.943409	-0.319004	0.0201544	-0.330368	0.0170768	-0.0485313	0.976707
Vitvi13g01119	2-oxoglutarate (2OG) and Fe(II)-dependent oxygenase superfamily protein (AT5G24530 similarity)	16.8.3	secondary metabolism.flavonoids.dihydroflavonols	1.56493	0.000330382	-0.947374	0.0191642	0.872301	0.0123477	-1.64001	0.000145547	-0.445327	0.976707
Vitvi15g00871	2-oxoglutarate (2OG) and Fe(II)-dependent oxygenase superfamily protein (AT4G10490 similarity)	16.8.3	secondary metabolism.flavonoids.dihydroflavonols	6.36891	2.94773e-05	3.96471	0.0964239	-3.4536	0.107709	-5.8578	1.13103e-05	0.289528	0.976707
Vitvi16g01336	2-oxoglutarate (2OG) and Fe(II)-dependent oxygenase superfamily protein (AT5G24530 similarity)	16.8.3	secondary metabolism.flavonoids.dihydroflavonols	5.265	5.27321e-07	3.33091	1.37578e-05	-0.148397	0.774455	-2.08249	6.34045e-05	0.812532	0.976707
Vitvi01g00282	NAD(P)-binding Rossmann-fold superfamily protein (AT1G68540 similarity)	16.8.3.1	secondary metabolism.flavonoids.dihydroflavonols.dihydroflavonol 4-reductase	0.32863	0.773341	3.46626	1.62347e-05	4.58684	3.60313e-05	7.72448	1.16805e-07	-1.21615	0.976707
Vitvi03g00954	NAD(P)-binding Rossmann-fold superfamily protein (AT5G19440 similarity)	16.8.3.1	secondary metabolism.flavonoids.dihydroflavonols.dihydroflavonol 4-reductase	-0.395706	0.0728618	-1.08531	0.00111017	-0.152914	0.451096	-0.842513	0.00278398	-0.260613	0.976707
Vitvi03g01477	dihydroflavonol 4-reductase-like1 (AT4G35420 similarity)	16.8.3.1	secondary metabolism.flavonoids.dihydroflavonols.dihydroflavonol 4-reductase	-2.11302	4.84647e-06	-0.833999	0.0644312	-2.26729	1.11859e-06	-0.988274	0.0141477	0.0231228	0.992127
Vitvi06g00233	NAD(P)-binding Rossmann-fold superfamily protein (AT5G19440 similarity)	16.8.3.1	secondary metabolism.flavonoids.dihydroflavonols.dihydroflavonol 4-reductase	1.10026	0.00151387	0.365336	0.456129	-1.3726	0.0014435	-2.10752	1.82351e-05	0.0859448	0.976707
Vitvi06g00699	NAD(P)-binding Rossmann-fold superfamily protein (AT5G58490 similarity)	16.8.3.1	secondary metabolism.flavonoids.dihydroflavonols.dihydroflavonol 4-reductase	-0.14147	0.447468	0.653291	0.00264515	-1.62868	3.03017e-07	-0.833921	0.000128125	0.0761192	0.976707
Vitvi06g01644	NAD(P)-binding Rossmann-fold superfamily protein (AT5G19440 similarity)	16.8.3.1	secondary metabolism.flavonoids.dihydroflavonols.dihydroflavonol 4-reductase	0.842053	3.76659e-05	0.638532	0.000318216	-0.00890025	0.946886	-0.212421	0.102161	-0.193417	0.976707
Vitvi09g00993	cinnamoyl coa reductase 1 (AT1G15950 similarity)	16.8.3.1	secondary metabolism.flavonoids.dihydroflavonols.dihydroflavonol 4-reductase	0.976092	0.0222044	0.328811	0.428796	-0.649852	0.0761146	-1.29713	0.00217207	0.291304	0.976707
Vitvi10g02185	NAD(P)-binding Rossmann-fold superfamily protein (AT1G61720 similarity)	16.8.3.1	secondary metabolism.flavonoids.dihydroflavonols.dihydroflavonol 4-reductase	1.68311	0.000804324	2.36825	0.000581101	-2.0316	0.000752407	-1.34646	0.00192779	0.554415	0.976707
Vitvi12g02158	NAD(P)-binding Rossmann-fold superfamily protein (AT2G02400 similarity)	16.8.3.1	secondary metabolism.flavonoids.dihydroflavonols.dihydroflavonol 4-reductase	-0.271882	0.0602206	-0.101501	0.536648	-0.364382	0.0105823	-0.194002	0.153345	-0.0358243	0.976707
Vitvi13g01175	NAD(P)-binding Rossmann-fold superfamily protein (AT5G19440 similarity)	16.8.3.1	secondary metabolism.flavonoids.dihydroflavonols.dihydroflavonol 4-reductase	0.0110384	0.974065	-0.200279	0.536604	0.0581525	0.834697	-0.153165	0.577323	-0.181757	0.976707
Vitvi13g01200	NAD(P)-binding Rossmann-fold superfamily protein (AT5G19440 similarity)	16.8.3.1	secondary metabolism.flavonoids.dihydroflavonols.dihydroflavonol 4-reductase	0.0865912	0.640595	6.81978e-05	0.999717	-0.0132411	0.938444	-0.0997641	0.540364	0.0182927	0.976707
Vitvi13g01209	NAD(P)-binding Rossmann-fold superfamily protein (AT5G19440 similarity)	16.8.3.1	secondary metabolism.flavonoids.dihydroflavonols.dihydroflavonol 4-reductase	0.424777	0.623592	-0.283066	0.761009	0.679884	0.365589	-0.02796	0.972323	0.767078	0.976707
Vitvi13g01298	NAD(P)-binding Rossmann-fold superfamily protein (AT5G19440 similarity)	16.8.3.1	secondary metabolism.flavonoids.dihydroflavonols.dihydroflavonol 4-reductase	0.132096	0.933872	-0.219951	0.904535	0.0938829	0.946691	-0.258164	0.85602	0.64246	0.976707
Vitvi13g01660	NAD(P)-binding Rossmann-fold superfamily protein (AT5G19440 similarity)	16.8.3.1	secondary metabolism.flavonoids.dihydroflavonols.dihydroflavonol 4-reductase	-0.0237484	0.973397	-1.48601	0.0292275	0.878367	0.103644	-0.583898	0.32646	-0.462388	0.976707
Vitvi15g01503	NAD(P)-binding Rossmann-fold superfamily protein (AT2G45400 similarity)	16.8.3.1	secondary metabolism.flavonoids.dihydroflavonols.dihydroflavonol 4-reductase	-0.349572	0.606909	2.53921	2.94662e-05	0.943145	0.0747427	3.83192	1.291e-06	-0.470831	0.976707
Vitvi15g01504	NAD(P)-binding Rossmann-fold superfamily protein (AT2G45400 similarity)	16.8.3.1	secondary metabolism.flavonoids.dihydroflavonols.dihydroflavonol 4-reductase	-0.495974	0.0462285	-0.499247	0.044329	2.88541	2.32188e-08	2.88214	3.90198e-08	-0.135544	0.976707
Vitvi18g00988	dihydroflavonol 4-reductase (AT5G42800 similarity)	16.8.3.1	secondary metabolism.flavonoids.dihydroflavonols.dihydroflavonol 4-reductase	2.11042	3.21175e-06	2.18205	2.48539e-06	0.938769	0.000585928	1.0104	0.000473744	0.314529	0.976707
Vitvi18g02476	NAD(P)-binding Rossmann-fold superfamily protein (AT2G33590 similarity)	16.8.3.1	secondary metabolism.flavonoids.dihydroflavonols.dihydroflavonol 4-reductase	0.785783	0.171487	-1.94146	0.0397562	0.0654491	0.918039	-2.6618	0.00233671	-0.612637	0.976707
Vitvi18g02477	NAD(P)-binding Rossmann-fold superfamily protein (AT2G33590 similarity)	16.8.3.1	secondary metabolism.flavonoids.dihydroflavonols.dihydroflavonol 4-reductase	0.12859	0.582268	-0.769338	0.00335247	1.39468	8.67464e-06	0.496755	0.0204511	-0.0831918	0.976707
Vitvi04g01454	flavanone 3-hydroxylase (AT3G51240 similarity)	16.8.3.2	secondary metabolism.flavonoids.dihydroflavonols.flavanone 3-hydroxylase	2.4768	0.00318685	3.7869	0.000231973	-0.389682	0.590379	0.920412	0.177358	0.0957387	0.976707
Vitvi18g01119	flavanone 3-hydroxylase (AT3G51240 similarity)	16.8.3.2	secondary metabolism.flavonoids.dihydroflavonols.flavanone 3-hydroxylase	1.58385	4.72208e-05	1.66871	4.45507e-05	1.49226	2.1785e-05	1.57712	2.22401e-05	0.240184	0.976707
Vitvi18g02538	flavonol synthase 1 (AT5G08640 similarity)	16.8.4.1	secondary metabolism.flavonoids.flavonols.flavonol synthase (FLS)	1.6212	0.103443	3.41327	4.90809e-05	1.84741	0.047215	3.63948	6.13956e-06	-0.25396	0.976707
Vitvi01g00234	NAD(P)-binding Rossmann-fold superfamily protein (AT1G75290 similarity)	16.8.5.1	secondary metabolism.flavonoids.isoflavonols.isoflavone reductase	3.19722	0.00377842	4.6592	0.000626771	-0.338782	0.795158	1.1232	0.0337721	-0.368601	0.976707
Vitvi02g01001	pinoresinol reductase 1 (AT1G32100 similarity)	16.8.5.1	secondary metabolism.flavonoids.isoflavonols.isoflavone reductase	1.80228	0.000399054	0.832209	0.043856	0.671149	0.111139	-0.298926	0.320933	0.106721	0.976707
[truncated: 16,451 more rows]
